# Supplementary material for: Taxonomy and phylogeny of the epiphytic sooty molds in family Metacapnodiaceae (class Eurotiomycetes, subclass Chaetothyriomycetidae)
Source: MycoKeys. 2026 Mar 4;129:163–212. doi: 10.3897/mycokeys.129.178067 (PMC13291639; doi:10.3897/mycokeys.129.178067)
Supplement: XML Treatment for Metacapnodiaceae [file mycokeys.129.178067-treatment1.xml]

<!DOCTYPE tp:taxon-treatment
  PUBLIC "-//TaxonX//DTD Taxonomic Treatment Publishing DTD v0 20100105//EN" "tax-treatment-NSO.dtd">
<tp:taxon-treatment xmlns:tp="http://www.plazi.org/taxpub"><tp:treatment-meta><kwd-group><label>Taxon classification</label><kwd>
                <named-content content-type="kingdom">Fungi</named-content>
              </kwd><kwd>
                <named-content content-type="order">Capnodiales</named-content>
              </kwd><kwd>
                <named-content content-type="family">Metacapnodiaceae</named-content>
              </kwd></kwd-group><mixed-citation publication-type="journal"><person-group><name><surname>Aliabadi</surname><given-names>Faezeh</given-names></name><name><surname>Le Renard</surname><given-names>Ludovic</given-names></name><name><surname>Berbee</surname><given-names>Mary L.</given-names></name></person-group><article-title>Taxonomy and phylogeny of the epiphytic sooty molds in family <italic><tp:taxon-name><tp:taxon-name-part taxon-name-part-type="family" reg="Metacapnodiaceae">Metacapnodiaceae</tp:taxon-name-part></tp:taxon-name></italic> (class <italic><tp:taxon-name><tp:taxon-name-part taxon-name-part-type="genus" reg="Eurotiomycetes">Eurotiomycetes</tp:taxon-name-part></tp:taxon-name></italic>, subclass <italic><tp:taxon-name><tp:taxon-name-part taxon-name-part-type="genus" reg="Chaetothyriomycetidae">Chaetothyriomycetidae</tp:taxon-name-part></tp:taxon-name></italic>)</article-title><source>MycoKeys</source><day>04</day><month>03</month><year>2026</year><volume>129</volume><fpage>163</fpage><lpage>212</lpage><pub-id pub-id-type="doi">10.3897/mycokeys.129.178067</pub-id></mixed-citation></tp:treatment-meta><tp:nomenclature><tp:taxon-name>
              <object-id xmlns:xlink="http://www.w3.org/1999/xlink" content-type="arpha" xlink:type="simple">CB60802B-6BFC-577E-B99C-7E82778E8FE4</object-id>
              <tp:taxon-name-part taxon-name-part-type="family" reg="Metacapnodiaceae">Metacapnodiaceae</tp:taxon-name-part>
            </tp:taxon-name><tp:taxon-authority>S. Hughes &amp; Corlett (Hughes 1972)</tp:taxon-authority></tp:nomenclature><tp:treatment-sec sec-type="Classification"><title>Classification.</title><p>Order <italic>incertae sedis</italic>, <italic><tp:taxon-name><tp:taxon-name-part taxon-name-part-type="genus" reg="Chaetothyriomycetidae">Chaetothyriomycetidae</tp:taxon-name-part></tp:taxon-name></italic>, <italic><tp:taxon-name><tp:taxon-name-part taxon-name-part-type="genus" reg="Eurotiomycetes">Eurotiomycetes</tp:taxon-name-part></tp:taxon-name></italic>.</p></tp:treatment-sec><tp:treatment-sec sec-type="Morphological characters"><title>Morphological characters.</title><p>Dark, moniliform hyphae form a black or dark brown subiculum, usually on plant surfaces coated with insect honeydew. Hyphae taper smoothly towards their tips (e.g., Figs <xref ref-type="fig" rid="F1">1B</xref>, <xref ref-type="fig" rid="F4">4A</xref>). Cells are typically wider than long. Asexual states various but most species have a capnophialophora asexual form with dark-colored phialides bearing prominent collarettes.</p><fig id="F4" position="float" orientation="portrait"><object-id xmlns:xlink="http://www.w3.org/1999/xlink" content-type="doi" xlink:type="simple">10.3897/mycokeys.129.178067.figure4</object-id><object-id xmlns:xlink="http://www.w3.org/1999/xlink" content-type="zenodo_dep_id" xlink:type="simple">0</object-id><object-id xmlns:xlink="http://www.w3.org/1999/xlink" content-type="arpha" xlink:type="simple">1026FA0D-5B9F-5832-8E74-56F4EAFA2FBA</object-id><label>Figure 4.</label><caption><p><italic><tp:taxon-name><tp:taxon-name-part taxon-name-part-type="genus" reg="Metacapnodium">Metacapnodium</tp:taxon-name-part> <tp:taxon-name-part taxon-name-part-type="species" reg="adamantinum">adamantinum</tp:taxon-name-part></tp:taxon-name></italic> (OSC 169460). <bold>A</bold>. Moniliform hyphae with phialides (arrowheads); <bold>B</bold>. Ascoma; <bold>C</bold>. Asci (arrow); <bold>D</bold>. Ascospores; <bold>E</bold>. Ascospore bearing a phialide (arrowhead). Scale bars: 20 µm (<bold>A, C–E</bold>); 50 µm (<bold>B</bold>).</p></caption><graphic xmlns:xlink="http://www.w3.org/1999/xlink" xlink:href="mycokeys-129-163-g004.jpg" id="oo_1552564.jpg" position="float" orientation="portrait" xlink:type="simple"><uri content-type="original_file" xlink:type="simple">https://binary.pensoft.net/fig/1552564</uri></graphic></fig><p><italic><tp:taxon-name><tp:taxon-name-part taxon-name-part-type="family" reg="Metacapnodiaceae">Metacapnodiaceae</tp:taxon-name-part></tp:taxon-name></italic> comprises two genera:</p><p><italic><tp:taxon-name><tp:taxon-name-part taxon-name-part-type="genus" reg="Metacapnodium">Metacapnodium</tp:taxon-name-part></tp:taxon-name></italic> Speg. (<xref ref-type="bibr" rid="B60">Spegazzini 1918</xref>); IF3137</p><p><italic><tp:taxon-name><tp:taxon-name-part taxon-name-part-type="genus" reg="Ophiocapnocoma">Ophiocapnocoma</tp:taxon-name-part></tp:taxon-name></italic> Bat. &amp; Cif. 1963 (<xref ref-type="bibr" rid="B6">Batista and Ciferri 1963</xref>); IF3592.</p></tp:treatment-sec><tp:treatment-sec sec-type="Notes"><title>Notes.</title><p>The number of septa per ascospore separates <italic><tp:taxon-name><tp:taxon-name-part taxon-name-part-type="genus" reg="Ophiocapnocoma">Ophiocapnocoma</tp:taxon-name-part></tp:taxon-name></italic>, with more than 13 transverse septa, from <italic><tp:taxon-name><tp:taxon-name-part taxon-name-part-type="genus" reg="Metacapnodium">Metacapnodium</tp:taxon-name-part></tp:taxon-name></italic> with fewer than 13 septa (<xref ref-type="bibr" rid="B59">Sivanesan 1984</xref>). However, no sequence data are available for <italic><tp:taxon-name><tp:taxon-name-part taxon-name-part-type="genus" reg="Ophiocapnocoma">Ophiocapnocoma</tp:taxon-name-part></tp:taxon-name></italic>, and we are unable to test whether ascospore septation is diagnostic for clades.</p><sec sec-type="Key to Metacapnodiaceae species considered here" id="sec12"><title>Key to <italic><tp:taxon-name><tp:taxon-name-part taxon-name-part-type="family" reg="Metacapnodiaceae">Metacapnodiaceae</tp:taxon-name-part></tp:taxon-name></italic> species considered here</title><p>Note: For descriptions and illustrations of named asexual forms mentioned in the key, refer to the introduction and to Fig. <xref ref-type="fig" rid="F1">1</xref>.</p><table-wrap content-type="key" position="anchor" orientation="portrait"><table><tbody><tr><td rowspan="1" colspan="1">1</td><td rowspan="1" colspan="1">Perithecia with ascospores present</td><td rowspan="1" colspan="1">
                        <bold>2</bold>
                      </td></tr><tr><td rowspan="1" colspan="1">–</td><td rowspan="1" colspan="1">Conidia present, ascospores not present</td><td rowspan="1" colspan="1">
                        <bold>6</bold>
                      </td></tr><tr><td rowspan="1" colspan="1">2</td><td rowspan="1" colspan="1">Ascospores more than 3-septate</td><td rowspan="1" colspan="1">
                        <bold>3</bold>
                      </td></tr><tr><td rowspan="1" colspan="1">–</td><td rowspan="1" colspan="1">Ascospores 3-septate</td><td rowspan="1" colspan="1">
                        <bold>5</bold>
                      </td></tr><tr><td rowspan="1" colspan="1">3</td><td rowspan="1" colspan="1">Ascospores dictyoseptate, usually with fewer than 13 transverse septa</td><td rowspan="1" colspan="1">
                        <bold>4</bold>
                      </td></tr><tr><td rowspan="1" colspan="1">–</td><td rowspan="1" colspan="1">Ascospores variable, some with more than 13 transverse septa, with occasional longitudinal septa, asexual form hormiokrypsis</td><td rowspan="1" colspan="1">
                        <bold>
                          <italic>
                            <tp:taxon-name><tp:taxon-name-part taxon-name-part-type="genus" reg="Ophiocapnocoma">Ophiocapnocoma</tp:taxon-name-part> <tp:taxon-name-part taxon-name-part-type="species" reg="phloiophilia">phloiophilia</tp:taxon-name-part></tp:taxon-name>
                          </italic>
                        </bold>
                      </td></tr><tr><td rowspan="1" colspan="1">4</td><td rowspan="1" colspan="1">Ascospores with 8–13 transverse septa 2–5 longitudinal septa, capnophialophora is the only known asexual form</td><td rowspan="1" colspan="1">
                        <bold>
                          <italic>
                            <tp:taxon-name><tp:taxon-name-part taxon-name-part-type="genus" reg="Metacapnodium">M.</tp:taxon-name-part> <tp:taxon-name-part taxon-name-part-type="species" reg="adamantinum">adamantinum</tp:taxon-name-part></tp:taxon-name>
                          </italic>
                        </bold>
                      </td></tr><tr><td rowspan="1" colspan="1">–</td><td rowspan="1" colspan="1">Ascospores with 5–6 transverse septa, 2–3 longitudinal septa, asexual forms, capnophialophora and highly branched, hyphal ‘gemmae’</td><td rowspan="1" colspan="1">
                        <bold>
                          <italic>
                            <tp:taxon-name><tp:taxon-name-part taxon-name-part-type="genus" reg="Metacapnodium">M.</tp:taxon-name-part> <tp:taxon-name-part taxon-name-part-type="species" reg="gemmiferum">gemmiferum</tp:taxon-name-part></tp:taxon-name>
                          </italic>
                        </bold>
                      </td></tr><tr><td rowspan="1" colspan="1">5</td><td rowspan="1" colspan="1">Only asexual form present is capnophialophora</td><td rowspan="1" colspan="1">
                        <bold>
                          <italic>
                            <tp:taxon-name><tp:taxon-name-part taxon-name-part-type="genus" reg="Metacapnodium">M.</tp:taxon-name-part> <tp:taxon-name-part taxon-name-part-type="species" reg="juniperi">juniperi</tp:taxon-name-part></tp:taxon-name>
                          </italic>
                        </bold>
                      </td></tr><tr><td rowspan="1" colspan="1">–</td><td rowspan="1" colspan="1"><tp:taxon-name><tp:taxon-name-part taxon-name-part-type="genus" reg="Capnobotrys">Capnobotrys</tp:taxon-name-part></tp:taxon-name> or capnocybe asexual form present</td><td rowspan="1" colspan="1">
                        <bold>6</bold>
                      </td></tr><tr><td rowspan="1" colspan="1">6</td><td rowspan="1" colspan="1"><tp:taxon-name><tp:taxon-name-part taxon-name-part-type="genus" reg="Capnocybe">Capnocybe</tp:taxon-name-part></tp:taxon-name> present</td><td rowspan="1" colspan="1">
                        <bold>7</bold>
                      </td></tr><tr><td rowspan="1" colspan="1">–</td><td rowspan="1" colspan="1"><tp:taxon-name><tp:taxon-name-part taxon-name-part-type="genus" reg="Capnobotrys">Capnobotrys</tp:taxon-name-part></tp:taxon-name> present</td><td rowspan="1" colspan="1">
                        <bold>9</bold>
                      </td></tr><tr><td rowspan="1" colspan="1">7</td><td rowspan="1" colspan="1">Conidia of capnocybe form usually 3-septate, occasionally 1–5 septate; internal cells of the synnema narrowly ellipsoidal to cylindrical, not subglobose or pyriform, phialides in capnophialophora asexual form not or only slightly constricted between venter and sub-cylindrical collarette (as in Fig. <xref ref-type="fig" rid="F1">1A</xref>)</td><td rowspan="1" colspan="1">
                        <bold>8</bold>
                      </td></tr><tr><td rowspan="1" colspan="1">–</td><td rowspan="1" colspan="1">Conidia in capnocybe asexual form regularly 3-septate; internal cells of the synnema inflated ellipsoidal, pyriform or subglobose in shape, phialides in capnophialophora asexual form strongly constricted between venter and a funnel-shaped collarette that widens at its tip; species known only from bark of <italic><tp:taxon-name><tp:taxon-name-part taxon-name-part-type="genus" reg="Nothofagus">Nothofagus</tp:taxon-name-part> <tp:taxon-name-part taxon-name-part-type="species" reg="fusca">fusca</tp:taxon-name-part></tp:taxon-name></italic> in New Zealand</td><td rowspan="1" colspan="1">
                        <bold>
                          <italic>
                            <tp:taxon-name><tp:taxon-name-part taxon-name-part-type="genus" reg="Metacapnodium">M.</tp:taxon-name-part> <tp:taxon-name-part taxon-name-part-type="species" reg="novae-zelandiae">novae-zelandiae</tp:taxon-name-part></tp:taxon-name>
                          </italic>
                        </bold>
                      </td></tr><tr><td rowspan="1" colspan="1">8</td><td rowspan="1" colspan="1">Conidia mostly 3-septate, occasionally 1–5 septate; forms dense subicula covering branches of conifers <italic><tp:taxon-name><tp:taxon-name-part taxon-name-part-type="genus" reg="Calocedrus">Calocedrus</tp:taxon-name-part></tp:taxon-name></italic>, <italic><tp:taxon-name><tp:taxon-name-part taxon-name-part-type="genus" reg="Chamaecyparis">Chamaecyparis</tp:taxon-name-part></tp:taxon-name></italic>, <italic><tp:taxon-name><tp:taxon-name-part taxon-name-part-type="genus" reg="Pseudotsuga">Pseudotsuga</tp:taxon-name-part></tp:taxon-name></italic> in western North America</td><td rowspan="1" colspan="1">
                        <bold>
                          <italic>
                            <tp:taxon-name><tp:taxon-name-part taxon-name-part-type="genus" reg="Metacapnodium">M.</tp:taxon-name-part> <tp:taxon-name-part taxon-name-part-type="species" reg="spongiosum">spongiosum</tp:taxon-name-part></tp:taxon-name>
                          </italic>
                        </bold>
                      </td></tr><tr><td rowspan="1" colspan="1">–</td><td rowspan="1" colspan="1">Conidia 3-septate, rarely 1–5 septate; forms dense subicula covering branches of <italic><tp:taxon-name><tp:taxon-name-part taxon-name-part-type="genus" reg="Erica">Erica</tp:taxon-name-part></tp:taxon-name></italic> species in Europe</td><td rowspan="1" colspan="1">
                        <bold>
                          <italic>
                            <tp:taxon-name><tp:taxon-name-part taxon-name-part-type="genus" reg="Metacapnodium">M.</tp:taxon-name-part> <tp:taxon-name-part taxon-name-part-type="species" reg="ericophilum">ericophilum</tp:taxon-name-part></tp:taxon-name>
                          </italic>
                        </bold>
                      </td></tr><tr><td rowspan="1" colspan="1">9</td><td rowspan="1" colspan="1"><tp:taxon-name><tp:taxon-name-part taxon-name-part-type="genus" reg="Capnobotrys">Capnobotrys</tp:taxon-name-part></tp:taxon-name> conidia multiseptated</td><td rowspan="1" colspan="1">
                        <bold>
                          <italic>
                            <tp:taxon-name><tp:taxon-name-part taxon-name-part-type="genus" reg="Metacapnodium">M.</tp:taxon-name-part> <tp:taxon-name-part taxon-name-part-type="species" reg="dingleyae">dingleyae</tp:taxon-name-part></tp:taxon-name>
                          </italic>
                        </bold>
                      </td></tr><tr><td rowspan="1" colspan="1">–</td><td rowspan="1" colspan="1"><tp:taxon-name><tp:taxon-name-part taxon-name-part-type="genus" reg="Capnobotrys">Capnobotrys</tp:taxon-name-part></tp:taxon-name> conidia 1-septate</td><td rowspan="1" colspan="1">
                        <bold>10</bold>
                      </td></tr><tr><td rowspan="1" colspan="1">10</td><td rowspan="1" colspan="1">Conidia markedly constricted at the septum, wall conspicuously warty</td><td rowspan="1" colspan="1">
                        <bold>
                          <italic>
                            <tp:taxon-name><tp:taxon-name-part taxon-name-part-type="genus" reg="Metacapnodium">M.</tp:taxon-name-part> <tp:taxon-name-part taxon-name-part-type="species" reg="australis">australis</tp:taxon-name-part></tp:taxon-name>
                          </italic>
                        </bold>
                      </td></tr><tr><td rowspan="1" colspan="1">–</td><td rowspan="1" colspan="1">Conidia not or only slightly constricted at the septum, wall without warts when septum first forms (may develop warts later)</td><td rowspan="1" colspan="1">
                        <bold>11</bold>
                      </td></tr><tr><td rowspan="1" colspan="1">11</td><td rowspan="1" colspan="1"><tp:taxon-name><tp:taxon-name-part taxon-name-part-type="genus" reg="Capnobotrys">Capnobotrys</tp:taxon-name-part></tp:taxon-name> conidial proximal cell 1.2–1.5 × as long as distal cell, distal cell often cornute, the distal cornute protrusion superficially resembles proximal hilar appendix of a basidiospore</td><td rowspan="1" colspan="1">
                        <bold>12</bold>
                      </td></tr><tr><td rowspan="1" colspan="1">–</td><td rowspan="1" colspan="1"><tp:taxon-name><tp:taxon-name-part taxon-name-part-type="genus" reg="Capnobotrys">Capnobotrys</tp:taxon-name-part></tp:taxon-name> conidia broad at base, gradually narrowing to tip; proximal cell averaging at least 1.5 times as long as distal cell and consistently, conspicuously wider; conidia not usually cornute</td><td rowspan="1" colspan="1">
                        <bold>13</bold>
                      </td></tr><tr><td rowspan="1" colspan="1">12</td><td rowspan="1" colspan="1">Hyphal cells up to 22 µm wide, light brown or brown, with fine warts; capnobotrys conidia often inequilateral, often cornute with light-colored apical protrusion, capnophialophora phialides with a funnel-shaped collarette that is constricted at its base and widest at its distal opening</td><td rowspan="1" colspan="1">
                        <bold><italic><tp:taxon-name><tp:taxon-name-part taxon-name-part-type="genus" reg="Metacapnodium">M.</tp:taxon-name-part> <tp:taxon-name-part taxon-name-part-type="species" reg="moniliforme">moniliforme</tp:taxon-name-part></tp:taxon-name></italic> and <italic><tp:taxon-name><tp:taxon-name-part taxon-name-part-type="genus" reg="Metacapnodium">M.</tp:taxon-name-part> <tp:taxon-name-part taxon-name-part-type="species" reg="stanhughesii">stanhughesii</tp:taxon-name-part></tp:taxon-name></italic></bold>
                      </td></tr><tr><td rowspan="1" colspan="1">–</td><td rowspan="1" colspan="1">Hyphal cells up to 16 µm broad, dark olivaceous brown, with coarse, brown warts; capnophialophora phialides with a sub-cylindrical collarette that is at most slightly constricted at its base, not widening toward its distal opening</td><td rowspan="1" colspan="1">
                        <bold>
                          <italic>
                            <tp:taxon-name><tp:taxon-name-part taxon-name-part-type="genus" reg="Metacapnodium">M.</tp:taxon-name-part> <tp:taxon-name-part taxon-name-part-type="species" reg="atro-olivaceus">atro-olivaceus</tp:taxon-name-part></tp:taxon-name>
                          </italic>
                        </bold>
                      </td></tr><tr><td rowspan="1" colspan="1">13</td><td rowspan="1" colspan="1">Moniliform hyphae up to 30 µm wide, dark brown to brown, capnobotrys conidia proximal cells are ~2× the diameter of distal cells</td><td rowspan="1" colspan="1">
                        <bold>
                          <italic>
                            <tp:taxon-name><tp:taxon-name-part taxon-name-part-type="genus" reg="Metacapnodium">M.</tp:taxon-name-part> <tp:taxon-name-part taxon-name-part-type="species" reg="neesii">neesii</tp:taxon-name-part></tp:taxon-name>
                          </italic>
                        </bold>
                      </td></tr><tr><td rowspan="1" colspan="1">–</td><td rowspan="1" colspan="1">Mature moniliform hyphae usually under 23 µm wide, dark olivaceous brown to blue green; capnobotrys conidia proximal cells ~1.5 × the diameter of distal cells</td><td rowspan="1" colspan="1">
                        <bold>14</bold>
                      </td></tr><tr><td rowspan="1" colspan="1">14</td><td rowspan="1" colspan="1">Mature cells up to 23 (–27 µm) wide, blue green, surface with fine warts; species known from small subicula on leaves of <italic><tp:taxon-name><tp:taxon-name-part taxon-name-part-type="genus" reg="Pieris">Pieris</tp:taxon-name-part> <tp:taxon-name-part taxon-name-part-type="species" reg="japonica">japonica</tp:taxon-name-part></tp:taxon-name></italic></td><td rowspan="1" colspan="1">
                        <bold>
                          <italic>
                            <tp:taxon-name><tp:taxon-name-part taxon-name-part-type="genus" reg="Metacapnodium">M.</tp:taxon-name-part> <tp:taxon-name-part taxon-name-part-type="species" reg="vancouverensis">vancouverensis</tp:taxon-name-part></tp:taxon-name>
                          </italic>
                        </bold>
                      </td></tr><tr><td rowspan="1" colspan="1">–</td><td rowspan="1" colspan="1">Mature hyphal cells up to 18 µm wide, dark olivaceous brown; surface covered by coarse, dark-colored warts; capnophialophora phialides with a funnel-shaped collarette that is constricted at its base and widest at its distal opening (see fig. 19 N-R in (<xref ref-type="bibr" rid="B39">Hughes 1981</xref>)); species known from small subicula on dicot leaves, New Zealand, Hawaii, Chile</td><td rowspan="1" colspan="1">
                        <bold>
                          <italic>
                            <tp:taxon-name><tp:taxon-name-part taxon-name-part-type="genus" reg="Metacapnodium">M.</tp:taxon-name-part> <tp:taxon-name-part taxon-name-part-type="species" reg="pacificus">pacificus</tp:taxon-name-part></tp:taxon-name>
                          </italic>
                        </bold>
                      </td></tr></tbody></table></table-wrap></sec></tp:treatment-sec><tp:treatment-sec><!--Section generated to contain objects referenced in tp:taxon-treatment.--><fig id="F1" position="float" orientation="portrait"><object-id xmlns:xlink="http://www.w3.org/1999/xlink" content-type="doi" xlink:type="simple">10.3897/mycokeys.129.178067.figure1</object-id><object-id xmlns:xlink="http://www.w3.org/1999/xlink" content-type="zenodo_dep_id" xlink:type="simple">0</object-id><object-id xmlns:xlink="http://www.w3.org/1999/xlink" content-type="arpha" xlink:type="simple">A46E5080-BF95-576B-AE70-4CCE790E6311</object-id><label>Figure 1.</label><caption><p>Sexual and asexual forms of <italic><tp:taxon-name><tp:taxon-name-part taxon-name-part-type="family" reg="Metacapnodiaceae">Metacapnodiaceae</tp:taxon-name-part></tp:taxon-name></italic>. <bold>A</bold>. Phialides with a globose to subglobose venter (arrow) and a collarette at the neck, <italic><tp:taxon-name><tp:taxon-name-part taxon-name-part-type="genus" reg="Metacapnodium">Metacapnodium</tp:taxon-name-part> <tp:taxon-name-part taxon-name-part-type="species" reg="ericophilum">ericophilum</tp:taxon-name-part></tp:taxon-name></italic><abbrev xmlns:xlink="http://www.w3.org/1999/xlink" content-type="institution" xlink:title="Canadian National Mycological Herbarium" xlink:type="simple">DAOM</abbrev> 234182; <bold>B</bold>. Globose to subglobose conidiogenous cells produce successive blastic conidia, <italic><tp:taxon-name><tp:taxon-name-part taxon-name-part-type="genus" reg="Metacapnodium">M.</tp:taxon-name-part> <tp:taxon-name-part taxon-name-part-type="species" reg="stanhughesii">stanhughesii</tp:taxon-name-part></tp:taxon-name></italic><abbrev xmlns:xlink="http://www.w3.org/1999/xlink" content-type="institution" xlink:title="University of British Columbia" xlink:type="simple">UBC</abbrev> F35817; <bold>C</bold>. Synnema (arrow) of tightly compacted conidiophores, bearing conidiogenous cells and conidia at their tips, <italic><tp:taxon-name><tp:taxon-name-part taxon-name-part-type="genus" reg="Metacapnodium">M.</tp:taxon-name-part> <tp:taxon-name-part taxon-name-part-type="species" reg="spongiosum">spongiosum</tp:taxon-name-part></tp:taxon-name></italic> (OSC61673); <bold>D</bold>. <tp:taxon-name><tp:taxon-name-part taxon-name-part-type="genus" reg="Capnosporium">Capnosporium</tp:taxon-name-part></tp:taxon-name> conidia with 2–4 septa, <italic><tp:taxon-name><tp:taxon-name-part taxon-name-part-type="genus" reg="Metacapnodium">M.</tp:taxon-name-part> <tp:taxon-name-part taxon-name-part-type="species" reg="stanhughesii">stanhughesii</tp:taxon-name-part></tp:taxon-name></italic><abbrev xmlns:xlink="http://www.w3.org/1999/xlink" content-type="institution" xlink:title="University of British Columbia" xlink:type="simple">UBC</abbrev> F35817; <bold>E</bold>. Hormiokrypsis conidia with a straight, multicellular main axis and two multicellular, tapered arms, hormiokrypsis form of <italic><tp:taxon-name><tp:taxon-name-part taxon-name-part-type="genus" reg="Ophiocapnocoma">Ophiocapnocoma</tp:taxon-name-part> <tp:taxon-name-part taxon-name-part-type="species" reg="phloiophilia">phloiophilia</tp:taxon-name-part></tp:taxon-name></italic> OSC61673; <bold>F</bold>. Ascoma with appendages, <italic><tp:taxon-name><tp:taxon-name-part taxon-name-part-type="genus" reg="Metacapnodium">M.</tp:taxon-name-part> <tp:taxon-name-part taxon-name-part-type="species" reg="moniliforme">moniliforme</tp:taxon-name-part></tp:taxon-name></italic><abbrev xmlns:xlink="http://www.w3.org/1999/xlink" content-type="institution" xlink:title="Canadian National Mycological Herbarium" xlink:type="simple">DAOM</abbrev> 226251; <bold>G</bold>. Asci, <italic><tp:taxon-name><tp:taxon-name-part taxon-name-part-type="genus" reg="Metacapnodium">M.</tp:taxon-name-part> <tp:taxon-name-part taxon-name-part-type="species" reg="adamantinum">adamantinum</tp:taxon-name-part></tp:taxon-name></italic> OSC 169460; <bold>H</bold>. Ascospores, <italic><tp:taxon-name><tp:taxon-name-part taxon-name-part-type="genus" reg="Metacapnodium">M.</tp:taxon-name-part> <tp:taxon-name-part taxon-name-part-type="species" reg="moniliforme">moniliforme</tp:taxon-name-part></tp:taxon-name></italic><abbrev xmlns:xlink="http://www.w3.org/1999/xlink" content-type="institution" xlink:title="Canadian National Mycological Herbarium" xlink:type="simple">DAOM</abbrev> 226251. Scale bars: 5 µm (<bold>A</bold>); 20 μm (<bold>B, D–H</bold>); 50 µm (<bold>C</bold>).</p></caption><graphic xmlns:xlink="http://www.w3.org/1999/xlink" xlink:href="mycokeys-129-163-g001.jpg" id="oo_1552561.jpg" position="float" orientation="portrait" xlink:type="simple"><uri content-type="original_file" xlink:type="simple">https://binary.pensoft.net/fig/1552561</uri></graphic></fig></tp:treatment-sec><ref-list><ref id="B60"><mixed-citation xmlns:xlink="http://www.w3.org/1999/xlink" xlink:type="simple">Spegazzini CL (1918) Notas micológicas. Physis. Revista de la Sociedad Argentina de Ciencias Naturales Buenos Aires 4: 281.</mixed-citation></ref><ref id="B6"><mixed-citation xmlns:xlink="http://www.w3.org/1999/xlink" xlink:type="simple">Batista AC, Ciferri R (1963) <italic><tp:taxon-name><tp:taxon-name-part taxon-name-part-type="genus">Capnodiales</tp:taxon-name-part></tp:taxon-name></italic>. Vol. 2, R. Cortina, Pavia, Italy, 298 pp.</mixed-citation></ref><ref id="B59"><mixed-citation xmlns:xlink="http://www.w3.org/1999/xlink" xlink:type="simple">Sivanesan A (1984) The Bitunicate <italic><tp:taxon-name><tp:taxon-name-part taxon-name-part-type="genus">Ascomycetes</tp:taxon-name-part></tp:taxon-name></italic> and their Anamorphs. J. Cramer, Vaduz, 701 pp. <ext-link xlink:href="10.1016/s0007-1536(84)80016-9" ext-link-type="doi" xlink:type="simple">https://doi.org/10.1016/s0007-1536(84)80016-9</ext-link></mixed-citation></ref><ref id="B39"><mixed-citation xmlns:xlink="http://www.w3.org/1999/xlink" xlink:type="simple">Hughes SJ (1981) New Zealand fungi 31. <italic><tp:taxon-name><tp:taxon-name-part taxon-name-part-type="genus">Capnobotrys</tp:taxon-name-part></tp:taxon-name></italic>, an anamorph of <italic><tp:taxon-name><tp:taxon-name-part taxon-name-part-type="family">Metacapnodiaceae</tp:taxon-name-part></tp:taxon-name></italic>. New Zealand Journal of Botany 19: 193–226. <ext-link xlink:href="10.1080/0028825x.1981.10425120" ext-link-type="doi" xlink:type="simple">https://doi.org/10.1080/0028825x.1981.10425120</ext-link></mixed-citation></ref></ref-list></tp:taxon-treatment>
