# Supplementary material for: Taxonomy and phylogeny of the epiphytic sooty molds in family Metacapnodiaceae (class Eurotiomycetes, subclass Chaetothyriomycetidae)
Source: MycoKeys. 2026 Mar 4;129:163–212. doi: 10.3897/mycokeys.129.178067 (PMC13291639; doi:10.3897/mycokeys.129.178067)
Supplement: XML Treatment for Metacapnodium adamantinum [file mycokeys.129.178067-treatment2.xml]

<!DOCTYPE tp:taxon-treatment
  PUBLIC "-//TaxonX//DTD Taxonomic Treatment Publishing DTD v0 20100105//EN" "tax-treatment-NSO.dtd">
<tp:taxon-treatment xmlns:tp="http://www.plazi.org/taxpub"><tp:treatment-meta><kwd-group><label>Taxon classification</label><kwd>
                <named-content content-type="kingdom">Fungi</named-content>
              </kwd><kwd>
                <named-content content-type="order">Capnodiales</named-content>
              </kwd><kwd>
                <named-content content-type="family">Metacapnodiaceae</named-content>
              </kwd></kwd-group><mixed-citation publication-type="journal"><person-group><name><surname>Aliabadi</surname><given-names>Faezeh</given-names></name><name><surname>Le Renard</surname><given-names>Ludovic</given-names></name><name><surname>Berbee</surname><given-names>Mary L.</given-names></name></person-group><article-title>Taxonomy and phylogeny of the epiphytic sooty molds in family <italic><tp:taxon-name><tp:taxon-name-part taxon-name-part-type="family" reg="Metacapnodiaceae">Metacapnodiaceae</tp:taxon-name-part></tp:taxon-name></italic> (class <italic><tp:taxon-name><tp:taxon-name-part taxon-name-part-type="genus" reg="Eurotiomycetes">Eurotiomycetes</tp:taxon-name-part></tp:taxon-name></italic>, subclass <italic><tp:taxon-name><tp:taxon-name-part taxon-name-part-type="genus" reg="Chaetothyriomycetidae">Chaetothyriomycetidae</tp:taxon-name-part></tp:taxon-name></italic>)</article-title><source>MycoKeys</source><day>04</day><month>03</month><year>2026</year><volume>129</volume><fpage>163</fpage><lpage>212</lpage><pub-id pub-id-type="doi">10.3897/mycokeys.129.178067</pub-id></mixed-citation></tp:treatment-meta><tp:nomenclature><tp:taxon-name><object-id xmlns:xlink="http://www.w3.org/1999/xlink" content-type="arpha" xlink:type="simple">F9BC60A6-1B73-5DE0-BF75-7481CA53BB98</object-id>
                    		<tp:taxon-name-part taxon-name-part-type="genus" reg="Metacapnodium">Metacapnodium</tp:taxon-name-part> <tp:taxon-name-part taxon-name-part-type="species" reg="adamantinum">adamantinum</tp:taxon-name-part>
                    	</tp:taxon-name><tp:taxon-authority>S. Hughes &amp; T.J. Atk.</tp:taxon-authority><xref ref-type="fig" rid="F4">Fig. 4</xref></tp:nomenclature><tp:treatment-sec sec-type="Specimen examined"><title>Specimen examined.</title><p>USA • Oregon, Coos County, vicinity of Eel Creek Campground, 2–4 km from Pacific Ocean Dunes, elevation: 5–25 m, <named-content xmlns:xlink="http://www.w3.org/1999/xlink" content-type="dwc:verbatimCoordinates" xlink:type="simple">43.5883°N, 124.1900°W</named-content>, on twigs of <italic><tp:taxon-name><tp:taxon-name-part taxon-name-part-type="genus" reg="Arctostaphylos">Arctostaphylos</tp:taxon-name-part></tp:taxon-name></italic> sp., Aug. 2000, B. McCune, OSC 169460.</p></tp:treatment-sec><tp:treatment-sec sec-type="GenBank accession number"><title>GenBank accession number.</title><p><abbrev xmlns:xlink="http://www.w3.org/1999/xlink" xlink:title="internal transcribed spacer" xlink:type="simple">ITS</abbrev>, <ext-link xmlns:xlink="http://www.w3.org/1999/xlink" xlink:href="OR532928" ext-link-type="gen" xlink:type="simple">OR532928</ext-link>.</p></tp:treatment-sec><tp:treatment-sec sec-type="Description"><title>Description.</title><p>Subicula brown to dark brown, superficial. Mycelia of brown, moniliform, straight to curved hyphae, tapered towards the ends. Cells broader than long, (14–)20–25(–29) µm wide,12–22 µm long, distal, narrowest cells 10–12 µm wide.</p><p><bold>Sexual form</bold>. Ascomata dark brown to black with short moniliform appendages scattered in the subicula, 450–500 µm long, 300–350 µm wide. Asci bitunicate, 8–spored, 120–160 × 30–40 µm. Ascospores hyaline to pale brown when immature and brown at maturity, diamond shaped, biseriate, in some cases germinating with phialides (Fig. <xref ref-type="fig" rid="F4">4E</xref>). Ascospores with 8–12 transverse septa, up to 5 longitudinal septa, and overall size (40)– 57.7–(90) +/– 11.3 × (15)–18.0–(27) +/– 2.4 µm, N = 30.</p><p><bold>Asexual form</bold>. <tp:taxon-name><tp:taxon-name-part taxon-name-part-type="genus" reg="Capnophialophora">Capnophialophora</tp:taxon-name-part></tp:taxon-name> – Phialides on ascospores or on hyphae, pale brown to brown, venter subglobose, 6–8 µm wide, collarette subcylindrical, 3–4 × 2–4 µm.</p></tp:treatment-sec><tp:treatment-sec sec-type="Hosts and geography"><title>Hosts and geography.</title><p>The holotype grew on trunks of <italic><tp:taxon-name><tp:taxon-name-part taxon-name-part-type="genus" reg="Leptospermum">Leptospermum</tp:taxon-name-part> <tp:taxon-name-part taxon-name-part-type="species" reg="scoparium">scoparium</tp:taxon-name-part></tp:taxon-name></italic> (<italic><tp:taxon-name><tp:taxon-name-part taxon-name-part-type="genus" reg="Myrtaceae">Myrtaceae</tp:taxon-name-part></tp:taxon-name></italic>) in New Zealand and the host of specimen OSC 169460 was an <italic><tp:taxon-name><tp:taxon-name-part taxon-name-part-type="genus" reg="Arctostaphylos">Arctostaphylos</tp:taxon-name-part></tp:taxon-name></italic> sp. in Oregon, USA.</p></tp:treatment-sec><tp:treatment-sec sec-type="Notes"><title>Notes.</title><p>Phylogenetically (Fig. <xref ref-type="fig" rid="F2">2</xref>), <italic><tp:taxon-name><tp:taxon-name-part taxon-name-part-type="genus" reg="Metacapnodium">M.</tp:taxon-name-part> <tp:taxon-name-part taxon-name-part-type="species" reg="adamantinum">adamantinum</tp:taxon-name-part></tp:taxon-name></italic> forms a clade with <italic><tp:taxon-name><tp:taxon-name-part taxon-name-part-type="genus" reg="Metacapnodium">M.</tp:taxon-name-part> <tp:taxon-name-part taxon-name-part-type="species" reg="novae-zelandiae">novae-zelandiae</tp:taxon-name-part></tp:taxon-name></italic> and <italic><tp:taxon-name><tp:taxon-name-part taxon-name-part-type="genus" reg="Metacapnodium">M.</tp:taxon-name-part> <tp:taxon-name-part taxon-name-part-type="species" reg="ericophilum">ericophilum</tp:taxon-name-part></tp:taxon-name></italic>, even though it apparently lacks the capnocybe form present in the two related species. Among taxa in <italic><tp:taxon-name><tp:taxon-name-part taxon-name-part-type="family" reg="Metacapnodiaceae">Metacapnodiaceae</tp:taxon-name-part></tp:taxon-name></italic>, ascospores in two published species, <italic><tp:taxon-name><tp:taxon-name-part taxon-name-part-type="genus" reg="Metacapnodium">M.</tp:taxon-name-part> <tp:taxon-name-part taxon-name-part-type="species" reg="adamantinum">adamantinum</tp:taxon-name-part></tp:taxon-name></italic> S. Hughes &amp; T.J. Atk. and <italic><tp:taxon-name><tp:taxon-name-part taxon-name-part-type="genus" reg="Metacapnodium">M.</tp:taxon-name-part> <tp:taxon-name-part taxon-name-part-type="species" reg="gemmiferum">gemmiferum</tp:taxon-name-part></tp:taxon-name></italic> S. Hughes &amp; T.J. Atk. are consistently dictyoseptate, distinguishing this from other species that have ascospores with transverse septa only. <xref ref-type="bibr" rid="B41">Hughes et al. (2012)</xref> mentioned an unpublished new <italic><tp:taxon-name><tp:taxon-name-part taxon-name-part-type="genus" reg="Metacapnodium">Metacapnodium</tp:taxon-name-part></tp:taxon-name></italic> species on <italic><tp:taxon-name><tp:taxon-name-part taxon-name-part-type="genus" reg="Vaccinium">Vaccinium</tp:taxon-name-part></tp:taxon-name></italic> in Oregon, collected by Jeffrey Stone, which has dictyoseptate ascospores and an unknown relationship with <italic><tp:taxon-name><tp:taxon-name-part taxon-name-part-type="genus" reg="Metacapnodium">M.</tp:taxon-name-part> <tp:taxon-name-part taxon-name-part-type="species" reg="adamantinum">adamantinum</tp:taxon-name-part></tp:taxon-name></italic>. <italic><tp:taxon-name><tp:taxon-name-part taxon-name-part-type="genus" reg="Metacapnodium">Metacapnodium</tp:taxon-name-part> <tp:taxon-name-part taxon-name-part-type="species" reg="adamantinum">adamantinum</tp:taxon-name-part></tp:taxon-name></italic> can be distinguished from <italic><tp:taxon-name><tp:taxon-name-part taxon-name-part-type="genus" reg="Metacapnodium">M.</tp:taxon-name-part> <tp:taxon-name-part taxon-name-part-type="species" reg="gemmiferum">gemmiferum</tp:taxon-name-part></tp:taxon-name></italic> by having larger ascospores and more transverse and longitudinal septa (<xref ref-type="bibr" rid="B41">Hughes et al. 2012</xref>).</p></tp:treatment-sec><tp:treatment-sec><!--Section generated to contain objects referenced in tp:taxon-treatment.--><fig id="F4" position="float" orientation="portrait"><object-id xmlns:xlink="http://www.w3.org/1999/xlink" content-type="doi" xlink:type="simple">10.3897/mycokeys.129.178067.figure4</object-id><object-id xmlns:xlink="http://www.w3.org/1999/xlink" content-type="zenodo_dep_id" xlink:type="simple">0</object-id><object-id xmlns:xlink="http://www.w3.org/1999/xlink" content-type="arpha" xlink:type="simple">1026FA0D-5B9F-5832-8E74-56F4EAFA2FBA</object-id><label>Figure 4.</label><caption><p><italic><tp:taxon-name><tp:taxon-name-part taxon-name-part-type="genus" reg="Metacapnodium">Metacapnodium</tp:taxon-name-part> <tp:taxon-name-part taxon-name-part-type="species" reg="adamantinum">adamantinum</tp:taxon-name-part></tp:taxon-name></italic> (OSC 169460). <bold>A</bold>. Moniliform hyphae with phialides (arrowheads); <bold>B</bold>. Ascoma; <bold>C</bold>. Asci (arrow); <bold>D</bold>. Ascospores; <bold>E</bold>. Ascospore bearing a phialide (arrowhead). Scale bars: 20 µm (<bold>A, C–E</bold>); 50 µm (<bold>B</bold>).</p></caption><graphic xmlns:xlink="http://www.w3.org/1999/xlink" xlink:href="mycokeys-129-163-g004.jpg" id="oo_1552564.jpg" position="float" orientation="portrait" xlink:type="simple"><uri content-type="original_file" xlink:type="simple">https://binary.pensoft.net/fig/1552564</uri></graphic></fig><fig id="F2" position="float" orientation="portrait"><object-id xmlns:xlink="http://www.w3.org/1999/xlink" content-type="doi" xlink:type="simple">10.3897/mycokeys.129.178067.figure2</object-id><object-id xmlns:xlink="http://www.w3.org/1999/xlink" content-type="zenodo_dep_id" xlink:type="simple">0</object-id><object-id xmlns:xlink="http://www.w3.org/1999/xlink" content-type="arpha" xlink:type="simple">A0F21E20-B4E3-5448-AE33-D51EBE29C130</object-id><label>Figure 2.</label><caption><p>Maximum likelihood analysis of <abbrev xmlns:xlink="http://www.w3.org/1999/xlink" xlink:title="internal transcribed spacer" xlink:type="simple">ITS</abbrev> sequences supports the monophyly of <italic><tp:taxon-name><tp:taxon-name-part taxon-name-part-type="genus" reg="Metacapnodium">Metacapnodium</tp:taxon-name-part></tp:taxon-name></italic>. Numbers above branches are support values, as transfer bootstrap expectations, Felsenstein bootstrap number and Bayesian posterior probabilities. <italic><tp:taxon-name><tp:taxon-name-part taxon-name-part-type="genus" reg="Verrucariales">Verrucariales</tp:taxon-name-part></tp:taxon-name></italic> were selected as the outgroup.</p></caption><graphic xmlns:xlink="http://www.w3.org/1999/xlink" xlink:href="mycokeys-129-163-g002.jpg" id="oo_1552562.jpg" position="float" orientation="portrait" xlink:type="simple"><uri content-type="original_file" xlink:type="simple">https://binary.pensoft.net/fig/1552562</uri></graphic></fig></tp:treatment-sec><ref-list><ref id="B41"><mixed-citation xmlns:xlink="http://www.w3.org/1999/xlink" xlink:type="simple">Hughes SJ, Atkinson TJ, Seifert KA (2012) New Zealand fungi 37: Two new species of the sooty mould genus <italic><tp:taxon-name><tp:taxon-name-part taxon-name-part-type="genus">Metacapnodium</tp:taxon-name-part></tp:taxon-name></italic> with dictyoseptate ascospores. New Zealand Journal of Botany 50: 381–387. <ext-link xlink:href="10.1080/0028825x.2012.698626" ext-link-type="doi" xlink:type="simple">https://doi.org/10.1080/0028825x.2012.698626</ext-link></mixed-citation></ref></ref-list></tp:taxon-treatment>
