# Supplementary material for: Taxonomy and phylogeny of the epiphytic sooty molds in family Metacapnodiaceae (class Eurotiomycetes, subclass Chaetothyriomycetidae)
Source: MycoKeys. 2026 Mar 4;129:163–212. doi: 10.3897/mycokeys.129.178067 (PMC13291639; doi:10.3897/mycokeys.129.178067)
Supplement: XML Treatment for Metacapnodium atro-olivaceus [file mycokeys.129.178067-treatment3.xml]

<!DOCTYPE tp:taxon-treatment
  PUBLIC "-//TaxonX//DTD Taxonomic Treatment Publishing DTD v0 20100105//EN" "tax-treatment-NSO.dtd">
<tp:taxon-treatment xmlns:tp="http://www.plazi.org/taxpub"><tp:treatment-meta><kwd-group><label>Taxon classification</label><kwd>
                <named-content content-type="kingdom">Fungi</named-content>
              </kwd><kwd>
                <named-content content-type="order">Capnodiales</named-content>
              </kwd><kwd>
                <named-content content-type="family">Metacapnodiaceae</named-content>
              </kwd></kwd-group><mixed-citation publication-type="journal"><person-group><name><surname>Aliabadi</surname><given-names>Faezeh</given-names></name><name><surname>Le Renard</surname><given-names>Ludovic</given-names></name><name><surname>Berbee</surname><given-names>Mary L.</given-names></name></person-group><article-title>Taxonomy and phylogeny of the epiphytic sooty molds in family <italic><tp:taxon-name><tp:taxon-name-part taxon-name-part-type="family" reg="Metacapnodiaceae">Metacapnodiaceae</tp:taxon-name-part></tp:taxon-name></italic> (class <italic><tp:taxon-name><tp:taxon-name-part taxon-name-part-type="genus" reg="Eurotiomycetes">Eurotiomycetes</tp:taxon-name-part></tp:taxon-name></italic>, subclass <italic><tp:taxon-name><tp:taxon-name-part taxon-name-part-type="genus" reg="Chaetothyriomycetidae">Chaetothyriomycetidae</tp:taxon-name-part></tp:taxon-name></italic>)</article-title><source>MycoKeys</source><day>04</day><month>03</month><year>2026</year><volume>129</volume><fpage>163</fpage><lpage>212</lpage><pub-id pub-id-type="doi">10.3897/mycokeys.129.178067</pub-id></mixed-citation></tp:treatment-meta><tp:nomenclature><tp:taxon-name><object-id xmlns:xlink="http://www.w3.org/1999/xlink" content-type="arpha" xlink:type="simple">2D35D849-820B-5348-93C7-E750C3B120D4</object-id>
                    		<tp:taxon-name-part taxon-name-part-type="genus" reg="Metacapnodium">Metacapnodium</tp:taxon-name-part> <tp:taxon-name-part taxon-name-part-type="species" reg="atro-olivaceus">atro-olivaceus</tp:taxon-name-part>
                    	
                    		<object-id xmlns:xlink="http://www.w3.org/1999/xlink" xlink:type="simple">Index Fungorum: IF904052</object-id>
                    	</tp:taxon-name><tp:taxon-authority>(S. Hughes) Berbee &amp; Aliabadi</tp:taxon-authority><tp:taxon-status xmlns:xlink="http://www.w3.org/1999/xlink" xlink:type="simple">comb. nov.</tp:taxon-status><xref ref-type="fig" rid="F5">Fig. 5</xref></tp:nomenclature><tp:treatment-sec sec-type="Basionym"><title>Basionym.</title><p>≡ <italic><tp:taxon-name><tp:taxon-name-part taxon-name-part-type="genus" reg="Capnobotrys">Capnobotrys</tp:taxon-name-part> <tp:taxon-name-part taxon-name-part-type="species" reg="atro-olivaceus">atro-olivaceus</tp:taxon-name-part></tp:taxon-name></italic> S. Hughes, [as ‘<italic>atro-olivacea</italic>’], New Zealand J. Bot. 19(2): 208 (1981).</p></tp:treatment-sec><tp:treatment-sec sec-type="Specimen examined"><title>Specimen examined.</title><p>New Zealand • South Island, Westland District, Granville Forest, Orwell Creek, on leaves of <italic><tp:taxon-name><tp:taxon-name-part taxon-name-part-type="genus" reg="Nothofagus">Nothofagus</tp:taxon-name-part> <tp:taxon-name-part taxon-name-part-type="species" reg="fusca">fusca</tp:taxon-name-part></tp:taxon-name></italic>, 2 Apr 1963, S.J. Hughes, from slides prepared by S.J. Hughes, from mixed collection, <abbrev xmlns:xlink="http://www.w3.org/1999/xlink" content-type="institution" xlink:title="Canadian National Mycological Herbarium" xlink:type="simple">DAOM</abbrev> 106914 (<italic><tp:taxon-name><tp:taxon-name-part taxon-name-part-type="genus" reg="Capnobotrys">Capnobotrys</tp:taxon-name-part> <tp:taxon-name-part taxon-name-part-type="species" reg="atro-olivaceus">atro-olivaceus</tp:taxon-name-part></tp:taxon-name></italic> isotype).</p></tp:treatment-sec><tp:treatment-sec sec-type="Description"><title>Description.</title><p>The dark brown to black, velutinous subiculum of this specimen included abundant <italic><tp:taxon-name><tp:taxon-name-part taxon-name-part-type="genus" reg="Metacapnodium">Metacapnodium</tp:taxon-name-part> <tp:taxon-name-part taxon-name-part-type="species" reg="australis">australis</tp:taxon-name-part></tp:taxon-name></italic>. However, the several permanent slides associated with the specimen did contain <italic><tp:taxon-name><tp:taxon-name-part taxon-name-part-type="genus" reg="Metacapnodium">M.</tp:taxon-name-part> <tp:taxon-name-part taxon-name-part-type="species" reg="atro-olivaceus">atro-olivaceus</tp:taxon-name-part></tp:taxon-name></italic>. Mycelium of moniliform hyphae, olive-brown and densely verrucose throughout, warts coarse, prominent, dark olive-brown. Hyphae straight to curved, anastomosing, with lateral branching, tapering toward the ends, cells globose, as long as or broader than wide, to 16 μm wide, narrowing to 3.5–5 μm at the hyphal tips.</p><p><bold>Sexual form</bold> unknown.</p><p><bold>Asexual forms</bold>. <tp:taxon-name><tp:taxon-name-part taxon-name-part-type="genus" reg="Capnobotrys">Capnobotrys</tp:taxon-name-part></tp:taxon-name> – Differentiated conidiophores not observed. Conidiogenous cells in irregularly arranged botryose clusters or in a unilateral series, brown and globose, elongating to become obpyriform during conidium formation. Conidia blastic, initially globose, then ovoid to ellipsoid, sometimes inequilateral, 11–13.5 × 7.5–9 µm, N = 8, Q = 1.5, olivaceous brown, smooth to verruculose, with one supramedial septum, slightly constricted at septum, proximal cell broader and slightly longer than the distal cell, with an inconspicuous scar that is located obliquely. Distal cells of conidia with apical wall thinning that is light olive brown in color.</p><p><tp:taxon-name><tp:taxon-name-part taxon-name-part-type="genus" reg="Capnophialophora">Capnophialophora</tp:taxon-name-part></tp:taxon-name> – Phialides olive-brown with a verrucous, subspherical venter 5–6 μm in width, and a subcylindrical collarette up to 3.5 × 2.5–3.5 μm. No phialidic conidia observed.</p></tp:treatment-sec><tp:treatment-sec sec-type="Hosts and Distribution"><title>Hosts and Distribution.</title><p><xref ref-type="bibr" rid="B39">Hughes (1981)</xref> reported this species from New Zealand, in bark of woody hosts and on leaves of dicots in several plant families including <italic><tp:taxon-name><tp:taxon-name-part taxon-name-part-type="genus" reg="Myrtaceae">Myrtaceae</tp:taxon-name-part></tp:taxon-name></italic> and <italic><tp:taxon-name><tp:taxon-name-part taxon-name-part-type="genus" reg="Fagaceae">Fagaceae</tp:taxon-name-part></tp:taxon-name></italic>.</p></tp:treatment-sec><tp:treatment-sec sec-type="Notes"><title>Notes.</title><p><italic><tp:taxon-name><tp:taxon-name-part taxon-name-part-type="genus" reg="Metacapnodium">Metacapnodium</tp:taxon-name-part> <tp:taxon-name-part taxon-name-part-type="species" reg="atro-olivaceus">atro-olivaceus</tp:taxon-name-part></tp:taxon-name></italic> can be distinguished from other species with similar capnobotrys forms by its dark olive brown color, prominent, dark-colored verrucae, the subcylindrical rather than funnel-shaped collarettes on its phialides, and as exemplified by Fig. <xref ref-type="fig" rid="F5">5B</xref>, its mature hyphal cells are narrower than those of many other <italic><tp:taxon-name><tp:taxon-name-part taxon-name-part-type="genus" reg="Metacapnodium">Metacapnodium</tp:taxon-name-part></tp:taxon-name></italic> species.</p><fig id="F5" position="float" orientation="portrait"><object-id xmlns:xlink="http://www.w3.org/1999/xlink" content-type="doi" xlink:type="simple">10.3897/mycokeys.129.178067.figure5</object-id><object-id xmlns:xlink="http://www.w3.org/1999/xlink" content-type="zenodo_dep_id" xlink:type="simple">0</object-id><object-id xmlns:xlink="http://www.w3.org/1999/xlink" content-type="arpha" xlink:type="simple">CA36E24D-F9C6-50C3-AE28-7B9BCFABF2C8</object-id><label>Figure 5.</label><caption><p><italic><tp:taxon-name><tp:taxon-name-part taxon-name-part-type="genus" reg="Metacapnodium">Metacapnodium</tp:taxon-name-part> <tp:taxon-name-part taxon-name-part-type="species" reg="atro-olivaceus">atro-olivaceus</tp:taxon-name-part></tp:taxon-name></italic> (<abbrev xmlns:xlink="http://www.w3.org/1999/xlink" content-type="institution" xlink:title="Canadian National Mycological Herbarium" xlink:type="simple">DAOM</abbrev> 106914). <bold>A</bold>. Moniliform hyphae; <bold>B</bold>. Olivaceous brown <italic><tp:taxon-name><tp:taxon-name-part taxon-name-part-type="genus" reg="Metacapnodium">M.</tp:taxon-name-part> <tp:taxon-name-part taxon-name-part-type="species" reg="atro-olivaceus">atro-olivaceus</tp:taxon-name-part></tp:taxon-name></italic> hypha (arrow), beneath much wider, bright brown <italic><tp:taxon-name><tp:taxon-name-part taxon-name-part-type="genus" reg="Metacapnodium">M.</tp:taxon-name-part> <tp:taxon-name-part taxon-name-part-type="species" reg="australis">australis</tp:taxon-name-part></tp:taxon-name></italic> hypha from the same mixed subiculum; <bold>C</bold>. Conidiogenous cell clusters of capnobotrys form; <bold>D</bold>. Phialides (arrowhead); <bold>E</bold>. Conidia of capnobotrys form, asterisk designates distal wall thinning. Scale bars: 20 µm (<bold>A–C</bold>); 10 μm (<bold>D, E</bold>).</p></caption><graphic xmlns:xlink="http://www.w3.org/1999/xlink" xlink:href="mycokeys-129-163-g005.jpg" id="oo_1552565.jpg" position="float" orientation="portrait" xlink:type="simple"><uri content-type="original_file" xlink:type="simple">https://binary.pensoft.net/fig/1552565</uri></graphic></fig></tp:treatment-sec><ref-list><ref id="B39"><mixed-citation xmlns:xlink="http://www.w3.org/1999/xlink" xlink:type="simple">Hughes SJ (1981) New Zealand fungi 31. <italic><tp:taxon-name><tp:taxon-name-part taxon-name-part-type="genus">Capnobotrys</tp:taxon-name-part></tp:taxon-name></italic>, an anamorph of <italic><tp:taxon-name><tp:taxon-name-part taxon-name-part-type="family">Metacapnodiaceae</tp:taxon-name-part></tp:taxon-name></italic>. New Zealand Journal of Botany 19: 193–226. <ext-link xlink:href="10.1080/0028825x.1981.10425120" ext-link-type="doi" xlink:type="simple">https://doi.org/10.1080/0028825x.1981.10425120</ext-link></mixed-citation></ref></ref-list></tp:taxon-treatment>
