# Supplementary material for: Taxonomy and phylogeny of the epiphytic sooty molds in family Metacapnodiaceae (class Eurotiomycetes, subclass Chaetothyriomycetidae)
Source: MycoKeys. 2026 Mar 4;129:163–212. doi: 10.3897/mycokeys.129.178067 (PMC13291639; doi:10.3897/mycokeys.129.178067)
Supplement: XML Treatment for Metacapnodium australis [file mycokeys.129.178067-treatment4.xml]

<!DOCTYPE tp:taxon-treatment
  PUBLIC "-//TaxonX//DTD Taxonomic Treatment Publishing DTD v0 20100105//EN" "tax-treatment-NSO.dtd">
<tp:taxon-treatment xmlns:tp="http://www.plazi.org/taxpub"><tp:treatment-meta><kwd-group><label>Taxon classification</label><kwd>
                <named-content content-type="kingdom">Fungi</named-content>
              </kwd><kwd>
                <named-content content-type="order">Capnodiales</named-content>
              </kwd><kwd>
                <named-content content-type="family">Metacapnodiaceae</named-content>
              </kwd></kwd-group><mixed-citation publication-type="journal"><person-group><name><surname>Aliabadi</surname><given-names>Faezeh</given-names></name><name><surname>Le Renard</surname><given-names>Ludovic</given-names></name><name><surname>Berbee</surname><given-names>Mary L.</given-names></name></person-group><article-title>Taxonomy and phylogeny of the epiphytic sooty molds in family <italic><tp:taxon-name><tp:taxon-name-part taxon-name-part-type="family" reg="Metacapnodiaceae">Metacapnodiaceae</tp:taxon-name-part></tp:taxon-name></italic> (class <italic><tp:taxon-name><tp:taxon-name-part taxon-name-part-type="genus" reg="Eurotiomycetes">Eurotiomycetes</tp:taxon-name-part></tp:taxon-name></italic>, subclass <italic><tp:taxon-name><tp:taxon-name-part taxon-name-part-type="genus" reg="Chaetothyriomycetidae">Chaetothyriomycetidae</tp:taxon-name-part></tp:taxon-name></italic>)</article-title><source>MycoKeys</source><day>04</day><month>03</month><year>2026</year><volume>129</volume><fpage>163</fpage><lpage>212</lpage><pub-id pub-id-type="doi">10.3897/mycokeys.129.178067</pub-id></mixed-citation></tp:treatment-meta><tp:nomenclature><tp:taxon-name><object-id xmlns:xlink="http://www.w3.org/1999/xlink" content-type="arpha" xlink:type="simple">B4E22545-7FF7-5B0B-A908-8DF7044FF099</object-id>
                    		<tp:taxon-name-part taxon-name-part-type="genus" reg="Metacapnodium">Metacapnodium</tp:taxon-name-part> <tp:taxon-name-part taxon-name-part-type="species" reg="australis">australis</tp:taxon-name-part>
                    	
                    		<object-id xmlns:xlink="http://www.w3.org/1999/xlink" xlink:type="simple">Index Fungorum: IF903438</object-id>
                    	</tp:taxon-name><tp:taxon-authority>(S. Hughes) Berbee &amp; Aliabadi</tp:taxon-authority><tp:taxon-status xmlns:xlink="http://www.w3.org/1999/xlink" xlink:type="simple">comb. nov.</tp:taxon-status><xref ref-type="fig" rid="F6">Fig. 6</xref></tp:nomenclature><tp:treatment-sec sec-type="Basionym"><title>Basionym.</title><p>≡ <italic><tp:taxon-name><tp:taxon-name-part taxon-name-part-type="genus" reg="Capnobotrys">Capnobotrys</tp:taxon-name-part> <tp:taxon-name-part taxon-name-part-type="species" reg="australis">australis</tp:taxon-name-part></tp:taxon-name></italic> S. Hughes, N.Z. Jl Bot. 19(2): 211 (1981).</p></tp:treatment-sec><tp:treatment-sec sec-type="Specimen examined"><title>Specimen examined.</title><p>New Zealand • South Island, Westland District, Granville Forest, Orwell Creek, on leaves of <italic><tp:taxon-name><tp:taxon-name-part taxon-name-part-type="genus" reg="Nothofagus">Nothofagus</tp:taxon-name-part> <tp:taxon-name-part taxon-name-part-type="species" reg="fusca">fusca</tp:taxon-name-part></tp:taxon-name></italic>., 2 Apr 1963, S.J. Hughes, from mixed collection, <abbrev xmlns:xlink="http://www.w3.org/1999/xlink" content-type="institution" xlink:title="Canadian National Mycological Herbarium" xlink:type="simple">DAOM</abbrev> 106914 (<italic><tp:taxon-name><tp:taxon-name-part taxon-name-part-type="genus" reg="Capnobotrys">C.</tp:taxon-name-part> <tp:taxon-name-part taxon-name-part-type="species" reg="atro-olivaceus">atro-olivaceus</tp:taxon-name-part></tp:taxon-name></italic> isotype).</p><fig id="F6" position="float" orientation="portrait"><object-id xmlns:xlink="http://www.w3.org/1999/xlink" content-type="doi" xlink:type="simple">10.3897/mycokeys.129.178067.figure6</object-id><object-id xmlns:xlink="http://www.w3.org/1999/xlink" content-type="zenodo_dep_id" xlink:type="simple">0</object-id><object-id xmlns:xlink="http://www.w3.org/1999/xlink" content-type="arpha" xlink:type="simple">52BD76D4-58EA-5C47-BEDD-61E76F7E5174</object-id><label>Figure 6.</label><caption><p><italic><tp:taxon-name><tp:taxon-name-part taxon-name-part-type="genus" reg="Metacapnodium">Metacapnodium</tp:taxon-name-part> <tp:taxon-name-part taxon-name-part-type="species" reg="australis">australis</tp:taxon-name-part></tp:taxon-name></italic> (<abbrev xmlns:xlink="http://www.w3.org/1999/xlink" content-type="institution" xlink:title="Canadian National Mycological Herbarium" xlink:type="simple">DAOM</abbrev> 106914), conidiogenous cells and conidia of capnobotrys form. <bold>A</bold>. Branched hyphae with conidiogenous cells; <bold>B</bold>. Enlarged view of conidiogenous cells from 6A showing conidium attachment at their proximal cells, arrow indicates denticles resulting from secession of conidia; <bold>C</bold>. Conidia, asterisk designates distal wall thinning; <bold>D–G</bold>. Hyphae with developing conidiogenous cells. Scale bars: 20 μm (<bold>A, B, D–G</bold>); 10 μm (<bold>C</bold>).</p></caption><graphic xmlns:xlink="http://www.w3.org/1999/xlink" xlink:href="mycokeys-129-163-g006.jpg" id="oo_1552566.jpg" position="float" orientation="portrait" xlink:type="simple"><uri content-type="original_file" xlink:type="simple">https://binary.pensoft.net/fig/1552566</uri></graphic></fig></tp:treatment-sec><tp:treatment-sec sec-type="GenBank accession number"><title>GenBank accession number.</title><p><abbrev xmlns:xlink="http://www.w3.org/1999/xlink" xlink:title="internal transcribed spacer" xlink:type="simple">ITS</abbrev>, <ext-link xmlns:xlink="http://www.w3.org/1999/xlink" xlink:href="OR532937" ext-link-type="gen" xlink:type="simple">OR532937</ext-link>.</p></tp:treatment-sec><tp:treatment-sec sec-type="Description"><title>Description.</title><p>Subiculum brown to dark brown to black, velutinous, intermingled with other sooty molds. Although <abbrev xmlns:xlink="http://www.w3.org/1999/xlink" content-type="institution" xlink:title="Canadian National Mycological Herbarium" xlink:type="simple">DAOM</abbrev> 106914 is an isotype of <italic><tp:taxon-name><tp:taxon-name-part taxon-name-part-type="genus" reg="Capnobotrys">C.</tp:taxon-name-part> <tp:taxon-name-part taxon-name-part-type="species" reg="atro-olivaceus">atro-olivaceus</tp:taxon-name-part></tp:taxon-name></italic>, the specimen consists predominantly of <italic><tp:taxon-name><tp:taxon-name-part taxon-name-part-type="genus" reg="Metacapnodium">M.</tp:taxon-name-part> <tp:taxon-name-part taxon-name-part-type="species" reg="australis">australis</tp:taxon-name-part></tp:taxon-name></italic>. Mycelia of brown doliiform to moniliform hyphae, usually moniliform when mature, coarsely or sparsely verrucose throughout, hyphae are often curved, featuring branches that originate at right angles, then curve upwards, tapered towards their tips. Cells broader than long, 23–32 µm wide,18–25 µm long, narrowing to 6–7 µm wide at the hyphal tips.</p><p><bold>Sexual form</bold> Unknown.</p><p><bold>Asexual forms</bold>. <tp:taxon-name><tp:taxon-name-part taxon-name-part-type="genus" reg="Capnobotrys">Capnobotrys</tp:taxon-name-part></tp:taxon-name> – Differentiated conidiophores not observed. Conidiogenous cells often unilateral, in clusters at the ends of erect hyphae or on sub-terminal branches, on terminal or penultimate cells or cells just below, bearing denticulate scars where successive conidia budded out, then seceded. Conidia initially subglobose, elongating to ovoid, coarsely verrucose, becoming 1–septate, constricted at supramedial septum. Conidia (12.0)–15.9–(18.5) +/– 2.4 × (7)–9–(–12) +/– 1.6 µm, N = 20, Q = 1.76. Proximal cell length is ~1.4 × distal cell length; proximal cell width ~1.3× distal cell width. Proximal cells subglobose, 9.1 +/– 1.4 × 9 +/– 1.6 µm; distal cell 6.8 +/– 1.2 × 7.2 +/– 1.33 µm; distal cells tapering towards tip, at tip, cell wall thins and is lighter brown in color, possibly a germ pore.</p><p><tp:taxon-name><tp:taxon-name-part taxon-name-part-type="genus" reg="Capnophialophora">Capnophialophora</tp:taxon-name-part></tp:taxon-name> – Not observed.</p></tp:treatment-sec><tp:treatment-sec sec-type="Host and distribution"><title>Host and distribution.</title><p>On bark of <italic><tp:taxon-name><tp:taxon-name-part taxon-name-part-type="genus" reg="Nothofagus">Nothofagus</tp:taxon-name-part></tp:taxon-name></italic> spp. from New Zealand (<xref ref-type="bibr" rid="B39">Hughes 1981</xref>).</p></tp:treatment-sec><tp:treatment-sec sec-type="Notes"><title>Notes.</title><p>The mature hyphae of <italic><tp:taxon-name><tp:taxon-name-part taxon-name-part-type="genus" reg="Metacapnodium">M.</tp:taxon-name-part> <tp:taxon-name-part taxon-name-part-type="species" reg="australis">australis</tp:taxon-name-part></tp:taxon-name></italic> and <italic><tp:taxon-name><tp:taxon-name-part taxon-name-part-type="genus" reg="Capnobotrys">Capnobotrys</tp:taxon-name-part> <tp:taxon-name-part taxon-name-part-type="species" reg="atro-olivaceus">atro-olivaceus</tp:taxon-name-part></tp:taxon-name></italic> that are intermingled mycelia in the subiculum of <abbrev xmlns:xlink="http://www.w3.org/1999/xlink" content-type="institution" xlink:title="Canadian National Mycological Herbarium" xlink:type="simple">DAOM</abbrev> 106914 differ in diameter and color. Hyphae of <italic><tp:taxon-name><tp:taxon-name-part taxon-name-part-type="genus" reg="Metacapnodium">M.</tp:taxon-name-part> <tp:taxon-name-part taxon-name-part-type="species" reg="australis">australis</tp:taxon-name-part></tp:taxon-name></italic> are up to 29 µm wide and are brown without olivaceous tints, while mature hyphae of <italic><tp:taxon-name><tp:taxon-name-part taxon-name-part-type="genus" reg="Capnobotrys">C.</tp:taxon-name-part> <tp:taxon-name-part taxon-name-part-type="species" reg="atro-olivaceus">atro-olivaceus</tp:taxon-name-part></tp:taxon-name></italic> are up to 16.2 µm wide and are “dull, dark olivaceous brown” (<xref ref-type="bibr" rid="B39">Hughes 1981</xref>).</p><p>In the <abbrev xmlns:xlink="http://www.w3.org/1999/xlink" xlink:title="internal transcribed spacer" xlink:type="simple">ITS</abbrev> phylogeny, <italic><tp:taxon-name><tp:taxon-name-part taxon-name-part-type="genus" reg="Metacapnodium">M.</tp:taxon-name-part> <tp:taxon-name-part taxon-name-part-type="species" reg="australis">australis</tp:taxon-name-part></tp:taxon-name></italic> appears as sister to <italic><tp:taxon-name><tp:taxon-name-part taxon-name-part-type="genus" reg="Metacapnodium">M.</tp:taxon-name-part> <tp:taxon-name-part taxon-name-part-type="species" reg="dingleyae">dingleyae</tp:taxon-name-part></tp:taxon-name></italic> (Fig. <xref ref-type="fig" rid="F2">2</xref>). <xref ref-type="bibr" rid="B39">Hughes (1981)</xref> distinguishes <italic><tp:taxon-name><tp:taxon-name-part taxon-name-part-type="genus" reg="Metacapnodium">M.</tp:taxon-name-part> <tp:taxon-name-part taxon-name-part-type="species" reg="australis">australis</tp:taxon-name-part></tp:taxon-name></italic> from three similar species: <italic><tp:taxon-name><tp:taxon-name-part taxon-name-part-type="genus" reg="Capnobotrys">Capnobotrys</tp:taxon-name-part> <tp:taxon-name-part taxon-name-part-type="species" reg="laterivecta">laterivecta</tp:taxon-name-part></tp:taxon-name></italic>, <italic><tp:taxon-name><tp:taxon-name-part taxon-name-part-type="genus" reg="Capnobotrys">C.</tp:taxon-name-part> <tp:taxon-name-part taxon-name-part-type="species" reg="paucisporus">paucisporus</tp:taxon-name-part></tp:taxon-name></italic>, and <italic><tp:taxon-name><tp:taxon-name-part taxon-name-part-type="genus" reg="Metacapnodium">M.</tp:taxon-name-part> <tp:taxon-name-part taxon-name-part-type="species" reg="dingleyae">dingleyae</tp:taxon-name-part></tp:taxon-name></italic> that share a capnobotrys form and curved hyphae with upwardly curving or straight branches that arise at right angles, and more or less doliiform component cells. Most similar to <italic><tp:taxon-name><tp:taxon-name-part taxon-name-part-type="genus" reg="Metacapnodium">M.</tp:taxon-name-part> <tp:taxon-name-part taxon-name-part-type="species" reg="australis">australis</tp:taxon-name-part></tp:taxon-name></italic> is <italic><tp:taxon-name><tp:taxon-name-part taxon-name-part-type="genus" reg="Capnobotrys">C.</tp:taxon-name-part> <tp:taxon-name-part taxon-name-part-type="species" reg="laterivecta">laterivecta</tp:taxon-name-part></tp:taxon-name></italic>, which can be distinguished from <italic><tp:taxon-name><tp:taxon-name-part taxon-name-part-type="genus" reg="Metacapnodium">M.</tp:taxon-name-part> <tp:taxon-name-part taxon-name-part-type="species" reg="australis">australis</tp:taxon-name-part></tp:taxon-name></italic> by its larger conidia and by the unusual attachment of its conidia by their long sides, just below their septa, to conidiogenous cells (<xref ref-type="bibr" rid="B39">Hughes 1981</xref>). <italic><tp:taxon-name><tp:taxon-name-part taxon-name-part-type="genus" reg="Metacapnodium">Metacapnodium</tp:taxon-name-part> <tp:taxon-name-part taxon-name-part-type="species" reg="australis">australis</tp:taxon-name-part></tp:taxon-name></italic> has smaller conidia and a larger number of conidiogenous cells at hyphal tips compared to <italic><tp:taxon-name><tp:taxon-name-part taxon-name-part-type="genus" reg="Capnobotrys">C.</tp:taxon-name-part> <tp:taxon-name-part taxon-name-part-type="species" reg="paucisporus">paucisporus</tp:taxon-name-part></tp:taxon-name></italic>. <italic><tp:taxon-name><tp:taxon-name-part taxon-name-part-type="genus" reg="Metacapnodium">Metacapnodium</tp:taxon-name-part> <tp:taxon-name-part taxon-name-part-type="species" reg="dingleyae">dingleyae</tp:taxon-name-part></tp:taxon-name></italic> can be easily distinguished by the presence of conidia with more than one septum (<xref ref-type="bibr" rid="B39">Hughes 1981</xref>). The prominent constrictions at the septa and coarse warts on capnobotrys conidia of <italic><tp:taxon-name><tp:taxon-name-part taxon-name-part-type="genus" reg="Metacapnodium">M.</tp:taxon-name-part> <tp:taxon-name-part taxon-name-part-type="species" reg="australis">australis</tp:taxon-name-part></tp:taxon-name></italic> help distinguish this species from others with capnobotrys forms, including <italic><tp:taxon-name><tp:taxon-name-part taxon-name-part-type="genus" reg="Metacapnodium">M.</tp:taxon-name-part> <tp:taxon-name-part taxon-name-part-type="species" reg="moniliforme">moniliforme</tp:taxon-name-part></tp:taxon-name></italic>.</p></tp:treatment-sec><tp:treatment-sec><!--Section generated to contain objects referenced in tp:taxon-treatment.--><fig id="F2" position="float" orientation="portrait"><object-id xmlns:xlink="http://www.w3.org/1999/xlink" content-type="doi" xlink:type="simple">10.3897/mycokeys.129.178067.figure2</object-id><object-id xmlns:xlink="http://www.w3.org/1999/xlink" content-type="zenodo_dep_id" xlink:type="simple">0</object-id><object-id xmlns:xlink="http://www.w3.org/1999/xlink" content-type="arpha" xlink:type="simple">A0F21E20-B4E3-5448-AE33-D51EBE29C130</object-id><label>Figure 2.</label><caption><p>Maximum likelihood analysis of <abbrev xmlns:xlink="http://www.w3.org/1999/xlink" xlink:title="internal transcribed spacer" xlink:type="simple">ITS</abbrev> sequences supports the monophyly of <italic><tp:taxon-name><tp:taxon-name-part taxon-name-part-type="genus" reg="Metacapnodium">Metacapnodium</tp:taxon-name-part></tp:taxon-name></italic>. Numbers above branches are support values, as transfer bootstrap expectations, Felsenstein bootstrap number and Bayesian posterior probabilities. <italic><tp:taxon-name><tp:taxon-name-part taxon-name-part-type="genus" reg="Verrucariales">Verrucariales</tp:taxon-name-part></tp:taxon-name></italic> were selected as the outgroup.</p></caption><graphic xmlns:xlink="http://www.w3.org/1999/xlink" xlink:href="mycokeys-129-163-g002.jpg" id="oo_1552562.jpg" position="float" orientation="portrait" xlink:type="simple"><uri content-type="original_file" xlink:type="simple">https://binary.pensoft.net/fig/1552562</uri></graphic></fig></tp:treatment-sec><ref-list><ref id="B39"><mixed-citation xmlns:xlink="http://www.w3.org/1999/xlink" xlink:type="simple">Hughes SJ (1981) New Zealand fungi 31. <italic><tp:taxon-name><tp:taxon-name-part taxon-name-part-type="genus">Capnobotrys</tp:taxon-name-part></tp:taxon-name></italic>, an anamorph of <italic><tp:taxon-name><tp:taxon-name-part taxon-name-part-type="family">Metacapnodiaceae</tp:taxon-name-part></tp:taxon-name></italic>. New Zealand Journal of Botany 19: 193–226. <ext-link xlink:href="10.1080/0028825x.1981.10425120" ext-link-type="doi" xlink:type="simple">https://doi.org/10.1080/0028825x.1981.10425120</ext-link></mixed-citation></ref></ref-list></tp:taxon-treatment>
