# Supplementary material for: Taxonomy and phylogeny of the epiphytic sooty molds in family Metacapnodiaceae (class Eurotiomycetes, subclass Chaetothyriomycetidae)
Source: MycoKeys. 2026 Mar 4;129:163–212. doi: 10.3897/mycokeys.129.178067 (PMC13291639; doi:10.3897/mycokeys.129.178067)
Supplement: XML Treatment for Metacapnodium juniperi [file mycokeys.129.178067-treatment7.xml]

<!DOCTYPE tp:taxon-treatment
  PUBLIC "-//TaxonX//DTD Taxonomic Treatment Publishing DTD v0 20100105//EN" "tax-treatment-NSO.dtd">
<tp:taxon-treatment xmlns:tp="http://www.plazi.org/taxpub"><tp:treatment-meta><kwd-group><label>Taxon classification</label><kwd>
                <named-content content-type="kingdom">Fungi</named-content>
              </kwd><kwd>
                <named-content content-type="order">Capnodiales</named-content>
              </kwd><kwd>
                <named-content content-type="family">Metacapnodiaceae</named-content>
              </kwd></kwd-group><mixed-citation publication-type="journal"><person-group><name><surname>Aliabadi</surname><given-names>Faezeh</given-names></name><name><surname>Le Renard</surname><given-names>Ludovic</given-names></name><name><surname>Berbee</surname><given-names>Mary L.</given-names></name></person-group><article-title>Taxonomy and phylogeny of the epiphytic sooty molds in family <italic><tp:taxon-name><tp:taxon-name-part taxon-name-part-type="family" reg="Metacapnodiaceae">Metacapnodiaceae</tp:taxon-name-part></tp:taxon-name></italic> (class <italic><tp:taxon-name><tp:taxon-name-part taxon-name-part-type="genus" reg="Eurotiomycetes">Eurotiomycetes</tp:taxon-name-part></tp:taxon-name></italic>, subclass <italic><tp:taxon-name><tp:taxon-name-part taxon-name-part-type="genus" reg="Chaetothyriomycetidae">Chaetothyriomycetidae</tp:taxon-name-part></tp:taxon-name></italic>)</article-title><source>MycoKeys</source><day>04</day><month>03</month><year>2026</year><volume>129</volume><fpage>163</fpage><lpage>212</lpage><pub-id pub-id-type="doi">10.3897/mycokeys.129.178067</pub-id></mixed-citation></tp:treatment-meta><tp:nomenclature><tp:taxon-name><object-id xmlns:xlink="http://www.w3.org/1999/xlink" content-type="arpha" xlink:type="simple">B983455C-42D0-5E1E-AECF-13188BD54B56</object-id>
                    		<tp:taxon-name-part taxon-name-part-type="genus" reg="Metacapnodium">Metacapnodium</tp:taxon-name-part> <tp:taxon-name-part taxon-name-part-type="species" reg="juniperi">juniperi</tp:taxon-name-part>
                    	</tp:taxon-name><tp:taxon-authority>(W. Phillips &amp; Plowr.) Speg.</tp:taxon-authority><xref ref-type="fig" rid="F9">Fig. 9</xref></tp:nomenclature><tp:treatment-sec sec-type="Specimen examined"><title>Specimen examined.</title><p>Scotland • VC–96 – East Inverness–shire, On <italic><tp:taxon-name><tp:taxon-name-part taxon-name-part-type="genus" reg="Juniperus">Juniperus</tp:taxon-name-part></tp:taxon-name></italic> sp., 15 Feb. 2023, leg. Sophie Furze, E01043363.</p></tp:treatment-sec><tp:treatment-sec sec-type="GenBank accession number"><title>GenBank accession number.</title><p><abbrev xmlns:xlink="http://www.w3.org/1999/xlink" xlink:title="internal transcribed spacer" xlink:type="simple">ITS</abbrev>, <ext-link xmlns:xlink="http://www.w3.org/1999/xlink" xlink:href="OR532938" ext-link-type="gen" xlink:type="simple">OR532938</ext-link>.</p></tp:treatment-sec><tp:treatment-sec sec-type="Description"><title>Description.</title><p>Subicula dark brown to black and spongy, 0.3 to 14 mm in diameter according to <xref ref-type="bibr" rid="B36">Hughes (1972)</xref>. Mycelium of moniliform, brown to dark brown hyphae, hyphae mainly smooth throughout but verrucose at the distal parts, anastomosing, branched, straight or curved, tapering to their tips. Cells broader than long, to 27 µm wide, narrowing to 6 µm wide at hyphal tips.</p><fig id="F9" position="float" orientation="portrait"><object-id xmlns:xlink="http://www.w3.org/1999/xlink" content-type="doi" xlink:type="simple">10.3897/mycokeys.129.178067.figure9</object-id><object-id xmlns:xlink="http://www.w3.org/1999/xlink" content-type="zenodo_dep_id" xlink:type="simple">0</object-id><object-id xmlns:xlink="http://www.w3.org/1999/xlink" content-type="arpha" xlink:type="simple">AC3F10C5-7BBB-5F9B-812A-67B98C1868F3</object-id><label>Figure 9.</label><caption><p><italic><tp:taxon-name><tp:taxon-name-part taxon-name-part-type="genus" reg="Metacapnodium">Metacapnodium</tp:taxon-name-part> <tp:taxon-name-part taxon-name-part-type="species" reg="juniperi">juniperi</tp:taxon-name-part></tp:taxon-name></italic> (E01043363). <bold>A</bold>. Moniliform hyphae, undergoing anastomosis (arrow); <bold>B, C</bold>. Phialides (arrowheads) on ascoma initials; <bold>D</bold>. Ascoma bearing phialides (arrowhead) on appendages; <bold>E</bold>. Asci (arrow); <bold>F</bold>. Ascospores. Scale bars: 20 µm.</p></caption><graphic xmlns:xlink="http://www.w3.org/1999/xlink" xlink:href="mycokeys-129-163-g009.jpg" id="oo_1552569.jpg" position="float" orientation="portrait" xlink:type="simple"><uri content-type="original_file" xlink:type="simple">https://binary.pensoft.net/fig/1552569</uri></graphic></fig><p><bold>Sexual form</bold>. Ascomata are abundant, semi-immersed in the subiculum, ostiolate, dark brown to black, 120–210 × 90–130 µm. Asci bitunicate, ellipsoid, 58–82 × 21–27 µm, 8–spored. Ascospores 3–septate, dark brown when matured, ellipsoid, sometimes slightly constricted at the septa, (20)–22.9–(26) +/– 2.4 × (8)–9–(11) +/– 1.0 µm, N = 45.</p><p><bold>Asexual form</bold>. <tp:taxon-name><tp:taxon-name-part taxon-name-part-type="genus" reg="Capnophialophora">Capnophialophora</tp:taxon-name-part></tp:taxon-name> –The only known asexual form for the species. Phialides appear on hyphae, ascomata initials, ascomata appendages, and (not illustrated, but see fig. 6J in <xref ref-type="bibr" rid="B36">Hughes (1972)</xref>), on ascospores. Venters light brown to brown, hemispherical to subspherical, 4.5–7 µm wide; collarettes pale brown, funnel-shaped to ellipsoidal 2.5–3.5 µm long with narrow basal constriction, 2.5–4 µm wide at their openings. No phialidic conidia observed.</p></tp:treatment-sec><tp:treatment-sec sec-type="Hosts and distribution"><title>Hosts and distribution.</title><p><italic><tp:taxon-name><tp:taxon-name-part taxon-name-part-type="genus" reg="Metacapnodium">Metacapnodium</tp:taxon-name-part> <tp:taxon-name-part taxon-name-part-type="species" reg="juniperi">juniperi</tp:taxon-name-part></tp:taxon-name></italic>, the type species of <italic><tp:taxon-name><tp:taxon-name-part taxon-name-part-type="genus" reg="Metacapnodium">Metacapnodium</tp:taxon-name-part></tp:taxon-name></italic>, is known from small subicula growing over juniper twigs in Scotland.</p></tp:treatment-sec><tp:treatment-sec sec-type="Notes"><title>Notes.</title><p>In 2023, Sophie Furze kindly made a specimen available to us by collecting the specimen from East Inverness–shire, Scotland, a site close to the type locality in Scotland, from juniper, the type host, and then depositing the specimen in RBGE. Its sequenced <abbrev xmlns:xlink="http://www.w3.org/1999/xlink" xlink:title="internal transcribed spacer" xlink:type="simple">ITS</abbrev> region falls among other species of <italic><tp:taxon-name><tp:taxon-name-part taxon-name-part-type="genus" reg="Metacapnodium">Metacapnodium</tp:taxon-name-part></tp:taxon-name></italic>, as expected for the type species of its genus. (Fig. <xref ref-type="fig" rid="F2">2</xref>).</p></tp:treatment-sec><tp:treatment-sec><!--Section generated to contain objects referenced in tp:taxon-treatment.--><fig id="F2" position="float" orientation="portrait"><object-id xmlns:xlink="http://www.w3.org/1999/xlink" content-type="doi" xlink:type="simple">10.3897/mycokeys.129.178067.figure2</object-id><object-id xmlns:xlink="http://www.w3.org/1999/xlink" content-type="zenodo_dep_id" xlink:type="simple">0</object-id><object-id xmlns:xlink="http://www.w3.org/1999/xlink" content-type="arpha" xlink:type="simple">A0F21E20-B4E3-5448-AE33-D51EBE29C130</object-id><label>Figure 2.</label><caption><p>Maximum likelihood analysis of <abbrev xmlns:xlink="http://www.w3.org/1999/xlink" xlink:title="internal transcribed spacer" xlink:type="simple">ITS</abbrev> sequences supports the monophyly of <italic><tp:taxon-name><tp:taxon-name-part taxon-name-part-type="genus" reg="Metacapnodium">Metacapnodium</tp:taxon-name-part></tp:taxon-name></italic>. Numbers above branches are support values, as transfer bootstrap expectations, Felsenstein bootstrap number and Bayesian posterior probabilities. <italic><tp:taxon-name><tp:taxon-name-part taxon-name-part-type="genus" reg="Verrucariales">Verrucariales</tp:taxon-name-part></tp:taxon-name></italic> were selected as the outgroup.</p></caption><graphic xmlns:xlink="http://www.w3.org/1999/xlink" xlink:href="mycokeys-129-163-g002.jpg" id="oo_1552562.jpg" position="float" orientation="portrait" xlink:type="simple"><uri content-type="original_file" xlink:type="simple">https://binary.pensoft.net/fig/1552562</uri></graphic></fig></tp:treatment-sec><ref-list><ref id="B36"><mixed-citation xmlns:xlink="http://www.w3.org/1999/xlink" xlink:type="simple">Hughes SJ (1972) New Zealand Fungi 17. Pleomorphism in <italic><tp:taxon-name><tp:taxon-name-part taxon-name-part-type="genus">Euantennariaceae</tp:taxon-name-part></tp:taxon-name></italic> and <italic><tp:taxon-name><tp:taxon-name-part taxon-name-part-type="family">Metacapnodiaceae</tp:taxon-name-part></tp:taxon-name></italic>, two new families of sooty moulds. New Zealand Journal of Botany 10: 225–242. <ext-link xlink:href="10.1080/0028825x.1972.10429151" ext-link-type="doi" xlink:type="simple">https://doi.org/10.1080/0028825x.1972.10429151</ext-link></mixed-citation></ref></ref-list></tp:taxon-treatment>
