# Supplementary material for: Taxonomy and phylogeny of the epiphytic sooty molds in family Metacapnodiaceae (class Eurotiomycetes, subclass Chaetothyriomycetidae)
Source: MycoKeys. 2026 Mar 4;129:163–212. doi: 10.3897/mycokeys.129.178067 (PMC13291639; doi:10.3897/mycokeys.129.178067)
Supplement: XML Treatment for Metacapnodium moniliforme [file mycokeys.129.178067-treatment8.xml]

<!DOCTYPE tp:taxon-treatment
  PUBLIC "-//TaxonX//DTD Taxonomic Treatment Publishing DTD v0 20100105//EN" "tax-treatment-NSO.dtd">
<tp:taxon-treatment xmlns:tp="http://www.plazi.org/taxpub"><tp:treatment-meta><kwd-group><label>Taxon classification</label><kwd>
                <named-content content-type="kingdom">Fungi</named-content>
              </kwd><kwd>
                <named-content content-type="order">Capnodiales</named-content>
              </kwd><kwd>
                <named-content content-type="family">Metacapnodiaceae</named-content>
              </kwd></kwd-group><mixed-citation publication-type="journal"><person-group><name><surname>Aliabadi</surname><given-names>Faezeh</given-names></name><name><surname>Le Renard</surname><given-names>Ludovic</given-names></name><name><surname>Berbee</surname><given-names>Mary L.</given-names></name></person-group><article-title>Taxonomy and phylogeny of the epiphytic sooty molds in family <italic><tp:taxon-name><tp:taxon-name-part taxon-name-part-type="family" reg="Metacapnodiaceae">Metacapnodiaceae</tp:taxon-name-part></tp:taxon-name></italic> (class <italic><tp:taxon-name><tp:taxon-name-part taxon-name-part-type="genus" reg="Eurotiomycetes">Eurotiomycetes</tp:taxon-name-part></tp:taxon-name></italic>, subclass <italic><tp:taxon-name><tp:taxon-name-part taxon-name-part-type="genus" reg="Chaetothyriomycetidae">Chaetothyriomycetidae</tp:taxon-name-part></tp:taxon-name></italic>)</article-title><source>MycoKeys</source><day>04</day><month>03</month><year>2026</year><volume>129</volume><fpage>163</fpage><lpage>212</lpage><pub-id pub-id-type="doi">10.3897/mycokeys.129.178067</pub-id></mixed-citation></tp:treatment-meta><tp:nomenclature><tp:taxon-name><object-id xmlns:xlink="http://www.w3.org/1999/xlink" content-type="arpha" xlink:type="simple">CA184EF0-6723-513E-8F83-E5304E29BA00</object-id>
                    		<tp:taxon-name-part taxon-name-part-type="genus" reg="Metacapnodium">Metacapnodium</tp:taxon-name-part> <tp:taxon-name-part taxon-name-part-type="species" reg="moniliforme">moniliforme</tp:taxon-name-part>
                    	</tp:taxon-name><tp:taxon-authority>(L.R. Fraser) S. Hughes</tp:taxon-authority><xref ref-type="fig" rid="F10">Fig. 10</xref></tp:nomenclature><tp:treatment-sec sec-type="Specimens examined"><title>Specimens examined.</title><p>Usa • Hawaii, On <italic><tp:taxon-name><tp:taxon-name-part taxon-name-part-type="genus" reg="Cheirodendron">Cheirodendron</tp:taxon-name-part> <tp:taxon-name-part taxon-name-part-type="species" reg="trigynum">trigynum</tp:taxon-name-part></tp:taxon-name></italic>, Jun. 1990, C. Inada, <abbrev xmlns:xlink="http://www.w3.org/1999/xlink" content-type="institution" xlink:title="Canadian National Mycological Herbarium" xlink:type="simple">DAOM</abbrev> 234317; Australia, New South Wales, on unidentified leaves, 17 Aug. 1999, K. Seifert, <abbrev xmlns:xlink="http://www.w3.org/1999/xlink" content-type="institution" xlink:title="Canadian National Mycological Herbarium" xlink:type="simple">DAOM</abbrev> 226251.</p></tp:treatment-sec><tp:treatment-sec sec-type="GenBank accession numbers"><title>GenBank accession numbers.</title><p>Collection <abbrev xmlns:xlink="http://www.w3.org/1999/xlink" content-type="institution" xlink:title="Canadian National Mycological Herbarium" xlink:type="simple">DAOM</abbrev> 234317 (<abbrev xmlns:xlink="http://www.w3.org/1999/xlink" xlink:title="internal transcribed spacer" xlink:type="simple">ITS</abbrev>, <ext-link xmlns:xlink="http://www.w3.org/1999/xlink" xlink:href="OR532936" ext-link-type="gen" xlink:type="simple">OR532936</ext-link>); Collection <abbrev xmlns:xlink="http://www.w3.org/1999/xlink" content-type="institution" xlink:title="Canadian National Mycological Herbarium" xlink:type="simple">DAOM</abbrev> 226251 (<abbrev xmlns:xlink="http://www.w3.org/1999/xlink" xlink:title="internal transcribed spacer" xlink:type="simple">ITS</abbrev>, <ext-link xmlns:xlink="http://www.w3.org/1999/xlink" xlink:href="OR532935" ext-link-type="gen" xlink:type="simple">OR532935</ext-link>).</p></tp:treatment-sec><tp:treatment-sec sec-type="Description"><title>Description.</title><p>Subicula dark brown to black, effuse, superficial on leaves or twigs, typically less than 1 cm in diameter although sometimes becoming confluent. Mycelium of moniliform hyphae. Hyphae pale brown to brown, when mature, finely verrucose, deep constrictions between cells. Hyphae are erect, curved, smooth to finely verrucose, branching, then growing upwards, narrowing towards their tips. Most cells as broad as or broader than long, subglobose to doliiform, when mature up to 21 µm wide, tip cells narrowing to 5 µm.</p><p><bold>Sexual form</bold>. Ascomata scattered, semi-immersed in subicula, dark brown, globose (immature), subglobose to obovoid, (50–)70–180 µm high and 50–120 µm wide, ostiolate, having straight to curved appendages (Fig. <xref ref-type="fig" rid="F10">10K, L</xref>). Asci bitunicate, 8–spored, ellipsoid to clavate, 50–70 × 12–25 µm. Ascospores irregular or biseriate within asci, ellipsoid, light brown to brown, mainly 3(–4) septate, (17)–19.8–(23) +/– 2.6 × (8)–8.75–(10) +/– 0.7 µm (<abbrev xmlns:xlink="http://www.w3.org/1999/xlink" content-type="institution" xlink:title="Canadian National Mycological Herbarium" xlink:type="simple">DAOM</abbrev> 226251).</p><fig id="F10" position="float" orientation="portrait"><object-id xmlns:xlink="http://www.w3.org/1999/xlink" content-type="doi" xlink:type="simple">10.3897/mycokeys.129.178067.figure10</object-id><object-id xmlns:xlink="http://www.w3.org/1999/xlink" content-type="zenodo_dep_id" xlink:type="simple">0</object-id><object-id xmlns:xlink="http://www.w3.org/1999/xlink" content-type="arpha" xlink:type="simple">AAB2FCD5-4AAB-5A86-80E6-2E20C21C6DD8</object-id><label>Figure 10.</label><caption><p><italic><tp:taxon-name><tp:taxon-name-part taxon-name-part-type="genus" reg="Metacapnodium">Metacapnodium</tp:taxon-name-part> <tp:taxon-name-part taxon-name-part-type="species" reg="moniliforme">moniliforme</tp:taxon-name-part></tp:taxon-name></italic> (<abbrev xmlns:xlink="http://www.w3.org/1999/xlink" content-type="institution" xlink:title="Canadian National Mycological Herbarium" xlink:type="simple">DAOM</abbrev> 226251). <bold>A</bold>. Moniliform hyphae; <bold>B, C</bold>. Moniliform hyphae with phialides (arrowheads); <bold>D–I</bold>. <tp:taxon-name><tp:taxon-name-part taxon-name-part-type="genus" reg="Capnobotrys">Capnobotrys</tp:taxon-name-part></tp:taxon-name> form; <bold>D–G</bold>. Conidiogenous cells; <bold>H</bold>. Conidiogenous cell with denticles (arrow) from successive production and secession of conidia; <bold>I</bold>. Conidia, asterisks designate distal wall thinning; c designates a cornute conidium; <bold>J</bold>. Conidium of capnosporium form; <bold>K</bold>. Ascoma initial; <bold>L</bold>. Ascoma bearing phialides (arrowheads) on appendages; <bold>M</bold>. Immature and mature asci; <bold>N</bold>. Ascospores. Scale bars: 20 µm.</p></caption><graphic xmlns:xlink="http://www.w3.org/1999/xlink" xlink:href="mycokeys-129-163-g010.jpg" id="oo_1552570.jpg" position="float" orientation="portrait" xlink:type="simple"><uri content-type="original_file" xlink:type="simple">https://binary.pensoft.net/fig/1552570</uri></graphic></fig><p><bold>Asexual forms</bold>. <tp:taxon-name><tp:taxon-name-part taxon-name-part-type="genus" reg="Capnobotrys">Capnobotrys</tp:taxon-name-part></tp:taxon-name> – No distinctive conidiophores observed. Conidiogenous cells unilateral or in botryose clusters at sides or tips of moniliform hyphae, globose to subglobose, brown to dark brown, bearing denticulate scars where successive conidia budded out, then seceded. Conidia brown, initially smooth walled, subglobose, elongating to become ellipsoid ovoid to allantoid, often cornute and inequilateral, with a single median or supramedial septum. Conidia (9)–14–(20) +/- 3.4 × (5)–7.7–(11) +/- 1.9 µm, Q = 1.8 (<abbrev xmlns:xlink="http://www.w3.org/1999/xlink" content-type="institution" xlink:title="Canadian National Mycological Herbarium" xlink:type="simple">DAOM</abbrev> 226251) or (9)–12.3–(14.5) +/- 1.7 × (7)–7.9–(9) +/- 0.8 µm, Q = 1.6 (<abbrev xmlns:xlink="http://www.w3.org/1999/xlink" content-type="institution" xlink:title="Canadian National Mycological Herbarium" xlink:type="simple">DAOM</abbrev> 234317, not illustrated). Proximal cells 8.0 +/– 1.9 × 7.7 +/– 1.9 µm, longer and wider than distal cells 6.1 +/– 1.2 × 6.3 +/– 1.9 µm. Proximal cells sometimes with inconspicuous, oblique scar from secession from basal or diagonal attachment to their conidiogenous cell. Distal cell with an apical patch of thinner, paler wall that sometimes protrudes, resembling the proximal hilar appendix of a basidiospore.</p><p><tp:taxon-name><tp:taxon-name-part taxon-name-part-type="genus" reg="Capnophialophora">Capnophialophora</tp:taxon-name-part></tp:taxon-name> – Phialides single or in small clusters, with light brown to brown subspherical venters 4–6 µm wide, bearing a funnel-shaped collarette 2.5–4.5 µm long with a constriction at its base, 2–3 µm wide at its opening.</p><p><tp:taxon-name><tp:taxon-name-part taxon-name-part-type="genus" reg="Capnosporium">Capnosporium</tp:taxon-name-part></tp:taxon-name> – Rarely observed, but for examples of sizes, a conidium with two septa was 25 × 12 µm; one with three septa was 32 × 9 µm, and one with four septa was 36 × 12 µm (<abbrev xmlns:xlink="http://www.w3.org/1999/xlink" content-type="institution" xlink:title="Canadian National Mycological Herbarium" xlink:type="simple">DAOM</abbrev> 226251).</p></tp:treatment-sec><tp:treatment-sec sec-type="Hosts and distribution"><title>Hosts and distribution.</title><p>Reported on small twigs and leaves of varied plants including ferns and dicots. Widely distributed according to <xref ref-type="bibr" rid="B39">Hughes (1981)</xref>; known from New Zealand, Australia, Chile, and perhaps elsewhere if <italic><tp:taxon-name><tp:taxon-name-part taxon-name-part-type="genus" reg="Metacapnodium">M.</tp:taxon-name-part> <tp:taxon-name-part taxon-name-part-type="uncertainty-rank">cf.</tp:taxon-name-part> <tp:taxon-name-part taxon-name-part-type="species" reg="moniliforme">moniliforme</tp:taxon-name-part></tp:taxon-name></italic><abbrev xmlns:xlink="http://www.w3.org/1999/xlink" content-type="institution" xlink:title="University of British Columbia" xlink:type="simple">UBC</abbrev> F33050 from Hawaii, and <italic><tp:taxon-name><tp:taxon-name-part taxon-name-part-type="genus" reg="Metacapnodium">M.</tp:taxon-name-part> <tp:taxon-name-part taxon-name-part-type="uncertainty-rank">aff.</tp:taxon-name-part> <tp:taxon-name-part taxon-name-part-type="species" reg="moniliforme">moniliforme</tp:taxon-name-part></tp:taxon-name></italic> E 01043362 from Scotland could all be considered conspecific.</p></tp:treatment-sec><tp:treatment-sec sec-type="Notes"><title>Notes.</title><p>The <abbrev xmlns:xlink="http://www.w3.org/1999/xlink" xlink:title="internal transcribed spacer" xlink:type="simple">ITS</abbrev> phylogeny shows that the two specimens identified as <italic><tp:taxon-name><tp:taxon-name-part taxon-name-part-type="genus" reg="Metacapnodium">M.</tp:taxon-name-part> <tp:taxon-name-part taxon-name-part-type="species" reg="moniliforme">moniliforme</tp:taxon-name-part></tp:taxon-name></italic>, <abbrev xmlns:xlink="http://www.w3.org/1999/xlink" content-type="institution" xlink:title="Canadian National Mycological Herbarium" xlink:type="simple">DAOM</abbrev> 234317, <abbrev xmlns:xlink="http://www.w3.org/1999/xlink" content-type="institution" xlink:title="Canadian National Mycological Herbarium" xlink:type="simple">DAOM</abbrev> 226251, <italic><tp:taxon-name><tp:taxon-name-part taxon-name-part-type="genus" reg="Metacapnodium">M.</tp:taxon-name-part> <tp:taxon-name-part taxon-name-part-type="uncertainty-rank">cf.</tp:taxon-name-part> <tp:taxon-name-part taxon-name-part-type="species" reg="moniliforme">moniliforme</tp:taxon-name-part></tp:taxon-name></italic><abbrev xmlns:xlink="http://www.w3.org/1999/xlink" content-type="institution" xlink:title="University of British Columbia" xlink:type="simple">UBC</abbrev> F33050 (described below) and <italic><tp:taxon-name><tp:taxon-name-part taxon-name-part-type="genus" reg="Metacapnodium">M.</tp:taxon-name-part> <tp:taxon-name-part taxon-name-part-type="uncertainty-rank">aff.</tp:taxon-name-part> <tp:taxon-name-part taxon-name-part-type="species" reg="moniliforme">moniliforme</tp:taxon-name-part></tp:taxon-name></italic> E 01043362 form a clade with 97% bootstrap support (Fig. <xref ref-type="fig" rid="F2">2</xref>). The average sizes of the capnobotrys conidia varied with lengths from 10 to 14 µm. <xref ref-type="bibr" rid="B39">Hughes (1981)</xref> reported that conidia may almost double in length, walls becoming verrucose, at the time of germination.</p><p>The <italic><tp:taxon-name><tp:taxon-name-part taxon-name-part-type="genus" reg="Metacapnodium">M.</tp:taxon-name-part> <tp:taxon-name-part taxon-name-part-type="species" reg="moniliforme">moniliforme</tp:taxon-name-part></tp:taxon-name></italic> group and <italic><tp:taxon-name><tp:taxon-name-part taxon-name-part-type="genus" reg="Metacapnodium">M.</tp:taxon-name-part> <tp:taxon-name-part taxon-name-part-type="species" reg="neesii">neesii</tp:taxon-name-part></tp:taxon-name></italic> appear as sister groups in trees from <abbrev xmlns:xlink="http://www.w3.org/1999/xlink" xlink:title="internal transcribed spacer" xlink:type="simple">ITS</abbrev>, concatenated genes, and <italic>ef1-α</italic>, although without strong statistical support. Conidiogenous cells of capnobotrys in <italic><tp:taxon-name><tp:taxon-name-part taxon-name-part-type="genus" reg="Metacapnodium">M.</tp:taxon-name-part> <tp:taxon-name-part taxon-name-part-type="species" reg="neesii">neesii</tp:taxon-name-part></tp:taxon-name></italic> and <italic><tp:taxon-name><tp:taxon-name-part taxon-name-part-type="genus" reg="Metacapnodium">M.</tp:taxon-name-part> <tp:taxon-name-part taxon-name-part-type="species" reg="moniliforme">moniliforme</tp:taxon-name-part></tp:taxon-name></italic> are similar in shape, in arrangement, and in the oblique positioning of conidia on the conidiogenous cell. Conidia in both are 1-septate. However, in <italic><tp:taxon-name><tp:taxon-name-part taxon-name-part-type="genus" reg="Metacapnodium">M.</tp:taxon-name-part> <tp:taxon-name-part taxon-name-part-type="species" reg="neesii">neesii</tp:taxon-name-part></tp:taxon-name></italic>, the distal cell of a conidium is often less than half the length of the proximal cell (<xref ref-type="bibr" rid="B38">Hughes 1979</xref>) while in <italic><tp:taxon-name><tp:taxon-name-part taxon-name-part-type="genus" reg="Metacapnodium">M.</tp:taxon-name-part> <tp:taxon-name-part taxon-name-part-type="species" reg="moniliforme">moniliforme</tp:taxon-name-part></tp:taxon-name></italic>, the distal cell is between 2/3 and 3/4 of the length of the proximal cell. According to <xref ref-type="bibr" rid="B39">Hughes (1981)</xref>, the capnobotrys conidia of <italic><tp:taxon-name><tp:taxon-name-part taxon-name-part-type="genus" reg="Metacapnodium">M.</tp:taxon-name-part> <tp:taxon-name-part taxon-name-part-type="species" reg="guava">guava</tp:taxon-name-part></tp:taxon-name></italic> are smaller but otherwise similar in shape to those of <italic><tp:taxon-name><tp:taxon-name-part taxon-name-part-type="genus" reg="Metacapnodium">M.</tp:taxon-name-part> <tp:taxon-name-part taxon-name-part-type="species" reg="moniliforme">moniliforme</tp:taxon-name-part></tp:taxon-name></italic>. However, sizes of conidia of <italic><tp:taxon-name><tp:taxon-name-part taxon-name-part-type="genus" reg="Metacapnodium">M.</tp:taxon-name-part> <tp:taxon-name-part taxon-name-part-type="species" reg="guava">guava</tp:taxon-name-part></tp:taxon-name></italic> given by <xref ref-type="bibr" rid="B39">Hughes (1981)</xref> fall within the range of sizes of conidia <italic><tp:taxon-name><tp:taxon-name-part taxon-name-part-type="genus" reg="Metacapnodium">M.</tp:taxon-name-part> <tp:taxon-name-part taxon-name-part-type="species" reg="moniliforme">moniliforme</tp:taxon-name-part></tp:taxon-name></italic> measured here. <xref ref-type="bibr" rid="B39">Hughes (1981)</xref> suggested that <italic><tp:taxon-name><tp:taxon-name-part taxon-name-part-type="genus" reg="Metacapnodium">M.</tp:taxon-name-part> <tp:taxon-name-part taxon-name-part-type="species" reg="guava">guava</tp:taxon-name-part></tp:taxon-name></italic> capnobotrys conidia do not develop the cornute morphology seen in <italic><tp:taxon-name><tp:taxon-name-part taxon-name-part-type="genus" reg="Metacapnodium">M.</tp:taxon-name-part> <tp:taxon-name-part taxon-name-part-type="species" reg="moniliforme">moniliforme</tp:taxon-name-part></tp:taxon-name></italic>. To resolve the differences between the two species, a combination of comparative morphology and barcode sequencing of additional collections would be useful.</p></tp:treatment-sec><tp:treatment-sec><!--Section generated to contain objects referenced in tp:taxon-treatment.--><fig id="F2" position="float" orientation="portrait"><object-id xmlns:xlink="http://www.w3.org/1999/xlink" content-type="doi" xlink:type="simple">10.3897/mycokeys.129.178067.figure2</object-id><object-id xmlns:xlink="http://www.w3.org/1999/xlink" content-type="zenodo_dep_id" xlink:type="simple">0</object-id><object-id xmlns:xlink="http://www.w3.org/1999/xlink" content-type="arpha" xlink:type="simple">A0F21E20-B4E3-5448-AE33-D51EBE29C130</object-id><label>Figure 2.</label><caption><p>Maximum likelihood analysis of <abbrev xmlns:xlink="http://www.w3.org/1999/xlink" xlink:title="internal transcribed spacer" xlink:type="simple">ITS</abbrev> sequences supports the monophyly of <italic><tp:taxon-name><tp:taxon-name-part taxon-name-part-type="genus" reg="Metacapnodium">Metacapnodium</tp:taxon-name-part></tp:taxon-name></italic>. Numbers above branches are support values, as transfer bootstrap expectations, Felsenstein bootstrap number and Bayesian posterior probabilities. <italic><tp:taxon-name><tp:taxon-name-part taxon-name-part-type="genus" reg="Verrucariales">Verrucariales</tp:taxon-name-part></tp:taxon-name></italic> were selected as the outgroup.</p></caption><graphic xmlns:xlink="http://www.w3.org/1999/xlink" xlink:href="mycokeys-129-163-g002.jpg" id="oo_1552562.jpg" position="float" orientation="portrait" xlink:type="simple"><uri content-type="original_file" xlink:type="simple">https://binary.pensoft.net/fig/1552562</uri></graphic></fig></tp:treatment-sec><ref-list><ref id="B39"><mixed-citation xmlns:xlink="http://www.w3.org/1999/xlink" xlink:type="simple">Hughes SJ (1981) New Zealand fungi 31. <italic><tp:taxon-name><tp:taxon-name-part taxon-name-part-type="genus">Capnobotrys</tp:taxon-name-part></tp:taxon-name></italic>, an anamorph of <italic><tp:taxon-name><tp:taxon-name-part taxon-name-part-type="family">Metacapnodiaceae</tp:taxon-name-part></tp:taxon-name></italic>. New Zealand Journal of Botany 19: 193–226. <ext-link xlink:href="10.1080/0028825x.1981.10425120" ext-link-type="doi" xlink:type="simple">https://doi.org/10.1080/0028825x.1981.10425120</ext-link></mixed-citation></ref><ref id="B38"><mixed-citation xmlns:xlink="http://www.w3.org/1999/xlink" xlink:type="simple">Hughes SJ (1979) <italic><tp:taxon-name><tp:taxon-name-part taxon-name-part-type="genus">Capnobotrys</tp:taxon-name-part> <tp:taxon-name-part taxon-name-part-type="species">neesii</tp:taxon-name-part></tp:taxon-name></italic>. Fungi canadenses 132: 1–2.</mixed-citation></ref></ref-list></tp:taxon-treatment>
