# Supplementary material for: Taxonomy and phylogeny of the epiphytic sooty molds in family Metacapnodiaceae (class Eurotiomycetes, subclass Chaetothyriomycetidae)
Source: MycoKeys. 2026 Mar 4;129:163–212. doi: 10.3897/mycokeys.129.178067 (PMC13291639; doi:10.3897/mycokeys.129.178067)
Supplement: XML Treatment for Metacapnodium cf. moniliforme [file mycokeys.129.178067-treatment9.xml]

<!DOCTYPE tp:taxon-treatment
  PUBLIC "-//TaxonX//DTD Taxonomic Treatment Publishing DTD v0 20100105//EN" "tax-treatment-NSO.dtd">
<tp:taxon-treatment xmlns:tp="http://www.plazi.org/taxpub"><tp:treatment-meta><kwd-group><label>Taxon classification</label><kwd>
                <named-content content-type="kingdom">Fungi</named-content>
              </kwd><kwd>
                <named-content content-type="order">Capnodiales</named-content>
              </kwd><kwd>
                <named-content content-type="family">Metacapnodiaceae</named-content>
              </kwd></kwd-group><mixed-citation publication-type="journal"><person-group><name><surname>Aliabadi</surname><given-names>Faezeh</given-names></name><name><surname>Le Renard</surname><given-names>Ludovic</given-names></name><name><surname>Berbee</surname><given-names>Mary L.</given-names></name></person-group><article-title>Taxonomy and phylogeny of the epiphytic sooty molds in family <italic><tp:taxon-name><tp:taxon-name-part taxon-name-part-type="family" reg="Metacapnodiaceae">Metacapnodiaceae</tp:taxon-name-part></tp:taxon-name></italic> (class <italic><tp:taxon-name><tp:taxon-name-part taxon-name-part-type="genus" reg="Eurotiomycetes">Eurotiomycetes</tp:taxon-name-part></tp:taxon-name></italic>, subclass <italic><tp:taxon-name><tp:taxon-name-part taxon-name-part-type="genus" reg="Chaetothyriomycetidae">Chaetothyriomycetidae</tp:taxon-name-part></tp:taxon-name></italic>)</article-title><source>MycoKeys</source><day>04</day><month>03</month><year>2026</year><volume>129</volume><fpage>163</fpage><lpage>212</lpage><pub-id pub-id-type="doi">10.3897/mycokeys.129.178067</pub-id></mixed-citation></tp:treatment-meta><tp:nomenclature><tp:taxon-name><object-id xmlns:xlink="http://www.w3.org/1999/xlink" content-type="arpha" xlink:type="simple">7F56F133-71A3-5186-AD2F-6750A204A2C9</object-id>
                    		<tp:taxon-name-part taxon-name-part-type="genus" reg="Metacapnodium">Metacapnodium</tp:taxon-name-part> <tp:taxon-name-part taxon-name-part-type="uncertainty-rank">cf.</tp:taxon-name-part> <tp:taxon-name-part taxon-name-part-type="species" reg="moniliforme">moniliforme</tp:taxon-name-part>
                    	</tp:taxon-name><tp:taxon-authority>(L.R. Fraser) S. Hughes</tp:taxon-authority><xref ref-type="fig" rid="F11">Fig. 11</xref></tp:nomenclature><tp:treatment-sec sec-type="Specimens examined"><title>Specimens examined.</title><p>USA • Kauai’i, Pihea Trail, at the Pu’u O Kila lookout point, Alt: 1260 m, <named-content xmlns:xlink="http://www.w3.org/1999/xlink" content-type="dwc:verbatimCoordinates" xlink:type="simple">22.1474°N, 159.6311°W</named-content>, on leaves of <italic><tp:taxon-name><tp:taxon-name-part taxon-name-part-type="genus" reg="Metrosideros">Metrosideros</tp:taxon-name-part> <tp:taxon-name-part taxon-name-part-type="uncertainty-rank">cf.</tp:taxon-name-part> <tp:taxon-name-part taxon-name-part-type="species" reg="polymorpha">polymorpha</tp:taxon-name-part></tp:taxon-name></italic>, 23 April 2016, J. Dee, <abbrev xmlns:xlink="http://www.w3.org/1999/xlink" content-type="institution" xlink:title="University of British Columbia" xlink:type="simple">UBC</abbrev> F33050, cultured as <abbrev xmlns:xlink="http://www.w3.org/1999/xlink" content-type="institution" xlink:title="Canadian Collection of Fungal Cultures" xlink:type="simple">DAOMC</abbrev> 252865, <named-content xmlns:xlink="http://www.w3.org/1999/xlink" content-type="dwc:institutional_code" xlink:title="Canadian Center for the Culture of Microorganisms" xlink:href="https://scientific-collections.gbif.org/institution/75f142a6-db14-4cdf-9b63-7b362bef4682" xlink:type="simple">CCCM</named-content> F128.</p></tp:treatment-sec><tp:treatment-sec sec-type="GenBank accession numbers"><title>GenBank accession numbers.</title><p><abbrev xmlns:xlink="http://www.w3.org/1999/xlink" xlink:title="internal transcribed spacer" xlink:type="simple">ITS</abbrev>, <ext-link xmlns:xlink="http://www.w3.org/1999/xlink" xlink:href="OR532924" ext-link-type="gen" xlink:type="simple">OR532924</ext-link>; SSU, <ext-link xmlns:xlink="http://www.w3.org/1999/xlink" xlink:href="PP836272" ext-link-type="gen" xlink:type="simple">PP836272</ext-link>; <abbrev xmlns:xlink="http://www.w3.org/1999/xlink" xlink:title="large subunit" xlink:type="simple">LSU</abbrev>, <ext-link xmlns:xlink="http://www.w3.org/1999/xlink" xlink:href="PP140680" ext-link-type="gen" xlink:type="simple">PP140680</ext-link>; <italic>ef1-α</italic>, <ext-link xmlns:xlink="http://www.w3.org/1999/xlink" xlink:href="OR820948" ext-link-type="gen" xlink:type="simple">OR820948</ext-link>.</p></tp:treatment-sec><tp:treatment-sec sec-type="Description"><title>Description.</title><p>Subicula dark brown to black, effused, superficial. Mycelium of moniliform hyphae, hyphae pale brown to brown when mature, smooth to finely verrucose, with deep constrictions at septa. Hyphae erect, straight to curved, hyphal branches grow upwards, narrow towards their tips. Cells broader than long, subglobose to doliiform, 15–25(–28) µm wide, narrowing to 6–10 µm at hyphal tips.</p><p><bold>Sexual form</bold> unknown.</p><p><bold>Asexual forms</bold>. <tp:taxon-name><tp:taxon-name-part taxon-name-part-type="genus" reg="Capnobotrys">Capnobotrys</tp:taxon-name-part></tp:taxon-name> – Differentiated conidiophores not observed. Conidiogenous cells in whorls or semi–whorled clusters at the sides or tips of moniliform hyphae, globose to subglobose, brown to dark brown, bearing denticulate scars where successive conidia budded out, then seceded. Conidia brown, smooth walled, allantoid, ovoid, or ellipsoid in shape, brown, smooth walled, sometimes cornute and inequilateral, with a single median or supramedial septum, not or only slightly constricted at septa. On leaves, conidia (9)–10.8–(14) +/– 1.7 × (5)–7–(10) +/– 1.8 µm, N = 15, Q = 1.57, proximal cell 6.5 +/– 0.8 × 7.0 +/– 1.84 µm; distal cell 4.3 +/– 0.96 × 5.9 +/– 2 µm. Proximal cells 1.57× as long as distal cells and 1.2× as wide. A few much larger, dark brown, verrucose, thick-walled conidia also present, 15–18 × 10–11 µm. Conidia in culture similar but slightly narrower, (8)–10–(12) +/– 1.0 × (5)–5.8–(7) +/– 0.6 µm, N = 30, Q = 1.8. Proximal cells longer and wider than distal cells; proximal cells 6.0 +/– 0.8 × 5.8 +/– 0.6 µm, distal cell 4.2 +/– 0.4 × 4.1 +/– 0.4 µm. Proximal cells from leaves and cultures sometimes with an inconspicuous, oblique scar resulting from secession from basal or diagonal attachment to a conidiogenous cell; distal cells bear an apical wall thinning, light brown in color, sometimes protruding to resemble a basidiospore’s hilar appendix.</p><p><tp:taxon-name><tp:taxon-name-part taxon-name-part-type="genus" reg="Capnophialophora">Capnophialophora</tp:taxon-name-part></tp:taxon-name> – (Fig. <xref ref-type="fig" rid="F11">11F, G</xref>) Phialides, found on leaves but not in cultures, on tips or sides of hyphae, with a light brown to brown, subspherical venter 4–6 µm wide; bearing a funnel–shaped collarette up to 3 µm long, constricted at its base and 2 µm wide at its opening.</p><fig id="F11" position="float" orientation="portrait"><object-id xmlns:xlink="http://www.w3.org/1999/xlink" content-type="doi" xlink:type="simple">10.3897/mycokeys.129.178067.figure11</object-id><object-id xmlns:xlink="http://www.w3.org/1999/xlink" content-type="zenodo_dep_id" xlink:type="simple">0</object-id><object-id xmlns:xlink="http://www.w3.org/1999/xlink" content-type="arpha" xlink:type="simple">3298DD8A-5D70-5B03-B974-F8801CF4F059</object-id><label>Figure 11.</label><caption><p><italic><tp:taxon-name><tp:taxon-name-part taxon-name-part-type="genus" reg="Metacapnodium">Metacapnodium</tp:taxon-name-part> <tp:taxon-name-part taxon-name-part-type="uncertainty-rank">cf.</tp:taxon-name-part> <tp:taxon-name-part taxon-name-part-type="species" reg="moniliforme">moniliforme</tp:taxon-name-part></tp:taxon-name></italic> (<abbrev xmlns:xlink="http://www.w3.org/1999/xlink" content-type="institution" xlink:title="University of British Columbia" xlink:type="simple">UBC</abbrev> F33050). <bold>A–G</bold>. Wild collected material; <bold>A</bold>. leaves of <italic><tp:taxon-name><tp:taxon-name-part taxon-name-part-type="genus" reg="Metrosideros">Metrosideros</tp:taxon-name-part></tp:taxon-name></italic> sp. covered by mycelia of <italic><tp:taxon-name><tp:taxon-name-part taxon-name-part-type="genus" reg="Metacapnodium">M.</tp:taxon-name-part> <tp:taxon-name-part taxon-name-part-type="uncertainty-rank">cf.</tp:taxon-name-part> <tp:taxon-name-part taxon-name-part-type="species" reg="moniliforme">moniliforme</tp:taxon-name-part></tp:taxon-name></italic> and other sooty molds; <bold>B–E</bold>. <tp:taxon-name><tp:taxon-name-part taxon-name-part-type="genus" reg="Capnobotrys">Capnobotrys</tp:taxon-name-part></tp:taxon-name> form; <bold>B, C</bold>. Moniliform hyphae with clusters of conidiogenous cells and conidia; <bold>D, E</bold>. Conidia of two size classes from the same subiculum, asterisks designating distal wall thinning; c designating cornute conidia; <bold>F, G</bold>. phialides (arrowheads); <bold>H–L</bold>. <italic><tp:taxon-name><tp:taxon-name-part taxon-name-part-type="genus" reg="Metacapnodium">Metacapnodium</tp:taxon-name-part> <tp:taxon-name-part taxon-name-part-type="uncertainty-rank">cf.</tp:taxon-name-part> <tp:taxon-name-part taxon-name-part-type="species" reg="moniliforme">moniliforme</tp:taxon-name-part></tp:taxon-name></italic> in culture (<abbrev xmlns:xlink="http://www.w3.org/1999/xlink" content-type="institution" xlink:title="University of British Columbia" xlink:type="simple">UBC</abbrev><named-content xmlns:xlink="http://www.w3.org/1999/xlink" content-type="dwc:institutional_code" xlink:title="Canadian Center for the Culture of Microorganisms" xlink:href="https://scientific-collections.gbif.org/institution/75f142a6-db14-4cdf-9b63-7b362bef4682" xlink:type="simple">CCCM</named-content> F128); <bold>H</bold>. Moniliform hyphae with terminal clusters of conidiogenous cells (capnobotrys form); <bold>I</bold>. Moniliform hypha; <bold>J–L</bold>. <tp:taxon-name><tp:taxon-name-part taxon-name-part-type="genus" reg="Capnobotrys">Capnobotrys</tp:taxon-name-part></tp:taxon-name> form; <bold>J</bold>. Conidiogenous cells and conidia; <bold>K</bold>. Conidia, asterisks designate distal wall thinning; c designates cornute conidium; <bold>L</bold>. Conidiogenous cell with denticles (arrow) from successive production and secession of conidia. Scale bars: 20 µm (<bold>B, C, H–J</bold>); 10 µm (<bold>D, E, K, L</bold>); 5 µm (<bold>F, G</bold>).</p></caption><graphic xmlns:xlink="http://www.w3.org/1999/xlink" xlink:href="mycokeys-129-163-g011.jpg" id="oo_1552571.jpg" position="float" orientation="portrait" xlink:type="simple"><uri content-type="original_file" xlink:type="simple">https://binary.pensoft.net/fig/1552571</uri></graphic></fig></tp:treatment-sec><tp:treatment-sec sec-type="Host and distribution"><title>Host and distribution.</title><p>Known only from leaves of <italic><tp:taxon-name><tp:taxon-name-part taxon-name-part-type="genus" reg="Metrosideros">Metrosideros</tp:taxon-name-part> <tp:taxon-name-part taxon-name-part-type="uncertainty-rank">cf.</tp:taxon-name-part> <tp:taxon-name-part taxon-name-part-type="species" reg="polymorpha">polymorpha</tp:taxon-name-part></tp:taxon-name></italic> from Hawaii. However, additional basic systematic research may place this slightly divergent specimen in <italic><tp:taxon-name><tp:taxon-name-part taxon-name-part-type="genus" reg="Metacapnodium">M.</tp:taxon-name-part> <tp:taxon-name-part taxon-name-part-type="species" reg="moniliforme">moniliforme</tp:taxon-name-part></tp:taxon-name></italic>, a species with a broad host range.</p></tp:treatment-sec><tp:treatment-sec sec-type="Notes"><title>Notes.</title><p>This specimen’s <abbrev xmlns:xlink="http://www.w3.org/1999/xlink" xlink:title="internal transcribed spacer" xlink:type="simple">ITS</abbrev> sequence clusters with the other two <italic><tp:taxon-name><tp:taxon-name-part taxon-name-part-type="genus" reg="Metacapnodium">M.</tp:taxon-name-part> <tp:taxon-name-part taxon-name-part-type="species" reg="moniliforme">moniliforme</tp:taxon-name-part></tp:taxon-name></italic> specimen sequences with 96% or more bootstrap support but is 1.7 to 2.5% different from the other <italic><tp:taxon-name><tp:taxon-name-part taxon-name-part-type="genus" reg="Metacapnodium">M.</tp:taxon-name-part> <tp:taxon-name-part taxon-name-part-type="species" reg="moniliforme">moniliforme</tp:taxon-name-part></tp:taxon-name></italic><abbrev xmlns:xlink="http://www.w3.org/1999/xlink" xlink:title="internal transcribed spacer" xlink:type="simple">ITS</abbrev> sequences. Morphologically, it is similar to <italic><tp:taxon-name><tp:taxon-name-part taxon-name-part-type="genus" reg="Metacapnodium">M.</tp:taxon-name-part> <tp:taxon-name-part taxon-name-part-type="species" reg="moniliforme">moniliforme</tp:taxon-name-part></tp:taxon-name></italic>. However, no <italic><tp:taxon-name><tp:taxon-name-part taxon-name-part-type="genus" reg="Capnosporium">Capnosporium</tp:taxon-name-part></tp:taxon-name></italic> form was observed.</p></tp:treatment-sec></tp:taxon-treatment>
