# Supplementary material for: Taxonomy and phylogeny of the epiphytic sooty molds in family Metacapnodiaceae (class Eurotiomycetes, subclass Chaetothyriomycetidae)
Source: MycoKeys. 2026 Mar 4;129:163–212. doi: 10.3897/mycokeys.129.178067 (PMC13291639; doi:10.3897/mycokeys.129.178067)
Supplement: XML Treatment for Metacapnodium novae-zelandiae [file mycokeys.129.178067-treatment11.xml]

<!DOCTYPE tp:taxon-treatment
  PUBLIC "-//TaxonX//DTD Taxonomic Treatment Publishing DTD v0 20100105//EN" "tax-treatment-NSO.dtd">
<tp:taxon-treatment xmlns:tp="http://www.plazi.org/taxpub"><tp:treatment-meta><kwd-group><label>Taxon classification</label><kwd>
                <named-content content-type="kingdom">Fungi</named-content>
              </kwd><kwd>
                <named-content content-type="order">Capnodiales</named-content>
              </kwd><kwd>
                <named-content content-type="family">Metacapnodiaceae</named-content>
              </kwd></kwd-group><mixed-citation publication-type="journal"><person-group><name><surname>Aliabadi</surname><given-names>Faezeh</given-names></name><name><surname>Le Renard</surname><given-names>Ludovic</given-names></name><name><surname>Berbee</surname><given-names>Mary L.</given-names></name></person-group><article-title>Taxonomy and phylogeny of the epiphytic sooty molds in family <italic><tp:taxon-name><tp:taxon-name-part taxon-name-part-type="family" reg="Metacapnodiaceae">Metacapnodiaceae</tp:taxon-name-part></tp:taxon-name></italic> (class <italic><tp:taxon-name><tp:taxon-name-part taxon-name-part-type="genus" reg="Eurotiomycetes">Eurotiomycetes</tp:taxon-name-part></tp:taxon-name></italic>, subclass <italic><tp:taxon-name><tp:taxon-name-part taxon-name-part-type="genus" reg="Chaetothyriomycetidae">Chaetothyriomycetidae</tp:taxon-name-part></tp:taxon-name></italic>)</article-title><source>MycoKeys</source><day>04</day><month>03</month><year>2026</year><volume>129</volume><fpage>163</fpage><lpage>212</lpage><pub-id pub-id-type="doi">10.3897/mycokeys.129.178067</pub-id></mixed-citation></tp:treatment-meta><tp:nomenclature><tp:taxon-name><object-id xmlns:xlink="http://www.w3.org/1999/xlink" content-type="arpha" xlink:type="simple">F2B56356-1FB9-5E21-8E06-594997CE4EB3</object-id>
                    		<tp:taxon-name-part taxon-name-part-type="genus" reg="Metacapnodium">Metacapnodium</tp:taxon-name-part> <tp:taxon-name-part taxon-name-part-type="species" reg="novae-zelandiae">novae-zelandiae</tp:taxon-name-part>
                    	
                    		<object-id xmlns:xlink="http://www.w3.org/1999/xlink" xlink:type="simple">Index Fungorum: IF903439</object-id>
                    	</tp:taxon-name><tp:taxon-authority>(S. Hughes) Aliabadi &amp; Berbee, 2025</tp:taxon-authority><tp:taxon-status xmlns:xlink="http://www.w3.org/1999/xlink" xlink:type="simple">comb. nov.</tp:taxon-status><xref ref-type="fig" rid="F12">Fig. 12</xref></tp:nomenclature><tp:treatment-sec sec-type="Basionym"><title>Basionym.</title><p>≡ <italic><tp:taxon-name><tp:taxon-name-part taxon-name-part-type="genus" reg="Capnocybe">Capnocybe</tp:taxon-name-part> <tp:taxon-name-part taxon-name-part-type="species" reg="novae-zelandiae">novae-zelandiae</tp:taxon-name-part></tp:taxon-name></italic> S. Hughes, N.Z. Jl Bot. 4: 345 (1966).</p></tp:treatment-sec><tp:treatment-sec sec-type="Specimen examined"><title>Specimen examined.</title><p>New Zealand • South Island, Canterbury District, Woolshed Hill, Hawdon Valley, on bark of <italic><tp:taxon-name><tp:taxon-name-part taxon-name-part-type="genus" reg="Nothofagus">Nothofagus</tp:taxon-name-part> <tp:taxon-name-part taxon-name-part-type="species" reg="fusca">fusca</tp:taxon-name-part></tp:taxon-name></italic>, 16 May 1963, S.J. Hughes (<italic><tp:taxon-name><tp:taxon-name-part taxon-name-part-type="genus" reg="Capnocybe">Capnocybe</tp:taxon-name-part> <tp:taxon-name-part taxon-name-part-type="species" reg="novae-zelandiae">novae-zelandiae</tp:taxon-name-part></tp:taxon-name></italic><abbrev xmlns:xlink="http://www.w3.org/1999/xlink" content-type="institution" xlink:title="Canadian National Mycological Herbarium" xlink:type="simple">DAOM</abbrev> 97302a isotype).</p></tp:treatment-sec><tp:treatment-sec sec-type="Description"><title>Description.</title><p>Subicula dark brown to black, superficial, spongy. Mycelia of doliiform and moniliform, brown to dark brown hyphae, smooth throughout but roughened at the distal parts. Hyphae anastomosing, branched, straight and curved, tapering towards their distal tips. Cells subglobose to doliiform, to 32 µm wide, narrowing to 6 µm at hyphal tips.</p><p><bold>Sexual form</bold> unknown.</p><p><bold>Asexual forms</bold>. <tp:taxon-name><tp:taxon-name-part taxon-name-part-type="genus" reg="Capnocybe">Capnocybe</tp:taxon-name-part></tp:taxon-name> – Synnemata sparsely distributed throughout subicula, erect, cylindrical, up to 2.5 mm high, with a slimy head (Fig. <xref ref-type="fig" rid="F12">12F</xref>). Stipes 100–150 µm wide, of dense, compact, fasciculate hyphae of cylindrical to ellipsoidal cells that taper to 5.5–6 µm towards the hyphal tips. Internal hyphal cells at synnema base globose, ellipsoidal to pyriform, to 40 µm wide. Heads of synnemata, up to 350 µm wide, their hyphae with penicillate branching. Terminal cells almost ellipsoid, 10–16 long and 5.5–7 wide, bearing denticulate scars where successive conidia budded out, then seceded. Conidia 3–septate (although <xref ref-type="bibr" rid="B34">Hughes (1966)</xref> reported rare 2-septate conidia) ellipsoid, rounded at both ends, straight to somewhat curved, dark brown, thick-walled, paler at their apices, (31)–35.8–(39) +/– 2.7 × (9)–11–(13) +/– 1.0 µm, N = 20, Q = 3.2.</p><fig id="F12" position="float" orientation="portrait"><object-id xmlns:xlink="http://www.w3.org/1999/xlink" content-type="doi" xlink:type="simple">10.3897/mycokeys.129.178067.figure12</object-id><object-id xmlns:xlink="http://www.w3.org/1999/xlink" content-type="zenodo_dep_id" xlink:type="simple">0</object-id><object-id xmlns:xlink="http://www.w3.org/1999/xlink" content-type="arpha" xlink:type="simple">DD7F40A0-07AF-536D-83B4-8F096B963967</object-id><label>Figure 12.</label><caption><p><italic><tp:taxon-name><tp:taxon-name-part taxon-name-part-type="genus" reg="Metacapnodium">Metacapnodium</tp:taxon-name-part></tp:taxon-name> novae–zelandiae</italic> (<abbrev xmlns:xlink="http://www.w3.org/1999/xlink" content-type="institution" xlink:title="Canadian National Mycological Herbarium" xlink:type="simple">DAOM</abbrev> 97302a). <bold>A</bold>. Moniliform, branched hyphae; <bold>B</bold>. Phialides (arrowhead); <bold>C–I</bold>. <tp:taxon-name><tp:taxon-name-part taxon-name-part-type="genus" reg="Capnocybe">Capnocybe</tp:taxon-name-part></tp:taxon-name> form; <bold>C–E</bold>. Synnematous hyphae from the head of a synnema, showing penicillate branching of elliptical cells, constricted at septa; <bold>D</bold>. Denticles (arrow) where conidia seceded; <bold>F</bold>. Overview of synnema; <bold>G</bold>. Shapes of cells of basal internal synnematous hyphae (E = ellipsoid, P = pyriform, S = subglobose); <bold>H</bold>. Conidia; <bold>I</bold>. Conidia bearing phialides (arrowheads). Scale bars: 20 μm (<bold>A, C–E, G–I</bold>); 5 μm (<bold>B</bold>); 50 μm (<bold>F</bold>).</p></caption><graphic xmlns:xlink="http://www.w3.org/1999/xlink" xlink:href="mycokeys-129-163-g012.jpg" id="oo_1552572.jpg" position="float" orientation="portrait" xlink:type="simple"><uri content-type="original_file" xlink:type="simple">https://binary.pensoft.net/fig/1552572</uri></graphic></fig><p><tp:taxon-name><tp:taxon-name-part taxon-name-part-type="genus" reg="Capnophialophora">Capnophialophora</tp:taxon-name-part></tp:taxon-name> – Phialides from tips or sides of hyphae or from conidia, with light brown to brown, roughened, subspherical venters 5–6 µm wide; each bearing a funnel-shaped collarette up to 5 µm long with a deep constriction &lt; 2 µm wide at its base, expanding to 3–4 µm at its opening. Phialidic conidia not observed.</p></tp:treatment-sec><tp:treatment-sec sec-type="Hosts and distribution"><title>Hosts and distribution.</title><p>Collected from the bark of <italic><tp:taxon-name><tp:taxon-name-part taxon-name-part-type="genus" reg="Nothofagus">Nothofagus</tp:taxon-name-part> <tp:taxon-name-part taxon-name-part-type="species" reg="fusca">fusca</tp:taxon-name-part></tp:taxon-name></italic> in New Zealand, from a mixture with other sooty mold species, probably on insect honeydew (<xref ref-type="bibr" rid="B34">Hughes 1966</xref>).</p></tp:treatment-sec><tp:treatment-sec sec-type="Notes"><title>Notes.</title><p>Specimen <abbrev xmlns:xlink="http://www.w3.org/1999/xlink" content-type="institution" xlink:title="Canadian National Mycological Herbarium" xlink:type="simple">DAOM</abbrev> 97302a appears to be a split of the holotype specimen, <abbrev xmlns:xlink="http://www.w3.org/1999/xlink" content-type="institution" xlink:title="New Zealand Fungarium, New Zealand Institute for Bioeconomy Science" xlink:type="simple">PDD</abbrev> 24945. We could not obtain a sequence from <abbrev xmlns:xlink="http://www.w3.org/1999/xlink" content-type="institution" xlink:title="Canadian National Mycological Herbarium" xlink:type="simple">DAOM</abbrev> 97302a but morphologically, its capnocybe form is similar to <italic><tp:taxon-name><tp:taxon-name-part taxon-name-part-type="genus" reg="Metacapnodium">M.</tp:taxon-name-part> <tp:taxon-name-part taxon-name-part-type="species" reg="ericophilum">ericophilum</tp:taxon-name-part></tp:taxon-name></italic> and <italic><tp:taxon-name><tp:taxon-name-part taxon-name-part-type="genus" reg="Metacapnodium">M.</tp:taxon-name-part> <tp:taxon-name-part taxon-name-part-type="species" reg="spongiosum">spongiosum</tp:taxon-name-part></tp:taxon-name></italic>. <xref ref-type="bibr" rid="B34">Hughes (1966)</xref> distinguishes <italic><tp:taxon-name><tp:taxon-name-part taxon-name-part-type="genus" reg="Metacapnodium">M.</tp:taxon-name-part> <tp:taxon-name-part taxon-name-part-type="species" reg="novae-zelandiae">novae-zelandiae</tp:taxon-name-part></tp:taxon-name></italic> by the funnel-shaped collarettes of its phialides and by elliptical cells, strongly constricted at the septa in the penicillate hyphae of its synnema, compared with <italic><tp:taxon-name><tp:taxon-name-part taxon-name-part-type="genus" reg="Metacapnodium">M.</tp:taxon-name-part> <tp:taxon-name-part taxon-name-part-type="species" reg="spongiosum">spongiosum</tp:taxon-name-part></tp:taxon-name></italic> with its nearly cylindrical collarettes in phialides, and cylindrical cells, only slightly constricted at the septa, in the penicillate hyphae of the synnema. These same characters distinguish <italic><tp:taxon-name><tp:taxon-name-part taxon-name-part-type="genus" reg="Metacapnodium">M.</tp:taxon-name-part> <tp:taxon-name-part taxon-name-part-type="species" reg="novae-zelandiae">novae-zelandiae</tp:taxon-name-part></tp:taxon-name></italic> from <italic><tp:taxon-name><tp:taxon-name-part taxon-name-part-type="genus" reg="Metacapnodium">M.</tp:taxon-name-part> <tp:taxon-name-part taxon-name-part-type="species" reg="ericophilum">ericophilum</tp:taxon-name-part></tp:taxon-name></italic>.</p><p>Consistent with Hughes’ (1966) study, two different sexual forms can be found in the subiculum of the <abbrev xmlns:xlink="http://www.w3.org/1999/xlink" content-type="institution" xlink:title="Canadian National Mycological Herbarium" xlink:type="simple">DAOM</abbrev> 97302a but it is unclear which, if either, is the sexual form of <italic><tp:taxon-name><tp:taxon-name-part taxon-name-part-type="genus" reg="Metacapnodium">M.</tp:taxon-name-part> <tp:taxon-name-part taxon-name-part-type="species" reg="novae-zelandiae">novae-zelandiae</tp:taxon-name-part></tp:taxon-name></italic>. The specimen also bears many gemma-like, tight aggregations of highly branched hyphae, much as described by <xref ref-type="bibr" rid="B41">Hughes et al. (2012)</xref> for <italic><tp:taxon-name><tp:taxon-name-part taxon-name-part-type="genus" reg="Metacapnodium">M.</tp:taxon-name-part> <tp:taxon-name-part taxon-name-part-type="species" reg="gemmiferum">gemmiferum</tp:taxon-name-part></tp:taxon-name></italic>. One of the sexual forms in this collection resembles <italic><tp:taxon-name><tp:taxon-name-part taxon-name-part-type="genus" reg="Metacapnodium">M.</tp:taxon-name-part> <tp:taxon-name-part taxon-name-part-type="species" reg="gemmiferum">gemmiferum</tp:taxon-name-part></tp:taxon-name></italic>; however, it is not fully consistent with that species because longitudinal septations are rare in its ascospores.</p></tp:treatment-sec><ref-list><ref id="B34"><mixed-citation xmlns:xlink="http://www.w3.org/1999/xlink" xlink:type="simple">Hughes SJ (1966) New Zealand fungi: 7. <italic><tp:taxon-name><tp:taxon-name-part taxon-name-part-type="genus">Capnocybe</tp:taxon-name-part></tp:taxon-name></italic> and <italic><tp:taxon-name><tp:taxon-name-part taxon-name-part-type="genus">Capnophialophora</tp:taxon-name-part></tp:taxon-name></italic>, new form genera of sooty moulds. New Zealand Journal of Botany 4: 333–353. <ext-link xlink:href="10.1080/0028825X.1966.10429052" ext-link-type="doi" xlink:type="simple">https://doi.org/10.1080/0028825X.1966.10429052</ext-link></mixed-citation></ref><ref id="B41"><mixed-citation xmlns:xlink="http://www.w3.org/1999/xlink" xlink:type="simple">Hughes SJ, Atkinson TJ, Seifert KA (2012) New Zealand fungi 37: Two new species of the sooty mould genus <italic><tp:taxon-name><tp:taxon-name-part taxon-name-part-type="genus">Metacapnodium</tp:taxon-name-part></tp:taxon-name></italic> with dictyoseptate ascospores. New Zealand Journal of Botany 50: 381–387. <ext-link xlink:href="10.1080/0028825x.2012.698626" ext-link-type="doi" xlink:type="simple">https://doi.org/10.1080/0028825x.2012.698626</ext-link></mixed-citation></ref></ref-list></tp:taxon-treatment>
