# Supplementary material for: Taxonomy and phylogeny of the epiphytic sooty molds in family Metacapnodiaceae (class Eurotiomycetes, subclass Chaetothyriomycetidae)
Source: MycoKeys. 2026 Mar 4;129:163–212. doi: 10.3897/mycokeys.129.178067 (PMC13291639; doi:10.3897/mycokeys.129.178067)
Supplement: XML Treatment for Metacapnodium spongiosum [file mycokeys.129.178067-treatment13.xml]

<!DOCTYPE tp:taxon-treatment
  PUBLIC "-//TaxonX//DTD Taxonomic Treatment Publishing DTD v0 20100105//EN" "tax-treatment-NSO.dtd">
<tp:taxon-treatment xmlns:tp="http://www.plazi.org/taxpub"><tp:treatment-meta><kwd-group><label>Taxon classification</label><kwd>
                <named-content content-type="kingdom">Fungi</named-content>
              </kwd><kwd>
                <named-content content-type="order">Capnodiales</named-content>
              </kwd><kwd>
                <named-content content-type="family">Metacapnodiaceae</named-content>
              </kwd></kwd-group><mixed-citation publication-type="journal"><person-group><name><surname>Aliabadi</surname><given-names>Faezeh</given-names></name><name><surname>Le Renard</surname><given-names>Ludovic</given-names></name><name><surname>Berbee</surname><given-names>Mary L.</given-names></name></person-group><article-title>Taxonomy and phylogeny of the epiphytic sooty molds in family <italic><tp:taxon-name><tp:taxon-name-part taxon-name-part-type="family" reg="Metacapnodiaceae">Metacapnodiaceae</tp:taxon-name-part></tp:taxon-name></italic> (class <italic><tp:taxon-name><tp:taxon-name-part taxon-name-part-type="genus" reg="Eurotiomycetes">Eurotiomycetes</tp:taxon-name-part></tp:taxon-name></italic>, subclass <italic><tp:taxon-name><tp:taxon-name-part taxon-name-part-type="genus" reg="Chaetothyriomycetidae">Chaetothyriomycetidae</tp:taxon-name-part></tp:taxon-name></italic>)</article-title><source>MycoKeys</source><day>04</day><month>03</month><year>2026</year><volume>129</volume><fpage>163</fpage><lpage>212</lpage><pub-id pub-id-type="doi">10.3897/mycokeys.129.178067</pub-id></mixed-citation></tp:treatment-meta><tp:nomenclature><tp:taxon-name><object-id xmlns:xlink="http://www.w3.org/1999/xlink" content-type="arpha" xlink:type="simple">2D0C91E2-3D0F-50FB-9786-884EA1D68D24</object-id>
                    		<tp:taxon-name-part taxon-name-part-type="genus" reg="Metacapnodium">Metacapnodium</tp:taxon-name-part> <tp:taxon-name-part taxon-name-part-type="species" reg="spongiosum">spongiosum</tp:taxon-name-part>
                    	</tp:taxon-name><tp:taxon-authority>S. Hughes &amp; Sivan.</tp:taxon-authority><xref ref-type="fig" rid="F14">Fig. 14</xref></tp:nomenclature><tp:treatment-sec sec-type="Specimens examined"><title>Specimens examined.</title><p>Usa • Oregon, Douglas County, Bureau of Land Management, North Myrtle Creek Research Natural Area, on stem of <italic><tp:taxon-name><tp:taxon-name-part taxon-name-part-type="genus" reg="Calocedrus">Calocedrus</tp:taxon-name-part> <tp:taxon-name-part taxon-name-part-type="species" reg="decurrens">decurrens</tp:taxon-name-part></tp:taxon-name></italic> (Torr.) Florin, 27 Oct. 1997, Trappe, J., OSC 61673; • Oregon, Douglas County, Roseburg, from yard of Greg Sundquist; Plant Clinic No. 09-47, on <italic><tp:taxon-name><tp:taxon-name-part taxon-name-part-type="genus" reg="Calocedrus">Calocedrus</tp:taxon-name-part> <tp:taxon-name-part taxon-name-part-type="species" reg="decurrens">decurrens</tp:taxon-name-part></tp:taxon-name></italic> (Torr.) Florin, 20 Jan. 2009, Raini Rippy, OSC 135428.</p><fig id="F14" position="float" orientation="portrait"><object-id xmlns:xlink="http://www.w3.org/1999/xlink" content-type="doi" xlink:type="simple">10.3897/mycokeys.129.178067.figure14</object-id><object-id xmlns:xlink="http://www.w3.org/1999/xlink" content-type="zenodo_dep_id" xlink:type="simple">0</object-id><object-id xmlns:xlink="http://www.w3.org/1999/xlink" content-type="arpha" xlink:type="simple">1B82DD8E-CD35-573F-B160-96869D6D749E</object-id><label>Figure 14.</label><caption><p><italic><tp:taxon-name><tp:taxon-name-part taxon-name-part-type="genus" reg="Metacapnodium">Metacapnodium</tp:taxon-name-part> <tp:taxon-name-part taxon-name-part-type="species" reg="spongiosum">spongiosum</tp:taxon-name-part></tp:taxon-name></italic> (OSC61673). <bold>A</bold>. Moniliform hyphae; <bold>B</bold>. Phialides (arrowheads); <bold>C–E</bold>. <tp:taxon-name><tp:taxon-name-part taxon-name-part-type="genus" reg="Capnocybe">Capnocybe</tp:taxon-name-part></tp:taxon-name> form, synnema; <bold>C</bold>. Overview, cy = cylindrical internal hyphae; <bold>D</bold>. Tips of synnematous hyphae with conidia; <bold>E</bold>. Conidia. Scale bars: 20 µm (<bold>A, D, E</bold>); 5 µm (<bold>B</bold>); 50 µm (<bold>C</bold>).</p></caption><graphic xmlns:xlink="http://www.w3.org/1999/xlink" xlink:href="mycokeys-129-163-g014.jpg" id="oo_1552574.jpg" position="float" orientation="portrait" xlink:type="simple"><uri content-type="original_file" xlink:type="simple">https://binary.pensoft.net/fig/1552574</uri></graphic></fig></tp:treatment-sec><tp:treatment-sec sec-type="GenBank accession number"><title>GenBank accession number.</title><p>Collection OSC 135428, <abbrev xmlns:xlink="http://www.w3.org/1999/xlink" xlink:title="internal transcribed spacer" xlink:type="simple">ITS</abbrev>, <ext-link xmlns:xlink="http://www.w3.org/1999/xlink" xlink:href="OR532927" ext-link-type="gen" xlink:type="simple">OR532927</ext-link>.</p></tp:treatment-sec><tp:treatment-sec sec-type="Description"><title>Description.</title><p>Subicula black, superficial, and thick. <xref ref-type="bibr" rid="B31">Hoerl (1939)</xref> describes subicula as 13–19 mm thick, and illustrates one extending more than 12 cm over a branch.</p><p><bold>Sexual form</bold>. Not observed.</p><p><bold>Asexual forms</bold>. <tp:taxon-name><tp:taxon-name-part taxon-name-part-type="genus" reg="Capnocybe">Capnocybe</tp:taxon-name-part></tp:taxon-name> – Synnemata sparse throughout the subicula, hyphae loosely compacted at their bases. The stipe is composed of fasciculate hyphae that are closely compacted with somewhat ellipsoidal to cylindrical cells, branching in a penicillate manner towards the apex. Conidia ellipsoid with a conspicuous clear area at their tips, 1–5, mostly 3–septate, dark brown. Conidia from OSC 135428, (30)–35.8–(38) +/– 3.0 × (9)–10.85–(12) +/– 1.3 µm, N = 20 (3–septate); OSC 61673 (25)–35–(39) +/– 3.9 × (9)–12–(14) +/– 1.0 µm, N = 18 (3–septate) 39–45 × 10.5–12 µm (4–septate).</p><p><tp:taxon-name><tp:taxon-name-part taxon-name-part-type="genus" reg="Capnophialophora">Capnophialophora</tp:taxon-name-part></tp:taxon-name> – Phialides similar to <italic><tp:taxon-name><tp:taxon-name-part taxon-name-part-type="genus" reg="Metacapnodium">M.</tp:taxon-name-part> <tp:taxon-name-part taxon-name-part-type="species" reg="ericophilum">ericophilum</tp:taxon-name-part></tp:taxon-name></italic>, collarettes subcylindrical rather than flaring.</p></tp:treatment-sec><tp:treatment-sec sec-type="Host and distribution"><title>Host and distribution.</title><p>USA, California and Oregon, on branches of conifers <italic><tp:taxon-name><tp:taxon-name-part taxon-name-part-type="genus" reg="Calocedrus">Calocedrus</tp:taxon-name-part> <tp:taxon-name-part taxon-name-part-type="species" reg="decurrens">decurrens</tp:taxon-name-part></tp:taxon-name></italic>, <italic><tp:taxon-name><tp:taxon-name-part taxon-name-part-type="genus" reg="Chamaecyparis">Chamaecyparis</tp:taxon-name-part> <tp:taxon-name-part taxon-name-part-type="species" reg="lawsoniana">lawsoniana</tp:taxon-name-part></tp:taxon-name></italic>, <italic><tp:taxon-name><tp:taxon-name-part taxon-name-part-type="genus" reg="Hesperocyparis">Hesperocyparis</tp:taxon-name-part> <tp:taxon-name-part taxon-name-part-type="species" reg="sargentii">sargentii</tp:taxon-name-part></tp:taxon-name></italic> (<xref ref-type="bibr" rid="B39">Hughes 1981</xref>).</p></tp:treatment-sec><tp:treatment-sec sec-type="Notes"><title>Notes.</title><p><xref ref-type="bibr" rid="B34">Hughes (1966)</xref> describes conidia of <italic><tp:taxon-name><tp:taxon-name-part taxon-name-part-type="genus" reg="Metacapnodium">M.</tp:taxon-name-part> <tp:taxon-name-part taxon-name-part-type="species" reg="spongiosum">spongiosum</tp:taxon-name-part></tp:taxon-name></italic> as having from 1–5 septa, while conidia of <italic><tp:taxon-name><tp:taxon-name-part taxon-name-part-type="genus" reg="Metacapnodium">M.</tp:taxon-name-part> <tp:taxon-name-part taxon-name-part-type="species" reg="novae-zelandiae">novae-zelandiae</tp:taxon-name-part></tp:taxon-name></italic> are three, rarely two septate. In <italic><tp:taxon-name><tp:taxon-name-part taxon-name-part-type="genus" reg="Metacapnodium">M.</tp:taxon-name-part> <tp:taxon-name-part taxon-name-part-type="species" reg="novae-zelandiae">novae-zelandiae</tp:taxon-name-part></tp:taxon-name></italic>, the collarettes of the phialides are funnel-shaped and their bases narrow to 1.8–2.0 µm, not subcylindrical as in <italic><tp:taxon-name><tp:taxon-name-part taxon-name-part-type="genus" reg="Metacapnodium">M.</tp:taxon-name-part> <tp:taxon-name-part taxon-name-part-type="species" reg="spongiosum">spongiosum</tp:taxon-name-part></tp:taxon-name></italic> (<xref ref-type="bibr" rid="B34">Hughes 1966</xref>). Within the phylogenetic <abbrev xmlns:xlink="http://www.w3.org/1999/xlink" xlink:title="internal transcribed spacer" xlink:type="simple">ITS</abbrev> tree, <italic><tp:taxon-name><tp:taxon-name-part taxon-name-part-type="genus" reg="Metacapnodium">Metacapnodium</tp:taxon-name-part> <tp:taxon-name-part taxon-name-part-type="species" reg="spongiosum">spongiosum</tp:taxon-name-part></tp:taxon-name></italic> OSC 135428 appears as the sister to <italic><tp:taxon-name><tp:taxon-name-part taxon-name-part-type="genus" reg="Metacapnodium">M.</tp:taxon-name-part> <tp:taxon-name-part taxon-name-part-type="species" reg="ericophilum">ericophilum</tp:taxon-name-part></tp:taxon-name></italic>, both of which have a capnocybe form. Hughes’ (1966) descriptions of <italic><tp:taxon-name><tp:taxon-name-part taxon-name-part-type="genus" reg="Metacapnodium">M.</tp:taxon-name-part> <tp:taxon-name-part taxon-name-part-type="species" reg="spongiosum">spongiosum</tp:taxon-name-part></tp:taxon-name></italic> are based in part on specimens from the Mediterranean region. The Mediterranean specimens may be better identified as <italic><tp:taxon-name><tp:taxon-name-part taxon-name-part-type="genus" reg="Metacapnodium">M.</tp:taxon-name-part> <tp:taxon-name-part taxon-name-part-type="species" reg="ericophilum">ericophilum</tp:taxon-name-part></tp:taxon-name></italic>, a species that Hughes considered a synonym of <italic><tp:taxon-name><tp:taxon-name-part taxon-name-part-type="genus" reg="Metacapnodium">M.</tp:taxon-name-part> <tp:taxon-name-part taxon-name-part-type="species" reg="spongiosum">spongiosum</tp:taxon-name-part></tp:taxon-name></italic>.</p></tp:treatment-sec><ref-list><ref id="B31"><mixed-citation xmlns:xlink="http://www.w3.org/1999/xlink" xlink:type="simple">Hoerl RA (1939) A new species of <italic><tp:taxon-name><tp:taxon-name-part taxon-name-part-type="genus">Arthrobotryum</tp:taxon-name-part></tp:taxon-name></italic>. Madroño 5: 75–77. <ext-link xlink:href="10.5281/zenodo.15900984" ext-link-type="doi" xlink:type="simple">https://doi.org/10.5281/zenodo.15900984</ext-link></mixed-citation></ref><ref id="B39"><mixed-citation xmlns:xlink="http://www.w3.org/1999/xlink" xlink:type="simple">Hughes SJ (1981) New Zealand fungi 31. <italic><tp:taxon-name><tp:taxon-name-part taxon-name-part-type="genus">Capnobotrys</tp:taxon-name-part></tp:taxon-name></italic>, an anamorph of <italic><tp:taxon-name><tp:taxon-name-part taxon-name-part-type="family">Metacapnodiaceae</tp:taxon-name-part></tp:taxon-name></italic>. New Zealand Journal of Botany 19: 193–226. <ext-link xlink:href="10.1080/0028825x.1981.10425120" ext-link-type="doi" xlink:type="simple">https://doi.org/10.1080/0028825x.1981.10425120</ext-link></mixed-citation></ref><ref id="B34"><mixed-citation xmlns:xlink="http://www.w3.org/1999/xlink" xlink:type="simple">Hughes SJ (1966) New Zealand fungi: 7. <italic><tp:taxon-name><tp:taxon-name-part taxon-name-part-type="genus">Capnocybe</tp:taxon-name-part></tp:taxon-name></italic> and <italic><tp:taxon-name><tp:taxon-name-part taxon-name-part-type="genus">Capnophialophora</tp:taxon-name-part></tp:taxon-name></italic>, new form genera of sooty moulds. New Zealand Journal of Botany 4: 333–353. <ext-link xlink:href="10.1080/0028825X.1966.10429052" ext-link-type="doi" xlink:type="simple">https://doi.org/10.1080/0028825X.1966.10429052</ext-link></mixed-citation></ref></ref-list></tp:taxon-treatment>
