# Supplementary material for: Taxonomy and phylogeny of the epiphytic sooty molds in family Metacapnodiaceae (class Eurotiomycetes, subclass Chaetothyriomycetidae)
Source: MycoKeys. 2026 Mar 4;129:163–212. doi: 10.3897/mycokeys.129.178067 (PMC13291639; doi:10.3897/mycokeys.129.178067)
Supplement: XML Treatment for Metacapnodium stanhughesii [file mycokeys.129.178067-treatment14.xml]

<!DOCTYPE tp:taxon-treatment
  PUBLIC "-//TaxonX//DTD Taxonomic Treatment Publishing DTD v0 20100105//EN" "tax-treatment-NSO.dtd">
<tp:taxon-treatment xmlns:tp="http://www.plazi.org/taxpub"><tp:treatment-meta><kwd-group><label>Taxon classification</label><kwd>
                <named-content content-type="kingdom">Fungi</named-content>
              </kwd><kwd>
                <named-content content-type="order">Capnodiales</named-content>
              </kwd><kwd>
                <named-content content-type="family">Metacapnodiaceae</named-content>
              </kwd></kwd-group><mixed-citation publication-type="journal"><person-group><name><surname>Aliabadi</surname><given-names>Faezeh</given-names></name><name><surname>Le Renard</surname><given-names>Ludovic</given-names></name><name><surname>Berbee</surname><given-names>Mary L.</given-names></name></person-group><article-title>Taxonomy and phylogeny of the epiphytic sooty molds in family <italic><tp:taxon-name><tp:taxon-name-part taxon-name-part-type="family" reg="Metacapnodiaceae">Metacapnodiaceae</tp:taxon-name-part></tp:taxon-name></italic> (class <italic><tp:taxon-name><tp:taxon-name-part taxon-name-part-type="genus" reg="Eurotiomycetes">Eurotiomycetes</tp:taxon-name-part></tp:taxon-name></italic>, subclass <italic><tp:taxon-name><tp:taxon-name-part taxon-name-part-type="genus" reg="Chaetothyriomycetidae">Chaetothyriomycetidae</tp:taxon-name-part></tp:taxon-name></italic>)</article-title><source>MycoKeys</source><day>04</day><month>03</month><year>2026</year><volume>129</volume><fpage>163</fpage><lpage>212</lpage><pub-id pub-id-type="doi">10.3897/mycokeys.129.178067</pub-id></mixed-citation></tp:treatment-meta><tp:nomenclature><tp:taxon-name><object-id xmlns:xlink="http://www.w3.org/1999/xlink" content-type="arpha" xlink:type="simple">B0648159-CDBD-5209-9993-A133B4EFB7A5</object-id>
                    		<tp:taxon-name-part taxon-name-part-type="genus" reg="Metacapnodium">Metacapnodium</tp:taxon-name-part> <tp:taxon-name-part taxon-name-part-type="species" reg="stanhughesii">stanhughesii</tp:taxon-name-part>
                    	
                    		<object-id xmlns:xlink="http://www.w3.org/1999/xlink" xlink:type="simple">Index Fungorum: IF902895</object-id>
                    	</tp:taxon-name><tp:taxon-authority>Berbee &amp; Aliabadi</tp:taxon-authority><tp:taxon-status xmlns:xlink="http://www.w3.org/1999/xlink" xlink:type="simple">sp. nov.</tp:taxon-status><xref ref-type="fig" rid="F15">Fig. 15</xref></tp:nomenclature><tp:treatment-sec sec-type="Typification"><title>Typification.</title><p>Canada • British Columbia Province, Vancouver, The University of British Columbia, 2075–2099 Main Mall, <named-content xmlns:xlink="http://www.w3.org/1999/xlink" content-type="dwc:verbatimCoordinates" xlink:type="simple">49.26504°N, 123.25290°W</named-content>, on bark of <italic><tp:taxon-name><tp:taxon-name-part taxon-name-part-type="genus" reg="Taxus">Taxus</tp:taxon-name-part></tp:taxon-name></italic> sp., 2 July 2021, F. Aliabadi &amp; L. Le Renard (<bold>holotype</bold>: <abbrev xmlns:xlink="http://www.w3.org/1999/xlink" content-type="institution" xlink:title="University of British Columbia" xlink:type="simple">UBC</abbrev> F35817).</p></tp:treatment-sec><tp:treatment-sec sec-type="Etymology"><title>Etymology.</title><p>Named in honor of mycologist <italic>Stanley J. Hughes</italic>.</p></tp:treatment-sec><tp:treatment-sec sec-type="GenBank accession numbers"><title>GenBank accession numbers.</title><p><abbrev xmlns:xlink="http://www.w3.org/1999/xlink" xlink:title="internal transcribed spacer" xlink:type="simple">ITS</abbrev>, <ext-link xmlns:xlink="http://www.w3.org/1999/xlink" xlink:href="OR532926" ext-link-type="gen" xlink:type="simple">OR532926</ext-link>; <abbrev xmlns:xlink="http://www.w3.org/1999/xlink" xlink:title="large subunit" xlink:type="simple">LSU</abbrev>, <ext-link xmlns:xlink="http://www.w3.org/1999/xlink" xlink:href="PP140681" ext-link-type="gen" xlink:type="simple">PP140681</ext-link>; <italic>ef1-α</italic>, <ext-link xmlns:xlink="http://www.w3.org/1999/xlink" xlink:href="OR820949" ext-link-type="gen" xlink:type="simple">OR820949</ext-link>.</p></tp:treatment-sec><tp:treatment-sec sec-type="Description"><title>Description.</title><p>Subicula dark brown to black, velutinous, thin, up to 2–4 mm thick, covering the bark of a trunk of <italic><tp:taxon-name><tp:taxon-name-part taxon-name-part-type="genus" reg="Taxus">Taxus</tp:taxon-name-part></tp:taxon-name></italic> sp. and intermingled with other sooty molds. Mycelium of moniliform hyphae, hyphae brown to dark brown, constricted at septa, surfaces finely verrucose throughout, cell wall thickness of 0.5–1 μm. Hyphae curved, straight, occasionally anastomosing, narrowing towards their tips. Cells usually broader than long, subglobose to doliiform, 13–21 × 10–16 μm, narrowing to 5–7 μm at hyphal tips.</p><p><bold>Sexual form</bold> unknown.</p><p><bold>Asexual forms</bold>. <tp:taxon-name><tp:taxon-name-part taxon-name-part-type="genus" reg="Capnobotrys">Capnobotrys</tp:taxon-name-part></tp:taxon-name> – Differentiated conidiophores not observed. Conidiogenous cells in botryose clusters laterally or terminally on hyphal tips or at ends of short, 1–2 celled lateral branches, spherical, subspherical, ellipsoid, 3–10 × 3–9 μm, light brown to dark brown, bearing denticulate scars where successive conidia budded out, then seceded. Conidia brown to dark brown, smooth walled, initially subglobose, then ellipsoid or ovoid, occasionally cornute or allantoid, with a single median or supramedial septum, not or only slightly constricted at septa. Conidia (10)–12.7–(15) +/– 1.3 × (6)–7.7–(9) +/– 0.9 µm, N = 30, Q = 1.7. Proximal cells longer and wider than distal cells; proximal cell 7.0 +/- 0.9 × 7.7 +/- 0.8 µm; distal cell 5.7 +/- 0.9 × 7.0 +/- 0.7 µm. Proximal cell: distal cell length ratio, 1.3, width ratio 1.2. Proximal cells sometimes with inconspicuous oblique scar resulting from secession from diagonal attachment to a conidiogenous cell; apex of distal cells shows wall thinning, light in color, which sometimes protrudes slightly.</p><p><tp:taxon-name><tp:taxon-name-part taxon-name-part-type="genus" reg="Capnophialophora">Capnophialophora</tp:taxon-name-part></tp:taxon-name> – Phialides scanty, occasionally at hyphal tips, with a verruculose, brown, subspherical venter, 4–5 × 5 μm, bearing a funnel-shaped, pale brown collarette 2–3 μm long, with a narrow constriction at its base, 2.5–3 μm wide at its opening. No phialidic conidia observed.</p><p><tp:taxon-name><tp:taxon-name-part taxon-name-part-type="genus" reg="Capnosporium">Capnosporium</tp:taxon-name-part></tp:taxon-name> – Branched, erect hyphae bear individual conidia at or near their tip cells. <tp:taxon-name><tp:taxon-name-part taxon-name-part-type="genus" reg="Capnosporium">Capnosporium</tp:taxon-name-part></tp:taxon-name> conidia ellipsoid, obclavate, mainly straight, occasionally curved, 2–6 septate, sessile, 19–21 × 8–10 μm (2–septate), 27–34 × 8–12 μm (3–septate), 33–42(–47) × 11–12 μm (4–septate) μm.</p></tp:treatment-sec><tp:treatment-sec sec-type="Host and distribution"><title>Host and distribution.</title><p>Known only from a single collection on <italic><tp:taxon-name><tp:taxon-name-part taxon-name-part-type="genus" reg="Taxus">Taxus</tp:taxon-name-part></tp:taxon-name></italic> sp. in shaded, landscaped area next to Chemistry Building on University of British Columbia campus. The subiculum, first noticed by Ludovic Le Renard, changed little over five years.</p></tp:treatment-sec><tp:treatment-sec sec-type="Notes"><title>Notes.</title><p>Among the described <italic><tp:taxon-name><tp:taxon-name-part taxon-name-part-type="genus" reg="Metacapnodium">Metacapnodium</tp:taxon-name-part></tp:taxon-name></italic> species, <italic><tp:taxon-name><tp:taxon-name-part taxon-name-part-type="genus" reg="Metacapnodium">M.</tp:taxon-name-part> <tp:taxon-name-part taxon-name-part-type="species" reg="moniliforme">moniliforme</tp:taxon-name-part></tp:taxon-name></italic> is similar to <italic><tp:taxon-name><tp:taxon-name-part taxon-name-part-type="genus" reg="Metacapnodium">M.</tp:taxon-name-part> <tp:taxon-name-part taxon-name-part-type="species" reg="stanhughesii">stanhughesii</tp:taxon-name-part></tp:taxon-name></italic> in morphology. Phylogenetically, <italic><tp:taxon-name><tp:taxon-name-part taxon-name-part-type="genus" reg="Metacapnodium">M.</tp:taxon-name-part> <tp:taxon-name-part taxon-name-part-type="species" reg="stanhughesii">stanhughesii</tp:taxon-name-part></tp:taxon-name></italic> cannot be included in <italic><tp:taxon-name><tp:taxon-name-part taxon-name-part-type="genus" reg="Metacapnodium">M.</tp:taxon-name-part> <tp:taxon-name-part taxon-name-part-type="species" reg="moniliforme">moniliforme</tp:taxon-name-part></tp:taxon-name></italic> because the <abbrev xmlns:xlink="http://www.w3.org/1999/xlink" xlink:title="internal transcribed spacer" xlink:type="simple">ITS</abbrev> tree and the concatenated region tree show <italic><tp:taxon-name><tp:taxon-name-part taxon-name-part-type="genus" reg="Metacapnodium">M.</tp:taxon-name-part> <tp:taxon-name-part taxon-name-part-type="species" reg="stanhughesii">stanhughesii</tp:taxon-name-part></tp:taxon-name></italic> as branching outside of a clade consisting of <italic><tp:taxon-name><tp:taxon-name-part taxon-name-part-type="genus" reg="Metacapnodium">M.</tp:taxon-name-part> <tp:taxon-name-part taxon-name-part-type="species" reg="neesii">neesii</tp:taxon-name-part></tp:taxon-name></italic> and <italic><tp:taxon-name><tp:taxon-name-part taxon-name-part-type="genus" reg="Metacapnodium">M.</tp:taxon-name-part> <tp:taxon-name-part taxon-name-part-type="species" reg="moniliforme">moniliforme</tp:taxon-name-part></tp:taxon-name></italic>. <italic><tp:taxon-name><tp:taxon-name-part taxon-name-part-type="genus" reg="Metacapnodium">Metacapnodium</tp:taxon-name-part> <tp:taxon-name-part taxon-name-part-type="species" reg="guava">guava</tp:taxon-name-part></tp:taxon-name></italic> is also similar to <italic><tp:taxon-name><tp:taxon-name-part taxon-name-part-type="genus" reg="Metacapnodium">M.</tp:taxon-name-part> <tp:taxon-name-part taxon-name-part-type="species" reg="stanhughesii">stanhughesii</tp:taxon-name-part></tp:taxon-name></italic> in that it shares capnophialophora, capnobotrys, and capnosporium forms (Hughes, 1981). While the dimensions of conidia in <italic><tp:taxon-name><tp:taxon-name-part taxon-name-part-type="genus" reg="Metacapnodium">M.</tp:taxon-name-part> <tp:taxon-name-part taxon-name-part-type="species" reg="stanhughesii">stanhughesii</tp:taxon-name-part></tp:taxon-name></italic> fall between those of <italic><tp:taxon-name><tp:taxon-name-part taxon-name-part-type="genus" reg="Metacapnodium">M.</tp:taxon-name-part> <tp:taxon-name-part taxon-name-part-type="species" reg="moniliforme">moniliforme</tp:taxon-name-part></tp:taxon-name></italic> and <italic><tp:taxon-name><tp:taxon-name-part taxon-name-part-type="genus" reg="Metacapnodium">M.</tp:taxon-name-part> <tp:taxon-name-part taxon-name-part-type="species" reg="guava">guava</tp:taxon-name-part></tp:taxon-name></italic>, <italic><tp:taxon-name><tp:taxon-name-part taxon-name-part-type="genus" reg="Metacapnodium">M.</tp:taxon-name-part> <tp:taxon-name-part taxon-name-part-type="species" reg="stanhughesii">stanhughesii</tp:taxon-name-part></tp:taxon-name></italic> (Fig. <xref ref-type="fig" rid="F15">15E</xref>) and <italic><tp:taxon-name><tp:taxon-name-part taxon-name-part-type="genus" reg="Metacapnodium">M.</tp:taxon-name-part> <tp:taxon-name-part taxon-name-part-type="species" reg="moniliforme">moniliforme</tp:taxon-name-part></tp:taxon-name></italic> (Fig. <xref ref-type="fig" rid="F10">10I</xref>) exhibit cornute conidia with a slight point at one end, which were not seen in <italic><tp:taxon-name><tp:taxon-name-part taxon-name-part-type="genus" reg="Metacapnodium">M.</tp:taxon-name-part> <tp:taxon-name-part taxon-name-part-type="species" reg="guava">guava</tp:taxon-name-part></tp:taxon-name></italic> (Hughes, 1981). Cornute and allantoid conidial morphology arise in <italic><tp:taxon-name><tp:taxon-name-part taxon-name-part-type="genus" reg="Capnobotrys">Capnobotrys</tp:taxon-name-part> <tp:taxon-name-part taxon-name-part-type="species" reg="lechlerianus">lechlerianus</tp:taxon-name-part></tp:taxon-name></italic> (<xref ref-type="bibr" rid="B40">Hughes and Seifert 2012</xref>), but the hyphal walls of <italic><tp:taxon-name><tp:taxon-name-part taxon-name-part-type="genus" reg="Capnobotrys">Capnobotrys</tp:taxon-name-part> <tp:taxon-name-part taxon-name-part-type="species" reg="lechlerianus">lechlerianus</tp:taxon-name-part></tp:taxon-name></italic> are smooth rather than verrucose as in <italic><tp:taxon-name><tp:taxon-name-part taxon-name-part-type="genus" reg="Metacapnodium">M.</tp:taxon-name-part> <tp:taxon-name-part taxon-name-part-type="species" reg="stanhughesii">stanhughesii</tp:taxon-name-part></tp:taxon-name></italic> and <italic><tp:taxon-name><tp:taxon-name-part taxon-name-part-type="genus" reg="Metacapnodium">M.</tp:taxon-name-part> <tp:taxon-name-part taxon-name-part-type="species" reg="moniliforme">moniliforme</tp:taxon-name-part></tp:taxon-name></italic>. <xref ref-type="bibr" rid="B40">Hughes and Seifert (2012)</xref> used the absence of capnophialophora and capnosporium forms, and the smaller dimensions of conidia to distinguish <italic><tp:taxon-name><tp:taxon-name-part taxon-name-part-type="genus" reg="Capnobotrys">Capnobotrys</tp:taxon-name-part> <tp:taxon-name-part taxon-name-part-type="species" reg="lechlerianus">lechlerianus</tp:taxon-name-part></tp:taxon-name></italic> from the capnobotrys form of <italic><tp:taxon-name><tp:taxon-name-part taxon-name-part-type="genus" reg="Metacapnodium">M.</tp:taxon-name-part> <tp:taxon-name-part taxon-name-part-type="species" reg="moniliforme">moniliforme</tp:taxon-name-part></tp:taxon-name></italic> (<xref ref-type="bibr" rid="B40">Hughes and Seifert 2012</xref>).</p><fig id="F15" position="float" orientation="portrait"><object-id xmlns:xlink="http://www.w3.org/1999/xlink" content-type="doi" xlink:type="simple">10.3897/mycokeys.129.178067.figure15</object-id><object-id xmlns:xlink="http://www.w3.org/1999/xlink" content-type="zenodo_dep_id" xlink:type="simple">0</object-id><object-id xmlns:xlink="http://www.w3.org/1999/xlink" content-type="arpha" xlink:type="simple">B2E2B1E9-6B31-5A43-96B4-AC0D3DC80108</object-id><label>Figure 15.</label><caption><p><italic><tp:taxon-name><tp:taxon-name-part taxon-name-part-type="genus" reg="Metacapnodium">Metacapnodium</tp:taxon-name-part> <tp:taxon-name-part taxon-name-part-type="species" reg="stanhughesii">stanhughesii</tp:taxon-name-part></tp:taxon-name></italic> (<abbrev xmlns:xlink="http://www.w3.org/1999/xlink" content-type="institution" xlink:title="University of British Columbia" xlink:type="simple">UBC</abbrev> F35817, holotype). <bold>A</bold>. <italic><tp:taxon-name><tp:taxon-name-part taxon-name-part-type="genus" reg="Taxus">Taxus</tp:taxon-name-part></tp:taxon-name></italic> sp., host of <italic><tp:taxon-name><tp:taxon-name-part taxon-name-part-type="genus" reg="Metacapnodium">M.</tp:taxon-name-part> <tp:taxon-name-part taxon-name-part-type="species" reg="stanhughesii">stanhughesii</tp:taxon-name-part></tp:taxon-name></italic>; <bold>B</bold>. Trunk of <italic><tp:taxon-name><tp:taxon-name-part taxon-name-part-type="genus" reg="Taxus">Taxus</tp:taxon-name-part></tp:taxon-name></italic> sp. colonized by <italic><tp:taxon-name><tp:taxon-name-part taxon-name-part-type="genus" reg="Metacapnodium">M.</tp:taxon-name-part> <tp:taxon-name-part taxon-name-part-type="species" reg="stanhughesii">stanhughesii</tp:taxon-name-part></tp:taxon-name></italic> (arrow); <bold>C–F</bold>. <tp:taxon-name><tp:taxon-name-part taxon-name-part-type="genus" reg="Capnobotrys">Capnobotrys</tp:taxon-name-part></tp:taxon-name> form; <bold>C, D, F</bold>. Moniliform hyphae with conidiogenous cell clusters; <bold>E</bold>. Conidia, asterisks designate distal wall thinning; c designates one of the cornute conidia; <bold>F</bold>. Denticles (arrow) on conidiogenous cell; <bold>G</bold>. Phialides (arrowheads); <bold>H–K</bold>. <tp:taxon-name><tp:taxon-name-part taxon-name-part-type="genus" reg="Capnosporium">Capnosporium</tp:taxon-name-part></tp:taxon-name> form; <bold>H</bold>. Conidia (arrows); <bold>I</bold>. Pores (arrow); <bold>K</bold>. <tp:taxon-name><tp:taxon-name-part taxon-name-part-type="genus" reg="Capnosporium">Capnosporium</tp:taxon-name-part></tp:taxon-name> conidia showing variation in septation. Scale bars: 20 μm (<bold>C, D, H–K</bold>);10 μm (<bold>E, G</bold>); 5 μm (<bold>F</bold>).</p></caption><graphic xmlns:xlink="http://www.w3.org/1999/xlink" xlink:href="mycokeys-129-163-g015.jpg" id="oo_1552575.jpg" position="float" orientation="portrait" xlink:type="simple"><uri content-type="original_file" xlink:type="simple">https://binary.pensoft.net/fig/1552575</uri></graphic></fig></tp:treatment-sec><tp:treatment-sec><!--Section generated to contain objects referenced in tp:taxon-treatment.--><fig id="F10" position="float" orientation="portrait"><object-id xmlns:xlink="http://www.w3.org/1999/xlink" content-type="doi" xlink:type="simple">10.3897/mycokeys.129.178067.figure10</object-id><object-id xmlns:xlink="http://www.w3.org/1999/xlink" content-type="zenodo_dep_id" xlink:type="simple">0</object-id><object-id xmlns:xlink="http://www.w3.org/1999/xlink" content-type="arpha" xlink:type="simple">AAB2FCD5-4AAB-5A86-80E6-2E20C21C6DD8</object-id><label>Figure 10.</label><caption><p><italic><tp:taxon-name><tp:taxon-name-part taxon-name-part-type="genus" reg="Metacapnodium">Metacapnodium</tp:taxon-name-part> <tp:taxon-name-part taxon-name-part-type="species" reg="moniliforme">moniliforme</tp:taxon-name-part></tp:taxon-name></italic> (<abbrev xmlns:xlink="http://www.w3.org/1999/xlink" content-type="institution" xlink:title="Canadian National Mycological Herbarium" xlink:type="simple">DAOM</abbrev> 226251). <bold>A</bold>. Moniliform hyphae; <bold>B, C</bold>. Moniliform hyphae with phialides (arrowheads); <bold>D–I</bold>. <tp:taxon-name><tp:taxon-name-part taxon-name-part-type="genus" reg="Capnobotrys">Capnobotrys</tp:taxon-name-part></tp:taxon-name> form; <bold>D–G</bold>. Conidiogenous cells; <bold>H</bold>. Conidiogenous cell with denticles (arrow) from successive production and secession of conidia; <bold>I</bold>. Conidia, asterisks designate distal wall thinning; c designates a cornute conidium; <bold>J</bold>. Conidium of capnosporium form; <bold>K</bold>. Ascoma initial; <bold>L</bold>. Ascoma bearing phialides (arrowheads) on appendages; <bold>M</bold>. Immature and mature asci; <bold>N</bold>. Ascospores. Scale bars: 20 µm.</p></caption><graphic xmlns:xlink="http://www.w3.org/1999/xlink" xlink:href="mycokeys-129-163-g010.jpg" id="oo_1552570.jpg" position="float" orientation="portrait" xlink:type="simple"><uri content-type="original_file" xlink:type="simple">https://binary.pensoft.net/fig/1552570</uri></graphic></fig></tp:treatment-sec><ref-list><ref id="B40"><mixed-citation xmlns:xlink="http://www.w3.org/1999/xlink" xlink:type="simple">Hughes SJ, Seifert KA (2012) Taxonomic and nomenclatural notes on sooty mould names based on species mixtures: <italic><tp:taxon-name><tp:taxon-name-part taxon-name-part-type="genus">Hormiscium</tp:taxon-name-part> <tp:taxon-name-part taxon-name-part-type="species">handelii</tp:taxon-name-part></tp:taxon-name></italic> and <italic><tp:taxon-name><tp:taxon-name-part taxon-name-part-type="genus">Torula</tp:taxon-name-part> <tp:taxon-name-part taxon-name-part-type="species">lechleriana</tp:taxon-name-part></tp:taxon-name></italic>. Mycoscience 53: 17–24. <ext-link xlink:href="10.1007/s10267-011-0133-4" ext-link-type="doi" xlink:type="simple">https://doi.org/10.1007/s10267-011-0133-4</ext-link></mixed-citation></ref></ref-list></tp:taxon-treatment>
