# Supplementary material for: Taxonomy and phylogeny of the epiphytic sooty molds in family Metacapnodiaceae (class Eurotiomycetes, subclass Chaetothyriomycetidae)
Source: MycoKeys. 2026 Mar 4;129:163–212. doi: 10.3897/mycokeys.129.178067 (PMC13291639; doi:10.3897/mycokeys.129.178067)
Supplement: XML Treatment for Metacapnodium vancouverensis [file mycokeys.129.178067-treatment15.xml]

<!DOCTYPE tp:taxon-treatment
  PUBLIC "-//TaxonX//DTD Taxonomic Treatment Publishing DTD v0 20100105//EN" "tax-treatment-NSO.dtd">
<tp:taxon-treatment xmlns:tp="http://www.plazi.org/taxpub"><tp:treatment-meta><kwd-group><label>Taxon classification</label><kwd>
                <named-content content-type="kingdom">Fungi</named-content>
              </kwd><kwd>
                <named-content content-type="order">Capnodiales</named-content>
              </kwd><kwd>
                <named-content content-type="family">Metacapnodiaceae</named-content>
              </kwd></kwd-group><mixed-citation publication-type="journal"><person-group><name><surname>Aliabadi</surname><given-names>Faezeh</given-names></name><name><surname>Le Renard</surname><given-names>Ludovic</given-names></name><name><surname>Berbee</surname><given-names>Mary L.</given-names></name></person-group><article-title>Taxonomy and phylogeny of the epiphytic sooty molds in family <italic><tp:taxon-name><tp:taxon-name-part taxon-name-part-type="family" reg="Metacapnodiaceae">Metacapnodiaceae</tp:taxon-name-part></tp:taxon-name></italic> (class <italic><tp:taxon-name><tp:taxon-name-part taxon-name-part-type="genus" reg="Eurotiomycetes">Eurotiomycetes</tp:taxon-name-part></tp:taxon-name></italic>, subclass <italic><tp:taxon-name><tp:taxon-name-part taxon-name-part-type="genus" reg="Chaetothyriomycetidae">Chaetothyriomycetidae</tp:taxon-name-part></tp:taxon-name></italic>)</article-title><source>MycoKeys</source><day>04</day><month>03</month><year>2026</year><volume>129</volume><fpage>163</fpage><lpage>212</lpage><pub-id pub-id-type="doi">10.3897/mycokeys.129.178067</pub-id></mixed-citation></tp:treatment-meta><tp:nomenclature><tp:taxon-name><object-id xmlns:xlink="http://www.w3.org/1999/xlink" content-type="arpha" xlink:type="simple">AA2661F2-617F-5D73-8F7F-50481025B015</object-id>
                    		<tp:taxon-name-part taxon-name-part-type="genus" reg="Metacapnodium">Metacapnodium</tp:taxon-name-part> <tp:taxon-name-part taxon-name-part-type="species" reg="vancouverensis">vancouverensis</tp:taxon-name-part>
                    	
                    		<object-id xmlns:xlink="http://www.w3.org/1999/xlink" xlink:type="simple">Index Fungorum: IF902896</object-id>
                    	</tp:taxon-name><tp:taxon-authority>Aliabadi &amp; Berbee</tp:taxon-authority><tp:taxon-status xmlns:xlink="http://www.w3.org/1999/xlink" xlink:type="simple">sp. nov.</tp:taxon-status><xref ref-type="fig" rid="F16">Fig. 16</xref></tp:nomenclature><tp:treatment-sec sec-type="Typification"><title>Typification.</title><p>Canada • British Columbia Province, Vancouver, The University of British Columbia, 6246–6298 Agricultural Road (<named-content xmlns:xlink="http://www.w3.org/1999/xlink" content-type="dwc:verbatimCoordinates" xlink:type="simple">49.2664°N, 123.2534°W</named-content>), on leaves of <italic><tp:taxon-name><tp:taxon-name-part taxon-name-part-type="genus" reg="Pieris">Pieris</tp:taxon-name-part> <tp:taxon-name-part taxon-name-part-type="species" reg="japonica">japonica</tp:taxon-name-part></tp:taxon-name></italic>, 22 July 2021, F. Aliabadi (<bold>holotype</bold>: <abbrev xmlns:xlink="http://www.w3.org/1999/xlink" content-type="institution" xlink:title="University of British Columbia" xlink:type="simple">UBC</abbrev> F35816).</p></tp:treatment-sec><tp:treatment-sec sec-type="Etymology"><title>Etymology.</title><p>The epithet named after the city where the species was first found.</p></tp:treatment-sec><tp:treatment-sec sec-type="GenBank accession number"><title>GenBank accession number.</title><p><abbrev xmlns:xlink="http://www.w3.org/1999/xlink" xlink:title="internal transcribed spacer" xlink:type="simple">ITS</abbrev>, <ext-link xmlns:xlink="http://www.w3.org/1999/xlink" xlink:href="OR532925" ext-link-type="gen" xlink:type="simple">OR532925</ext-link>.</p></tp:treatment-sec><tp:treatment-sec sec-type="Description"><title>Description.</title><p>Subicula black, superficial in 2–3 mm, cushion–shaped patches and tufted mycelia on upper surfaces of leaves of <italic><tp:taxon-name><tp:taxon-name-part taxon-name-part-type="genus" reg="Pieris">Pieris</tp:taxon-name-part> <tp:taxon-name-part taxon-name-part-type="species" reg="japonica">japonica</tp:taxon-name-part></tp:taxon-name></italic>, intermingled with <italic><tp:taxon-name><tp:taxon-name-part taxon-name-part-type="genus" reg="Fumiglobus">Fumiglobus</tp:taxon-name-part> <tp:taxon-name-part taxon-name-part-type="species" reg="pieridicola">pieridicola</tp:taxon-name-part></tp:taxon-name></italic> and other fungi (Fig. <xref ref-type="fig" rid="F16">16A</xref>). Mycelia of moniliform hyphae. Hyphae blue green, turning to light brownish green when mature, smooth to finely verrucose throughout, fine warts most abundant at hyphal tips, constrictions at septa of the widest of the mature cells. Hyphae straight to curved, branching, then growing upwards, anastomosing, tapering towards their tips. Upright hyphae develop lateral branches of 60–100 μm. Mature cells usually broader than long, subglobose to doliiform, (10–)12–23(–27) μm wide and 10–18(–21) μm long, narrowing to 6–8 μm at hyphal tips (Fig. <xref ref-type="fig" rid="F16">16B, C</xref>).</p><fig id="F16" position="float" orientation="portrait"><object-id xmlns:xlink="http://www.w3.org/1999/xlink" content-type="doi" xlink:type="simple">10.3897/mycokeys.129.178067.figure16</object-id><object-id xmlns:xlink="http://www.w3.org/1999/xlink" content-type="zenodo_dep_id" xlink:type="simple">0</object-id><object-id xmlns:xlink="http://www.w3.org/1999/xlink" content-type="arpha" xlink:type="simple">CA11FED9-2066-57F0-A0B0-6618F3CB800B</object-id><label>Figure 16.</label><caption><p><italic><tp:taxon-name><tp:taxon-name-part taxon-name-part-type="genus" reg="Metacapnodium">Metacapnodium</tp:taxon-name-part> <tp:taxon-name-part taxon-name-part-type="species" reg="vancouverensis">vancouverensis</tp:taxon-name-part></tp:taxon-name></italic> (<abbrev xmlns:xlink="http://www.w3.org/1999/xlink" content-type="institution" xlink:title="University of British Columbia" xlink:type="simple">UBC</abbrev> F35816). <bold>A</bold>. Leaf surfaces of <italic><tp:taxon-name><tp:taxon-name-part taxon-name-part-type="genus" reg="Pieris">Pieris</tp:taxon-name-part> <tp:taxon-name-part taxon-name-part-type="species" reg="japonica">japonica</tp:taxon-name-part></tp:taxon-name></italic> colonized by <italic><tp:taxon-name><tp:taxon-name-part taxon-name-part-type="genus" reg="Metacapnodium">Metacapnodium</tp:taxon-name-part> <tp:taxon-name-part taxon-name-part-type="species" reg="vancouverensis">vancouverensis</tp:taxon-name-part></tp:taxon-name></italic> and other sooty molds; <bold>B</bold>. Tapering hyphae of doliiform cells; <bold>C</bold>. Mixed bluish hyphae of <italic><tp:taxon-name><tp:taxon-name-part taxon-name-part-type="genus" reg="Metacapnodium">M.</tp:taxon-name-part> <tp:taxon-name-part taxon-name-part-type="species" reg="vancouverensis">vancouverensis</tp:taxon-name-part></tp:taxon-name></italic> (to the right) with brown <italic><tp:taxon-name><tp:taxon-name-part taxon-name-part-type="genus" reg="Fumiglobus">Fumiglobus</tp:taxon-name-part> <tp:taxon-name-part taxon-name-part-type="species" reg="pieridicola">pieridicola</tp:taxon-name-part></tp:taxon-name></italic> (Fum) hyphae to the left; <bold>D, E</bold>. <tp:taxon-name><tp:taxon-name-part taxon-name-part-type="genus" reg="Capnobotrys">Capnobotrys</tp:taxon-name-part></tp:taxon-name> form; <bold>D</bold>. Cluster of conidiogenous cells; <bold>E</bold>. Conidia (asterisks designate distal wall thinning). Scale bars: 20 μm (<bold>B–D</bold>); 10 μm (<bold>E</bold>).</p></caption><graphic xmlns:xlink="http://www.w3.org/1999/xlink" xlink:href="mycokeys-129-163-g016.jpg" id="oo_1552576.jpg" position="float" orientation="portrait" xlink:type="simple"><uri content-type="original_file" xlink:type="simple">https://binary.pensoft.net/fig/1552576</uri></graphic></fig><p><bold>Sexual form</bold> unknown.</p><p><bold>Asexual forms</bold>. <tp:taxon-name><tp:taxon-name-part taxon-name-part-type="genus" reg="Capnobotrys">Capnobotrys</tp:taxon-name-part></tp:taxon-name> – Differentiated conidiophores not observed. Conidiogenous cells uniseriate or in clusters of 20–30 μm, often crowded on concave side of curved, downward pointing, 1–6 septate branches, globose, subglobose to ovoid, pale green to bright blue–green. Conidiogenous cells bud either terminally or laterally from hyphae. Conidia arise on new growing points that develop in succession on a conidiogenous cell. Conidia pyriform, allantoid, approaching triangular due to narrowing from the proximal cell to the tip of the distal cell, bearing a single supramedial septum, (9)–11.5–(4.5) +/– 1.3 × (7)–8.4–(10) +/– 0.9 μm, N = 30, Q = 1.4 (Fig. <xref ref-type="fig" rid="F16">16E</xref>). Proximal cell 6.9 +/- 0.9 × 8.4 +/- 0.9 μm; distal cell 4.7 +/- 0.9 × 6.4 +/- 0.89 μm, ratio of proximal to distal cell length 1.5; ratio of proximal to distal cell width 1.3. Proximal cells sometimes with inconspicuous, oblique scar from secession from basal or diagonal attachment to its conidiogenous cell. Distal cell with an apical patch of thinner, paler wall that sometimes protrudes slightly.</p><p><tp:taxon-name><tp:taxon-name-part taxon-name-part-type="genus" reg="Capnophialophora">Capnophialophora</tp:taxon-name-part></tp:taxon-name> – Unknown.</p></tp:treatment-sec><tp:treatment-sec sec-type="Host and distribution"><title>Host and distribution.</title><p>Known only from <italic><tp:taxon-name><tp:taxon-name-part taxon-name-part-type="genus" reg="Pieris">Pieris</tp:taxon-name-part> <tp:taxon-name-part taxon-name-part-type="species" reg="japonica">japonica</tp:taxon-name-part></tp:taxon-name></italic> leaves, from landscape planting at the University of British Columbia, Vancouver BC Canada. Under a dissecting microscope, small subicula could be distinguished by their color from intermingled <italic><tp:taxon-name><tp:taxon-name-part taxon-name-part-type="genus" reg="Fumiglobus">Fumiglobus</tp:taxon-name-part> <tp:taxon-name-part taxon-name-part-type="species" reg="pieridicola">pieridicola</tp:taxon-name-part></tp:taxon-name></italic>, a sooty mold in <italic><tp:taxon-name><tp:taxon-name-part taxon-name-part-type="genus" reg="Capnodiales">Capnodiales</tp:taxon-name-part></tp:taxon-name></italic>.</p></tp:treatment-sec><tp:treatment-sec sec-type="Notes"><title>Notes.</title><p>In <abbrev xmlns:xlink="http://www.w3.org/1999/xlink" xlink:title="internal transcribed spacer" xlink:type="simple">ITS</abbrev> trees, <italic><tp:taxon-name><tp:taxon-name-part taxon-name-part-type="genus" reg="Metacapnodium">M.</tp:taxon-name-part> <tp:taxon-name-part taxon-name-part-type="species" reg="vancouverensis">vancouverensis</tp:taxon-name-part></tp:taxon-name></italic> does not group closely with other species. <italic><tp:taxon-name><tp:taxon-name-part taxon-name-part-type="genus" reg="Metacapnodium">M.</tp:taxon-name-part> <tp:taxon-name-part taxon-name-part-type="species" reg="vancouverensis">vancouverensis</tp:taxon-name-part></tp:taxon-name></italic> hyphae share unusually dark, brownish pigmentation with <italic><tp:taxon-name><tp:taxon-name-part taxon-name-part-type="genus" reg="Metacapnodium">M.</tp:taxon-name-part> <tp:taxon-name-part taxon-name-part-type="species" reg="pacificus">pacificus</tp:taxon-name-part></tp:taxon-name></italic> and <italic><tp:taxon-name><tp:taxon-name-part taxon-name-part-type="genus" reg="Metacapnodium">M.</tp:taxon-name-part> <tp:taxon-name-part taxon-name-part-type="species" reg="atro-olivaceus">atro-olivaceus</tp:taxon-name-part></tp:taxon-name></italic> but appears blue–green to olivaceous rather than dark olivaceous brown as in the other two species. Like <italic><tp:taxon-name><tp:taxon-name-part taxon-name-part-type="genus" reg="Metacapnodium">M.</tp:taxon-name-part> <tp:taxon-name-part taxon-name-part-type="species" reg="pacificus">pacificus</tp:taxon-name-part></tp:taxon-name></italic>, <italic><tp:taxon-name><tp:taxon-name-part taxon-name-part-type="genus" reg="Metacapnodium">M.</tp:taxon-name-part> <tp:taxon-name-part taxon-name-part-type="species" reg="vancouverensis">vancouverensis</tp:taxon-name-part></tp:taxon-name></italic> regularly produces conidia on the concave side of short, downward pointing lateral branches. Conidia in both species have an outline approaching a triangle, due to their relatively large width relative to length (low Q) and the tapering of the distal cell towards its tip. However, <italic><tp:taxon-name><tp:taxon-name-part taxon-name-part-type="genus" reg="Metacapnodium">M.</tp:taxon-name-part> <tp:taxon-name-part taxon-name-part-type="species" reg="pacificus">pacificus</tp:taxon-name-part></tp:taxon-name></italic> has narrower hyphae with denser verrucae. The specimens of <italic><tp:taxon-name><tp:taxon-name-part taxon-name-part-type="genus" reg="Metacapnodium">M.</tp:taxon-name-part> <tp:taxon-name-part taxon-name-part-type="species" reg="atro-olivaceus">atro-olivaceus</tp:taxon-name-part></tp:taxon-name></italic> and <italic><tp:taxon-name><tp:taxon-name-part taxon-name-part-type="genus" reg="Metacapnodium">M.</tp:taxon-name-part> <tp:taxon-name-part taxon-name-part-type="species" reg="pacificus">pacificus</tp:taxon-name-part></tp:taxon-name></italic> were from the 1960’s and composed of dense mixtures of <italic><tp:taxon-name><tp:taxon-name-part taxon-name-part-type="family" reg="Metacapnodiaceae">Metacapnodiaceae</tp:taxon-name-part></tp:taxon-name></italic> species, and it was not feasible to obtain sequences from them.</p></tp:treatment-sec></tp:taxon-treatment>
