# Supplementary material for: Taxonomy and phylogeny of the epiphytic sooty molds in family Metacapnodiaceae (class Eurotiomycetes, subclass Chaetothyriomycetidae)
Source: MycoKeys. 2026 Mar 4;129:163–212. doi: 10.3897/mycokeys.129.178067 (PMC13291639; doi:10.3897/mycokeys.129.178067)
Supplement: XML Treatment for Metacapnodium [file mycokeys.129.178067-treatment16.xml]

<!DOCTYPE tp:taxon-treatment
  PUBLIC "-//TaxonX//DTD Taxonomic Treatment Publishing DTD v0 20100105//EN" "tax-treatment-NSO.dtd">
<tp:taxon-treatment xmlns:tp="http://www.plazi.org/taxpub"><tp:treatment-meta><kwd-group><label>Taxon classification</label><kwd>
                <named-content content-type="kingdom">Fungi</named-content>
              </kwd><kwd>
                <named-content content-type="order">Capnodiales</named-content>
              </kwd><kwd>
                <named-content content-type="family">Metacapnodiaceae</named-content>
              </kwd></kwd-group><mixed-citation publication-type="journal"><person-group><name><surname>Aliabadi</surname><given-names>Faezeh</given-names></name><name><surname>Le Renard</surname><given-names>Ludovic</given-names></name><name><surname>Berbee</surname><given-names>Mary L.</given-names></name></person-group><article-title>Taxonomy and phylogeny of the epiphytic sooty molds in family <italic><tp:taxon-name><tp:taxon-name-part taxon-name-part-type="family" reg="Metacapnodiaceae">Metacapnodiaceae</tp:taxon-name-part></tp:taxon-name></italic> (class <italic><tp:taxon-name><tp:taxon-name-part taxon-name-part-type="genus" reg="Eurotiomycetes">Eurotiomycetes</tp:taxon-name-part></tp:taxon-name></italic>, subclass <italic><tp:taxon-name><tp:taxon-name-part taxon-name-part-type="genus" reg="Chaetothyriomycetidae">Chaetothyriomycetidae</tp:taxon-name-part></tp:taxon-name></italic>)</article-title><source>MycoKeys</source><day>04</day><month>03</month><year>2026</year><volume>129</volume><fpage>163</fpage><lpage>212</lpage><pub-id pub-id-type="doi">10.3897/mycokeys.129.178067</pub-id></mixed-citation></tp:treatment-meta><tp:nomenclature><tp:taxon-name><object-id xmlns:xlink="http://www.w3.org/1999/xlink" content-type="arpha" xlink:type="simple">D9A8BC75-7776-50FD-B586-9E2823336693</object-id>
                    		<tp:taxon-name-part taxon-name-part-type="genus" reg="Metacapnodium">Metacapnodium</tp:taxon-name-part>
                    	</tp:taxon-name><tp:taxon-authority>sp.</tp:taxon-authority><xref ref-type="fig" rid="F17">Fig. 17</xref></tp:nomenclature><tp:treatment-sec sec-type="Specimen examined"><title>Specimen examined.</title><p>USA • New Hampshire, Coos County, Mount Washington quad. (NAD 27), Mount Washington Auto Road. <named-content xmlns:xlink="http://www.w3.org/1999/xlink" content-type="dwc:verbatimCoordinates" xlink:type="simple">44.28323°N, 071.26138°W</named-content>, on <italic><tp:taxon-name><tp:taxon-name-part taxon-name-part-type="genus" reg="Betula">Betula</tp:taxon-name-part> <tp:taxon-name-part taxon-name-part-type="species" reg="papyrifera">papyrifera</tp:taxon-name-part></tp:taxon-name></italic>, 25 Sept 2003, J.L. Crane, <abbrev xmlns:xlink="http://www.w3.org/1999/xlink" content-type="institution" xlink:title="Canadian National Mycological Herbarium" xlink:type="simple">DAOM</abbrev> 239041; Norway • Ålesund, Skodje: Heggebakklia, on <italic><tp:taxon-name><tp:taxon-name-part taxon-name-part-type="genus" reg="Taxus">Taxus</tp:taxon-name-part> <tp:taxon-name-part taxon-name-part-type="species" reg="baccata">baccata</tp:taxon-name-part></tp:taxon-name></italic> L., 11 Dec. 2002, D. Holtan, O F201613.</p><fig id="F17" position="float" orientation="portrait"><object-id xmlns:xlink="http://www.w3.org/1999/xlink" content-type="doi" xlink:type="simple">10.3897/mycokeys.129.178067.figure17</object-id><object-id xmlns:xlink="http://www.w3.org/1999/xlink" content-type="zenodo_dep_id" xlink:type="simple">0</object-id><object-id xmlns:xlink="http://www.w3.org/1999/xlink" content-type="arpha" xlink:type="simple">048B3E08-43B3-5C36-BC7F-E942160BE0A9</object-id><label>Figure 17.</label><caption><p><italic><tp:taxon-name><tp:taxon-name-part taxon-name-part-type="genus" reg="Metacapnodium">Metacapnodium</tp:taxon-name-part></tp:taxon-name></italic> sp. (DAOM239041). <bold>A</bold>. Moniliform hyphae bearing phialides (arrowheads show phialides); <bold>B</bold>. Conidiogenous cells cluster (capnobotrys form); <bold>C</bold>. Conidia (arrowhead shows phialide). <italic><tp:taxon-name><tp:taxon-name-part taxon-name-part-type="genus" reg="Metacapnodium">Metacapnodium</tp:taxon-name-part></tp:taxon-name></italic> sp. (O F201613). <bold>D</bold>. Moniliform hyphae; <bold>E</bold>. Hyphae with lateral branch. Scale bars: 20 μm (<bold>A, D, E</bold>); 10 μm (<bold>B, C</bold>).</p></caption><graphic xmlns:xlink="http://www.w3.org/1999/xlink" xlink:href="mycokeys-129-163-g017.jpg" id="oo_1552577.jpg" position="float" orientation="portrait" xlink:type="simple"><uri content-type="original_file" xlink:type="simple">https://binary.pensoft.net/fig/1552577</uri></graphic></fig></tp:treatment-sec><tp:treatment-sec sec-type="GenBank accession numbers"><title>GenBank accession numbers.</title><p>Collection <abbrev xmlns:xlink="http://www.w3.org/1999/xlink" content-type="institution" xlink:title="Canadian National Mycological Herbarium" xlink:type="simple">DAOM</abbrev> 239041 (<abbrev xmlns:xlink="http://www.w3.org/1999/xlink" xlink:title="internal transcribed spacer" xlink:type="simple">ITS</abbrev>, <ext-link xmlns:xlink="http://www.w3.org/1999/xlink" xlink:href="OR532933" ext-link-type="gen" xlink:type="simple">OR532933</ext-link>); Collection O F201613 (<abbrev xmlns:xlink="http://www.w3.org/1999/xlink" xlink:title="internal transcribed spacer" xlink:type="simple">ITS</abbrev>, <ext-link xmlns:xlink="http://www.w3.org/1999/xlink" xlink:href="OR532932" ext-link-type="gen" xlink:type="simple">OR532932</ext-link>).</p></tp:treatment-sec><tp:treatment-sec sec-type="Description"><title>Description.</title><p>Subiculum black, about 3.5 cm wide, covering a piece of birch bark (<abbrev xmlns:xlink="http://www.w3.org/1999/xlink" content-type="institution" xlink:title="Canadian National Mycological Herbarium" xlink:type="simple">DAOM</abbrev> 239041); covering two fragments, each ~2–3 cm long of bark of <italic><tp:taxon-name><tp:taxon-name-part taxon-name-part-type="genus" reg="Taxus">Taxus</tp:taxon-name-part> <tp:taxon-name-part taxon-name-part-type="species" reg="baccata">baccata</tp:taxon-name-part></tp:taxon-name></italic>, (O F201613). Mycelium of moniliform hyphae with anisotomous branching and slight constrictions at septa. Hyphae taper towards their tips and are brown to dark brown when mature, verrucose throughout, cells as broad as or broader than long, 9–17(–18) µm wide, tip cells are 4–7 µm wide, smooth to finely verrucose. Hyphae are erect or curved; branches grow upwards. Branches with 4–5 septa measured from 35–40 in length; branches with 12 or more septa measured up to 110 µm in length.</p><p><bold>Sexual form</bold> unknown.</p><p><bold>Asexual forms</bold>. <tp:taxon-name><tp:taxon-name-part taxon-name-part-type="genus" reg="Capnobotrys">Capnobotrys</tp:taxon-name-part></tp:taxon-name> – Present only in <abbrev xmlns:xlink="http://www.w3.org/1999/xlink" content-type="institution" xlink:title="Canadian National Mycological Herbarium" xlink:type="simple">DAOM</abbrev> 239041. Conidiogenous cells in whorls or clusters at the lateral hyphae, globose, subglobose, and ellipsoid, 5.5–7 × 4.5–7 µm, brown to dark brown. Only four conidia found, these ellipsoid, brown, smooth walled, 1-septate, 9–13 × 6–9 (–10) µm.</p><p><tp:taxon-name><tp:taxon-name-part taxon-name-part-type="genus" reg="Capnophialophora">Capnophialophora</tp:taxon-name-part></tp:taxon-name> – Present only in <abbrev xmlns:xlink="http://www.w3.org/1999/xlink" content-type="institution" xlink:title="Canadian National Mycological Herbarium" xlink:type="simple">DAOM</abbrev> 239041. Phialides at the sides and tips of hyphae and conidia, light brown to brown with spherical to hemispherical venters 4–5(–6) µm wide, bearing a collarette up to 2.5–3 µm long and 3 µm wide that arises from a deep constriction.</p></tp:treatment-sec><tp:treatment-sec sec-type="Host and distribution"><title>Host and distribution.</title><p>Collected from bark from disparate hosts and localities, from <italic><tp:taxon-name><tp:taxon-name-part taxon-name-part-type="genus" reg="Betula">Betula</tp:taxon-name-part></tp:taxon-name></italic> from eastern USA and from <italic><tp:taxon-name><tp:taxon-name-part taxon-name-part-type="genus" reg="Taxus">Taxus</tp:taxon-name-part></tp:taxon-name></italic> from Norway.</p></tp:treatment-sec><tp:treatment-sec sec-type="Notes"><title>Notes.</title><p><abbrev xmlns:xlink="http://www.w3.org/1999/xlink" xlink:title="internal transcribed spacer" xlink:type="simple">ITS</abbrev> sequences of <italic><tp:taxon-name><tp:taxon-name-part taxon-name-part-type="genus" reg="Metacapnodium">Metacapnodium</tp:taxon-name-part></tp:taxon-name></italic> sp. (<abbrev xmlns:xlink="http://www.w3.org/1999/xlink" content-type="institution" xlink:title="Canadian National Mycological Herbarium" xlink:type="simple">DAOM</abbrev> 239041) and <italic><tp:taxon-name><tp:taxon-name-part taxon-name-part-type="genus" reg="Metacapnodium">Metacapnodium</tp:taxon-name-part></tp:taxon-name></italic> sp. (O F201613) are 98.9% identical (Suppl. material <xref ref-type="supplementary-material" rid="S3">3</xref>: fig. S1). While their hyphal sizes and surface ornamentation are similar, their collection localities are from different continents and their plant hosts are distantly related. <italic><tp:taxon-name><tp:taxon-name-part taxon-name-part-type="genus" reg="Metacapnodium">Metacapnodium</tp:taxon-name-part></tp:taxon-name></italic> sp. <abbrev xmlns:xlink="http://www.w3.org/1999/xlink" content-type="institution" xlink:title="Canadian National Mycological Herbarium" xlink:type="simple">DAOM</abbrev> 239041 and O F201613 might represent the same or different new species, but in the absence of more distinctive morphological and molecular characters, identification or species delimitation will have to wait for additional collections.</p></tp:treatment-sec><tp:treatment-sec><!--Section generated to contain objects referenced in tp:taxon-treatment.--><supplementary-material xmlns:xlink="http://www.w3.org/1999/xlink" id="S3" position="float" orientation="portrait" xlink:type="simple"><object-id content-type="doi" xlink:type="simple">10.3897/mycokeys.129.178067.suppl3</object-id><object-id content-type="zenodo_dep_id" xlink:type="simple">0</object-id><object-id content-type="arpha" xlink:type="simple">538BBBE7-F095-5F02-A5E9-CFC5097EC807</object-id><label>Supplementary material 3</label><caption><p>Details of phylogenetic analyses</p></caption><statement content-type="dataType"><label>Data type</label><p>pdf</p></statement><statement content-type="notes"><label>Explanation note</label><p><bold>table SS2</bold> outlines characteristics of the alignments, methods and parameters applied in the analyses; <bold>fig. S1</bold> shows pairwise distances among <abbrev xlink:title="internal transcribed spacer" xlink:type="simple">ITS</abbrev> sequences; distmat calculated uncorrected distances as 1-(# nucleotide matches/number of shared sites), expressed as a percentage; number of sites is given for each sequence; distances involving sequences from newly described species are colored; <bold>figs S2</bold>–<bold>S5</bold> show single-locus maximum likelihood phylogenies; numbers at nodes represent transfer bootstrap percentages over 50%; <bold>fig. S2</bold> is from SSU data; <bold>fig. S3</bold> is from <abbrev xlink:title="large subunit" xlink:type="simple">LSU</abbrev> data; <bold>fig. S4</bold> is from <italic>ef1-α</italic> data; <bold>fig. S5</bold> is from <italic>rpb2</italic> data.</p></statement><media xlink:href="mycokeys-129-163-s003.pdf" mimetype="application" mime-subtype="pdf" position="float" orientation="portrait" id="oo_1552581.pdf" xlink:type="simple"><uri content-type="original_file" xlink:type="simple">https://binary.pensoft.net/file/1552581</uri></media><permissions><license xlink:type="simple"><license-p>This dataset is made available under the Open Database License (<ext-link ext-link-type="uri" xlink:href="http://opendatacommons.org/licenses/odbl/1.0/" xlink:type="simple">http://opendatacommons.org/licenses/odbl/1.0/</ext-link>). The Open Database License (ODbL) is a license agreement intended to allow users to freely share, modify, and use this Dataset while maintaining this same freedom for others, provided that the original source and author(s) are credited.</license-p></license></permissions><attrib specific-use="authors"> Faezeh Aliabadi, Ludovic Le Renard, Mary L. Berbee</attrib></supplementary-material></tp:treatment-sec></tp:taxon-treatment>
