# Supplementary material for: Taxonomy and phylogeny of the epiphytic sooty molds in family Metacapnodiaceae (class Eurotiomycetes, subclass Chaetothyriomycetidae)
Source: MycoKeys. 2026 Mar 4;129:163–212. doi: 10.3897/mycokeys.129.178067 (PMC13291639; doi:10.3897/mycokeys.129.178067)
Supplement: Supplementary material 2 — Alignments used in this study [file mycokeys-129-163-s002.txt]

#NEXUS
[File contains six alignments in nexus format: ITS, 34 taxa 545 sites; Concatenated, 122 taxa 3910 sites; SSU 32 taxa 915 sites; LSU alignment 121 taxa 801 sites;]
[written Thu Jun 05 11:47:51 PDT 2025 by Mesquite  version 3.81 (build 955) at Marys-MacBook-Pro.local/127.0.0.1]


[ITS alignment]
BEGIN TAXA;
	TITLE Taxa;
	DIMENSIONS NTAX=34;
	TAXLABELS
		Endocarpon_adscendens_ON228403 Endocarpon_pallidulum_DQ826735 Verrucaria_modica_NR_173806 Verrucaria_muralis_KY697147 Neosorocybe_pini_NR_169726 Neosorocybe_sp_PP664521_isolate_K065_B07 Pleostigmataceae_sp_OQ920989_L3258 Pleostigmataceae_sp_OQ920991_isolate_L3819 Chaetothyriomycetidae_sp_LC603025_EF1591 Pleostigmataceae_sp__OQ921052_L3809 Sorocybe_oblongispora_NR_166300 Sorocybe_resinae_EU030275_strain_DAOM_239134 Verrucaria_luchunensis_OM228830 Verrucula_inconnexaria_EU006538 Metacapnodium_sp_as_Scorias_sp_MH930326 Metacapnodium_ericophilum_as_Hormiscium_ericae_MW3766 Metacapnodium_neesii_LC576698 Metacapnodium_dingleyae_OR532931 Metacapnodium_dingleyae_OR532929 Metacapnodium_dingleyae_OR532930 Metacapnodium_sp_OR532932 Metacapnodium_vancouverensis_sp_nov_OR532925 Metacapnodium_stanhughesii_sp_nov_OR532926 Metacapnodium_ericophilum_MW248525 Metacapnodium_ericophilum_OR532934 Metacapnodium_novae_zelandiae_com_nov_OR532927 Metacapnodium_juniperi_OR532938 Metacapnodium_cf_moniliforme_OR532924 Metacapnodium_aff_moniliforme_OR532939 Metacapnodium_moniliforme_OR532935 Metacapnodium_moniliforme_OR532936 Metacapnodium_adamantinum_OSC169460_OR532928 Metacapnodium_sp_OR532933 Metacapnodium_australis_com_nov_OR532937 
	;

END;


BEGIN CHARACTERS;
	TITLE  Character_Matrix;
	DIMENSIONS  NCHAR=545;
	FORMAT DATATYPE = DNA GAP = - MISSING = ?;
	MATRIX
	Endocarpon_adscendens_ON228403                         ------CGAGTGCGGGTCCTCCGGGCCCC-ATCTCCAACCC--TTGTCTATTCTACCCTGTTGCTTTGGCGGGCCCGTCTGGAACCGGACCGCCGGGGGCTCAC---G-TCCCTGGCCCGCGCCCGTCAATAGCCCCCAC----AACTTC---TTCTGATCGTGAC-GTCTAAGT--AAAT-GA-GAATAACC-AAAACTTTCAACAACGGATCTCTTGGTTCCGGCATCGATGAAGAACGCAGCGAAATGCGATAAGTAATGCGAATTGCAGAATTCCGTGAGTCATCGAATCTTTGAACGCACATTGCGCCCTCTGGTATTCCGGAGGGCATGCCTGTTCGAGCGTCATTGTCAACCCTCAAGCTCGGCTTGCTGTTGGGTCCCCG--TCGT-TGGCTCCTG--CGGCGGACCCGAAAGATAATGGCAGAGTCCGT---GAGACCCTGGATGCAGCGAGCTT---------------------------------------------------------------------------------
	Endocarpon_pallidulum_DQ826735                         CATTATCGAGTGAGGGTCCTCTGGGCCCC-ATCTCCAACCC--TTGTCTATTCTACCATGTTGCTTTGGCGGGCCCGTCTGGAACCGGACCGCTGGGGACTCAC---G-TCCCTGGCCCGCGCCCGTCAATAGCCCCCAC----AACTCC---TTCTAATAGTGAC-GTCTAAATTAAAAC-GA-GAATAACCAAAAACTTTCAACAACGGATCTCTTGGTTCCGGCATCGATGAAGAACGCAGCGAAATGCGATAAGTAATGCGAATTGCAGAATTCCGTGAGTCATCGAATCTTTGAACGCATATTGCGCCCTCTGGTATTCCGGAGGGCATGCCTGTCCGAGCGTCATTGTCAACCCTCAAGCTCAGCTTGCTGTTGGGCC-----------------------------------------------------------------------------------------------------------------------------------------------------------------
	Verrucaria_modica_NR_173806                            CATTATCGAGTTTGGGTCCTCTGGGCCTC-ATCTCCAACCC--TTGTCTATCTTACCATGTTGCTTTGGCGGGCCCGTCTTGAATCGGACCGCCGGAGGGCTTTCC---CCTCTGGTCCGTGCCCGTCAGTAGCCCCCAC----AAATTC---TCGTAACAGTGAT-GTCTAAGTCTAAGA-TA-TAATAACTAAAAACTTTCAACAACGGATCTCTTGGTTCTGGCATCGATGAAGAACGCAGCGAAATGCGATAAGTAATGCGAATTGCAGAATTCCGTGAGTCATCGAATCTTTGAACGCACATTGCGCCCTTTGGTATTCCGAAGGGCATGCCTGTTCGAGCGTCATTATCAACCCTCAAGCCCGGCTTGCTGTTGGGTCC-CA--CCGG-T-GCGACACCC-GGTGGACCCGAAAGATAATGGCAGAGCCCGT--GTGGACCCCGGATGCAACGAGCTTCT------TAGCACGCGTCACAAC--GGTCCTCCGGCTCGGCCTTGA---CCCAA----TCTACTTC-TC--AGATTGACC
	Verrucaria_muralis_KY697147                            CATTATCGAGTCAGGGTCCTCTGGGCCCC-ATCTCCAACCC--TTGTCTATCTCACCATGTTGCTTTGGCGGGCCCGTCTTTGACCAGACCGCTGGGGATC-ATC--G-TCCCCGGTCCGTGCCCGTCAGTAGCCCTTGTT----AACAC--GTCGAATCA-TGAT-GTCTAAGTCTGAA--TA-TAATAACT-AAAACTTTCAACAACGGATCTCTTGGTTCTGGCATCGATGAAGAACGCAGCGAAATGCGATAAGTAATGCGAATTGCAGAATTCCGTGAGTCATCGAATCTTTGAACGCACATTGCGCCCTTTGGTATTCCGAAGGGCATGCCTGTCCGAGCGTCATTATCAACCTTCAAGCCCGGCTTGCTGTTGAGTCTTCA--CCGG-AAGCGATGCC--GGTGGATTCGAAAGATAATGGCAGAGTCGTGTCGAGAACTCTGGACGCAGCGAGCTTTT------CAGCACGCGTCTCAGA----TTCTCCGCCTCAGTCTCAA---CCACGA------ACTTCATC--TGGTTGACC
	Neosorocybe_pini_NR_169726                             CATTACCGAGTAAGGGTCTTCCAGGCCCG-ACCTCCAACCC-TTTGTTAAATCAACCATGTTGCTTTGGCGGGCCCGTCCTC--TGGGACCGCCGGGGGCTTTTCC-G-CCCTTGGCCCGTGCCCGCCGGTAGCCAATTT----AAATTC---TGGTAACTGTGCC-GTCTGAGTATAGAT-AT-AAATCGTTAAAAACTTTCAACAACGGATCTCTTGGTTCTGGCATCGATGAAGAACGCAGCGAAATGCGATAAGTAATGCGAATTGCAGAATTCAGTGAGTCATCGAATCTTTGAACGCATATTGCGCCCTTTGGTATTCCGAAGGGCATGCCTGTTCGAGCGTCATTATCAACCATCAAGCCTGGCTTGTCGTTGGACCTTTGG-TCGT-------CGG---GACCGGTCCGAAAGATAATGGACGGGCGTCT--GGTGGCCCCCGATGCAACGAGCTCTTTT-AAACAGCACGCATCGGTGA--GGTCGGCAGCCCCGCCCC-AAA--CCCCCC-------------------------
	Neosorocybe_sp_PP664521_isolate_K065_B07               CATTACCGAGTAAGGGTCTTCCAGGCCCG-ACCTCCAACCC-TTTGTTTAACCAACCATGTTGCTTTGGCGGGCCCGCCCTT--TGGGGCCGCCGGGGGCTTTACC-G-CCCCTGGCCCGTGCCCGCCGGTAGCCAAATT----AAATTC---TGATAACTGTGCC-GTCTGAGTATAGAT-AT-AAATCGTTAAAAACTTTCAACAACGGATCTCTTGGTTCTGGCATCGATGAAGAACGCAGCGAAATGCGATAAGTAATGCGAATTGCAGAATTCAGTGAGTCATCGAATCTTTGAACGCATATTGCGCCCTTTGGTATTCCGAAGGGCATGCCTGTTCGAGCGTCATTATCAACCATCAAGCCTGGCTTGTCGTTGGACCTTTGG-TCGT-------CGT---GGCCGGTCCGAAAGATAATGGACGGGCGTCT--GACGGCCCCCGATGCAACGAGCTCTTTT-AAACAGCACGCATCGAGGT--GGTCGGCAGCCCCGCCCC-AAA--CCCCCC------TTTTTTTC--AGGTTGACC
	Pleostigmataceae_sp_OQ920989_L3258                     CATTACCGAGTAAGGGTCTTCCCAGGCCG-ACCTCCAACCC-TTTGTTTAACCAACCTCGTTGCTTTGGCGGGCCCGCCCTA--TGGGGCCGCCGGGGGCCTCACC-G-CCCCTGGCCCGTGCCCGCCGGTAGCCATCTT----AAATTC---TGATAACTGTGCC-GTCTGAGTATAGAT-AT-AAATCGTTAAAAACTTTCAACAACGGATCTCTTGGTTCTGGCATCGATGAAGAACGCAGCGAAATGCGATAAGTAATGCGAATTGCAGAATTCAGTGAGTCATCGAATCTTTGAACGCATATTGCGCCCTTTGGTATTCCGAAGGGCATGCCTGTTCGAGCGTCATTATCAACCATCAAGCCTGGCTTGTCGTTGGACCTTTGG-TCGT-------CAG---GACCGGTCCGAAAGATAATGGACGGGCGTCT--GGTGGCCCCCGATGCAACGAGCTCCTTCAAAACAGCACGCATCGGTGC--GGTCGACAGCCCCGCCCC-AAA--CCCCAA------TTTTTCTC--AGGTTGACC
	Pleostigmataceae_sp_OQ920991_isolate_L3819             CATTACCGAGTTAGGGTCCTCTGGGCCTG-ACCTCCAACCCTTTTGTTTACTCAACCATGTTGCTTTGGCGGGCCCGCCTCT--CGGGGCCGCCGGGGACCTGAC--G-GCCCTGGCCCGCGCCCGCCAGTGGCCTCGAT--AAAAATTC----TTTAACTGTGTC-GTCTGAGTATAATT-AT-AAATCGTT-AAAACTTTCAACAACGGATCTCTTGGTTCTGGCATCGATGAAGAACGCAGCGAAATGCGATAAGTAATGCGAATTGCAGAATTCAGTGAGTCATCGAATCTTTGAACGCACATTGCGCCCTTTGGTATTCCGAAGGGCATGCCTGTTCGAGCGTCATTATCAACCATCAAGCCTGGCTTGTCGTTGGACCTTTGG-TCGC--------GA---GACCGGTCCGAAAGATAATG-ACGGGACCTAG---TCGCCCCCGATGCAACGAGCTTC------ACAGCGCGCATCGACGG---GTCGCGGGCGCCGCCCTCAAA--CCCCA--------TTTTCTC--AGGTTGACC
	Chaetothyriomycetidae_sp_LC603025_EF1591               CATTACCGAGTTAGGGTCTTTATGGCCTG-ACCTCCAACCC-TTTGTCTATTATACCATGTTGCTTTGGCGGGCCCGCCTTT--CGGGGCCGCCGGGGGTTTCACC-G-CTCCTGGCCTGTGCCTGCCAGTAGCCTTCTT----AAATTCTTTTGATAACTGTGTC-GTCTGAATCCAAAT-ATTAAATCATTTAAAACTTTCAACAACGGATCTCTTGGTTCTGGCATCGATGAAGAACGCAGCGAAATGCGATAAGTAATGCGAATTGCAGAATTCAGTGAGTCATCGAATCTTTGAACGCATATTGCGCCCTTTGGTATTCCGAAGGGCATGCCTGTTCGAGCGTCATTATCAACCATCAAGCTAAGCTTGTCGTTGGACCCTTTG-TCGC------CTGGC--GACAGGTCCCAAAGATAATGAACGGTGTCATG--GCGACCCTATATGCAACGAGCTTGT---AAATAGCACGCATTTGGTG---GTCGTCTGGCCCGATCGTCACCTTTT-------ATTTTTTCTC-TAGGTTGACC
	Pleostigmataceae_sp__OQ921052_L3809                    CATTACCGAGTTAGGGTCCTCTGGGCTCG-ATCTCCAACCC-TGTGTCTAAATAACCACGTTGCTTTGGCGGGCCCGCCTGTAA-TGGGCCGCCGGGGGTGCCCTCGGCCCCCTGGTCCGCGCCTGCCAGTAGCCATCTC----AAACTC--TTCTTAATCGTGAC-GTCTGAGTAAAAATTATAAATTAAAC-AAAACTTTCAACAACGGATCTCTTGGTTCTGGCATCGATGAAGAACGCAGCGAAATGCGATAAGTAATGCGAATTGCAGAATTCAGTGAGTCATCGAATCTTTGAACGCACATTGCGCCCTTTGGTATTCCGAAGGGCATGCCTGTCCGAGCGTCATTATCACCCCTCAAGCCCGGCTTGTCATTGGATCGTCGTGCTGA-TGTT-AAGAT--GGCAGGTCCGAAAGATAATG-ACGGTGTCGTG-TTGGACCCTAGATGCAACGAGCTTTTGT----TAGCACGCATCTGGGCGA-GTCTACCGGCCCGGTCGAGTGTTTTACAAAC--CATCCTTCTC-AAGGTTGACC
	Sorocybe_oblongispora_NR_166300                        CATTACCGAGTTAGGGTCTTCTGGGCCCG-ACCTCCAACCC-TGTGTTTAAATTACCATGTTGCTTTGGCGGGCCCGCCTCTA--GGGGCCGCCGGGGGCCTTCCA-G-CTCCTGGCCAGCGCTCGTCAGTAGCCTTATT----AAATTC--TTCTTAACTGTGAT-GTCTGAGTATAAACT-T-AAATCGTTTAAAACTTTCAACAACGGATCTCTTGGTTCTGGCATCGATGAAGAACGCAGCGAAATGCGATAAGTAATGCGAATTGCAGAATTCAGTGAGTCATCGAATCTTTGAACGCACATTGCGCCCTTTGGTATTCCGAAGGGCATGCCTGTTCGAGCGTCATTATCAACCATCAAGCCTGGCTTGTCGTTGGACTTTTTG-CCGT-CCTTAAAGGC--GGCAGGTCTGAAAGATAGTG-ACGGTGTCGCG-TTTGACCCTAGATGCAACGAGCTTTC-----ATAGCACGCGTCGATGT--GGTCGGCCGGCCCGGTCTATAA----CCATACA----TTTTCAC-AAGGTTGACC
	Sorocybe_resinae_EU030275_strain_DAOM_239134           -----CCGAGTTAGGGTCTTCTAGGCCCG-ACCTCTAACCC-TGTGTTTAAACTACCATGTTGCTTTGGCGGGCCCGCCTCTA--GGGGCCGCCGGGGGCTTTCCA-G-CTCCTGGCCAGCGCTCGTCAGTAGCCTTACC----AAATTC--TTTTTAACTGTGTT-GTCTGAGTATAAATTTT-AAATCGTT-AAAACTTTCAACAACGGATCTCTTGGTTCTGGCATCGATGAAGAACGCAGCGAAATGCGATAAGTAATGCGAATTGCAGAATTCAGTGAGTCATCGAATCTTTGAACGCACATTGCGCCCTTTGGTATTCCGAAGGGCATGCCTGTTCGAGCGTCATTATCAACCATCAAGCCTGGCTTGTCGTTAGACTTTTTG-CCGTCTGTAAAAGGC--GGCAGGTCCGAAAGATAGTG-ACGGTGTCGTG-TTTGACCCTAGATGCAACGAGCTTTC-----ATAGCACGCATCGACGT--GGTCGGCCGGCCCGGTCTATAA----CCATATA----TTTTCAC-AAGG------
	Verrucaria_luchunensis_OM228830                        CATTATCGAGCTCGGGTCCTCTGGGCCC--ATCTCCAACCC--GTGTCTATCTTACTATGTTGCTTTGGCGGGCCCGTCCTTAACTGGACCGCTGGGGATCTGGTA---TCCCTGGCCCGTGCTCGCCAATGGCCCCCCCTCACAAACTC-TGTG--AACAGTGAT-GTCTGAGTCTGAA--TG-AAACAGTC-AAAACTTTCAACAACGGATCTCTTGGTTCTGGCATCGATGAAGAACGCAGCGAAATGCGATAAGTAATGCGAATTGCAGAATTCCGTGAGTCATCGAATCTTTGAACGCACATTGCGCCCTTTGGTATTCCGAAGGGCATGCCTGTTCGAGCGTCATTCTCAACCCTCAAGCCCGGCTTGCTGTTGGGTCC-CACATCGT-TGAG-ACAGC--GGTGGACCCGAAAGAGAGTG-GCCGAGCCCGT-GTGGACCCTGGATGCAGCGAGCTTTT------CAGCACGCGTCTGGGC--AGTTCTCCGGCTCGGTCTCGA-----CCAGA----CTTCTTTCT-CCGGTTGACC
	Verrucula_inconnexaria_EU006538                        CATTAACGAGTCAGGGTCCTCCGGGCCCC-AGCTCCCACCT-CTTGTCTATCTCACCGTGTTGCTTTGGCGGACCGTTCCCTAACAGGAACCCCGGAGACCTAC---G-TCCCCGGCATTCGCCCGCCATTAACCCCCCC----GAATTC--GT-TGAACCGTGTCTGTCTGAGTCCCCAT-CG-TGATAACC-AAAACTTTCAACAACGGATCTCTTGGTTCTGGCATCGATGAAGAACGCAGCGAAATGCGATAAGTAATGCGAATTGCAGAATTCCGTGAGTCATCGAATCTTTGAACGCACATTGCGCCCCTTGGTATTCCGAGGGGCATGCCTGTCCGAGCGTCATTGTCAACCCTCAAGCCCGGCTTGCTGTTGGGCCCGCAC--CGT-CGCC-GCGGC--GGTGGACCCGAAAGACAATG-ACCGAGTCCGG-GAGGATTCTGGATGCAGCGAGCTTC-------CAGCACGCGTCGCAGC---GTCCCCCGGCTCGGCCTCGA-----CCACGA-----TCCCCCC-CAGGTTGACC
	Metacapnodium_sp_as_Scorias_sp_MH930326                CATTACCGAGTCCGGGTCTTCCAGGCCCGAAACTCCCACCC-TGTGTCTATCT-ACGTTGTTGCTTTGGCGGGCCCGTCTCTC-CTGGACCGCCGGAGGA-TC----T-CCTCTGGCCTGTGCCCGTCAGAAGCCCTCTC----AAACCC--GT-ATAACCGTGGT-GTCTAAGCAACAG--AT-AAATCGTT-AAAACTTTCAACAACGGATCTCTTGGTTCTGGCATCGATGAAGAACGCAGCGAAATGCGATAAGTAATGTGAATTGCAGAATTTAGTGAATCATCGAATCTTTGAACGCACATTGCGCCCTTTGGTATTCCGAGGGGCATGCCTGTTCGAGCGTCATTATCACCTCTCAAGCATGGCTTGTTGTTGGTTCC-G---TCGT-----TGTA----GACGGGCCCGAAAGATAATG-GCGGTGTCGCGAATCGACCCTCGATGCAACGAGCTCTT------CAGCACGCATCACGGG--GGTGGACCGGCACCGCGCA------CCCATGAA--TTTCATCAC-----------
	Metacapnodium_ericophilum_as_Hormiscium_ericae_MW3766  -----CCGAGTCCGGGTCGTCCTGGCCCCAAACTCCAACCC-GGTGTCTACCT-ACTCTGTTGCTTTGGCGGGTCCGTCGT-AA-TCGACCGTCGGAGGA-TC----T-CCTCTGGCCTGCACCCGCCAGAAGCCCCCCTT-AAAAATCC--GTTTTAATCGTGCC-GTCTAAGTGAAAG---A-TAATCGTT-AAAACTTTCAACAACGGATCTCTTGGTTCTGGCATCGATGAAGAACGCAGCGAAATGCGATAAGTAATGTGAATTGCAGAATTCAGTGAATCATCGAATCTTTGAACGCACATTGCGCCCTTTGGTATTCCGAAGGGCATGCCTGTTCGAGCGTCATTGTCACCCGTCAAGCCTGGCTTGTTCTTGGATCGCTG--TCGT-----TAAG----GACGGGTCCGAAAGGTAATG-GCGGCGTCGCG-ATCGACCCTCGGTGCAACGAGCTTTC------GAGCACGCGCTGGAGG--GGTCGGCCGGCCCGGTCTGCATAC----------TCTTTTGTCT-----------
	Metacapnodium_neesii_LC576698                          -----CCGAGTCAGGGTCTCTCAGGCCCGAAACTCCACCCT-TATGTTTATCT-ACCCTGTTGCTTTGGCGGGCCCGTCCTC--GGGGACCGCCGGAGGC-TC----G-CCTCTGGCCCGTGCCCGCCAAAAGCCCCC-TT--CAAATTC--GTGATAACAGTGAT-GTCTAAGTAAAGA--TT-TAATCGTT-AAAACTTTCAACAACGGATCTCTTGGTTCTGGCATCGATGAAGAACGCAGCGAAATGCGATAAGTAATGTGAATTGCAGAATTCAGTGAATCATCGAATCTTTGAACGCACATTGCGCCCTTTGGTATTCCGAAGGGCATGCCTGTTCGAGCGTCATTGTCACCTCTCAAGCCTGGCTTGTCGTTGGATCTCGG--TCGT-----GAAA----GACGGGTCCGAAAGATAATG-ACGGTGTCGCG-ATCGACCCTCGGTGCAACGAGCTTTG------TAGCACGCGCCAGAGA----TCGTCCGGCCCGGTC-GAAA----CC------TTACTTTTCAATGG-------
	Metacapnodium_dingleyae_OR532931                       -----TCGAGTCAGGGTCTCTGAGGCCCGAAACTCCAACCC-CATGTTTATTT-ACCCTGTTGCTTTGGCGGGCCCGTCCTC--CGGGACCGCCGGAGGG-TC----T-CCTCTGGCTCGCGTCCGTCAATAGCCCCC-TT---AAATTC--GTCATAACAGTGAT-GTCTAAGCAAAGA--TT-TAATCGTT-AAAACTTTCAACAACGGATCTCTTGGTTCTGGCATCGATGAAGAACGCAGCGAAATGCGATAAGTAATGTGAATTGCAGAATTCAGTGAATCATCGAATCTTTGAACGCACATTGCGCCCTTTGGTATTCCGAAGGGCATGCCTGTTCGAGCGTCATTATCACCTCTCAAGCCTGGCTTGTCGTTGGATCTCGG--TCG--------------------------------------------------------------------------------------------------------------------------------------------------------
	Metacapnodium_dingleyae_OR532929                       -----TCGAGTCAGGGTCTCTGAGGCCCGAAACTCCAACCC-CATGTTTATTT-ACCCTGTTGCTTTGGCGGGCCCGTCCTC--CGGGACCGCCGGAGGG-TC----T-CCTCTGGCTCGCGTCCGTCAATAGCCCCC-TT---AAATTC--GTCATAACAGTGAT-GTCTAAGCAAAGA--TT-TAATCGTT-AAAACTTTCAACAACGGATCTCTTGGTTCTGGCATCGATGAAGAACGCAGCGAAATGCGATAAGTAATGTGAATTGCAGAATTCAGTGAATCATCGAATCTTTGAACGCACATTGCGCCCTTTGGTATTCCGAAGGGCATGCCTGTTCGAGCGTCATTATCACCTCTCAAGCCTGGCTTGTCGTTGGATCTCGG--TCGT-----CAAA----GACGGGTCCGAAAGATAATG-GCGGTGTCGC-----------------------------------------------------------------------------------------------------------
	Metacapnodium_dingleyae_OR532930                       CATTATCGAGTCAGGGTCTCTGAGGCCCGAAACTCCAACCC-CATGTTTATTT-ACCCTGTTGCTTTGGCGGGCCCGTCCTC--CGGGACCGCCGGAGGG-TC----T-CCTCTGGCTCGCGTCCGTCAATAGCCCCC-TT---AAATTC--GTCATAACAGTGAT-GTCTAAGCAAAGA--TT-TAATCGTT-AAAACTTTCAACAACGGATCTCTTGGTTCTGGCATCGATGAAGAACGCAGCGAAATGCGATAAGTAATGTGAATTGCAGAATTCAGTGAATCATCGAATCTTTGAACGCACATTGCGCCCTTTGGTATTCCGAAGGGCATGCCTGTTCGAGCGTCATTATCACCTCTCAAGCCTGGCTTGTCGTTGGATCTCGG--TCGT-----CAAA----GACGGGTCCGAAAGATAATG-GCGGTGTCGC-----------------------------------------------------------------------------------------------------------
	Metacapnodium_sp_OR532932                              -----CCGAGTCAGGGTCGTC-AGGCCCGAAACTCCAACCC-TRTGTTTATCT-ACCATGTTGCTTTGGCGGGCCCGTCCTCA--CGGACCGCCGGAGGT-TC----G-CCTCTGGCCTGTGCCCGTCAATAGCCCCC-TC---AAATCC--GTTATAACAGTGAT-GTCTAAGCAAAGA--TT-TAATCGTT-AAAACTTTCAACAACGGATCTCTTGGTTCTGGCATCGATGAAGAACGCAGCGAAATGCGATAAGTAATGTGAATTGCAGAATTCAGTGAATCATCGAATCTTTGAACGCACATTGCGCCCTTTGGTATTCCGAAGGGCATGCCTGTTCGAGCGTCATTATCACCTCTCAAGCCTGGCTTGTCGTTGGATCTCTG--TCGT-----CAAA----GACGGGTCCGAAAGATAATG-ACGGCGTCGC-----------------------------------------------------------------------------------------------------------
	Metacapnodium_vancouverensis_sp_nov_OR532925           -----CCGAGTCAGGGTCTCCAAGGCCCGAAACTCCAACCC-TATGTTTATCT-ACCATGTTGCTTTGGCGGGCCCGTCTTCA--CCGACCGCCGGAGGT-TT------CCTCTGGCCCGTGCCCGTCCATAGCCCCCCTC---AAATTC--GTTATAACAGTGAT-GTCTAAGTAAAGA--TT-TAATCGTT-AAAACTTTCAACAACGGATCTCTTGGTTCTGGCATCGATGAAGAACGCAGCGAAATGCGATAAGTAATGTGAATTGCAGAATTCAGTGAATCATCGAATCTTTGAACGCACATTGCGCCCTTTGGTATTCCGAAGGGCATGCCTGTTCGAGCGTCATTATCACCCCTCAAGCCTGGCTTGTCGTTGGATCGC?G--TCGT-----CAAA----GACGGGTCCGAAAGATAATG-ACGGTGTCGC-----------------------------------------------------------------------------------------------------------
	Metacapnodium_stanhughesii_sp_nov_OR532926             -----CCGAGTCAGGGTCTCTCAGGCCCGAAACTCCAACCC-TGTGTTTATCT-ACCCTGTTGCTTTGGCGGGCCCGTCCTT--TGGGACCGCCGGAGGCCTC----GCCCTCTGGTCCGTGCCCGTCAACAGCCCCC-TT---AAATTC--GTCATAACAGTGAT-GTCTAAGTAAAGA--TT-TAATCGTT-AAAACTTTCAACAACGGATCTCTTGGTTCTGGCATCGATGAAGAACGCAGCGAAATGCGATAWGTAATGTGAATTGCAGAATTCAGTGAATCATCGAATCTTTGAACGCACATTGCGCCCTTTGGTATTCCGAAGGGCATGCCTGTTCGAGCGTCATTATCACCTCTCAAGCCTGGCTTGTCGTTGGATCGCGG--TCGT-----TAAAAC--GACGGGTCCGAAAGATADTG-MCGGTGTCGCC----------------------------------------------------------------------------------------------------------
	Metacapnodium_ericophilum_MW248525                     -------------------------------ACTCCAACCC-GGTGTCTACCT-ACTCTGTTGCTTTGGCGGGTCCGTCGT-AA-TCGACCGTCGGAGGA-TC----T-CCTCTGGCCTGCACCCGCCAGAAGCCCCCCTT-AAAAATCC--GTTTTAATCGTGCC-GTCTAAGTGAAAG---A-TAATCGTT-AAAACTTTCAACAACGGATCTCTTGGTTCTGGCATCGATGAAGAACGCAGCGAAATGCGATAAGTAATGTGAATTGCAGAATTCAGTGAATCATCGAATCTTTGAACGCACATTGCGCCCTTTGGTATTCCGAAGGGCATGCCTGTTCGAGCGTCATTGTCACCCGTCAAGCCTGGCTTGTTCTTGGATCGCTG--TCGT-----TAAG----------------------------------------------------------------------------------------------------------------------------------------------
	Metacapnodium_ericophilum_OR532934                     -----CCGAGTCCGGGTCGTCCTGGCCCCAAACTCCAACCC-GGTGTCTACCT-ACTCTGTTGCTTTGGCGGGTCCGTCGT-AA-TCGACCGTCGGAGGA-TC----T-CCTCTGGCCTGCACCCGCCAGAAGCCCCCCTT-AAAAATCC--GTTTTAATCGTGCC-GTCTAAGTGAAAG---A-TAATCGTT-AAAACTTTCAACAACGGATCTCTTGGTTCTGGCATCGATGAAGAACGCAGCGAAATGCGATAAGTAATGTGAATTGCAGAATTCAGTGAATCATCGAATCTTTGAACGCACATTGCGCCCTTTGGTATTCCGAAGGGCATGCCTGTTCGAGCGTCATTGTCACCCGTCAAGCCTGGCTTGTTCTTGGATCGCTG--TCGT-----TAAG----GACGGGTCCGAAAGGTAATG-SCGGCGTCGC-----------------------------------------------------------------------------------------------------------
	Metacapnodium_novae_zelandiae_com_nov_OR532927         -----CCGAGTCCGGGTCGTCCTGGCCCCAAACTCCAACCC-GGTGTCTACCT-ACTCTGTTGCTTTGGCGGGTCCGTCGT-AA-TCGACCGCCGGAGGA-CC----T-CCTCTGGCCTGCACCCCCCAGAAGCCCCCCTT--AAAATCC--GTTTTAATCGTGCT-GTCTAAGTGAAAG---A-TAATCGTT-AAAACTTTCAACAACGGATCTCTTGGTTCTGGCATCGATGAAGAACGCAGCGAAATGCGATAAGTAATGTGAATTGCAGAATTCAGTGAATCATCGAATCTTTGAACGCACATTGCGCCCTTTGGTATTCCGAAGGGCATGCCTGTTCGAGCGTCATTATCACCTCTCAAGCCTGGCTTGTTCTTGGATC-----------------------------------------------------------------------------------------------------------------------------------------------------------------
	Metacapnodium_juniperi_OR532938                        CATTACCGAGTCAGGGTCTCTCAGGCCCGAAACTCCAACCC-TGTGTTTATCT-ACCCTGTTGCTTTGGCGGGCCCGTCTCCA--CGGACCGTCGGAGGCCTC----G-CCTCTGGCCCGTGCCCGTCAAGTGCCCCC-TT-AAAAACTC--G-TATAACAGTGCT-GTCTAAGTCAAGA--TA-TAATCGTT-AAAACTTTCAACAACGGATCTCTTGGTTCTGGCATCGATGAAGAACGCAGCGAAATGCGATAAGTAATGTGAATTGCAGAATTCAGTGAATCATCGAATCTTTGAACGCACATTGCGCCCTTTGGTATTCCGAAGGGCATGCCTGTTCGAGCGTCATTATCACCCCTCAAGCCCGGCTTGTTGTTGGATCTCGG--TCGT-----CAAG----------------------------------------------------------------------------------------------------------------------------------------------
	Metacapnodium_cf_moniliforme_OR532924                  -----CCGAGTCAGGGTCTTT--GGCCCGAAACTCCAACCC-CATGTATATTT-ACCCTGTTGCTTTGGCGGGCCCGTCCCCT-GTGGACCGCTGGAGGTCTC----G-CCCCTGGCCCGCGCCCGCCAACAGCCCCC-TTAAAAACTTC--GGGATCACAGTGAT-GTCTAAGTGAAGA--TA-CAATCGTT-AAAACTTTCAACAACGGATCTCTTGGTTSTTGCATCGATGAAGAACGCAGCGAAATGCGATAAGTAATGTGAATTGCAGAATTCAGTGAACCATCGAATCTTTGAACGCACATTGCGCCCTTTGGCATTCCGAAGGGCATGCCTGTTCGAGCGTCATTATCACCTCTCAAGCCTGGCTTGTCGTTGGACCGTCG--TCAT-----CACC----GACGGGTCCGAAAGAGAATG-ACGGCGTCGCG-ATCGACCCTCGGTGCAACGAGCTTTC------GGGCACGCGCCAGAGA----TCGTCCGGCCCGGTC-GA----CCCCCC---TTAGATTTTCTACGG-------
	Metacapnodium_aff_moniliforme_OR532939                 ------------------------------------------------------------------------------CCCCT-GTGGACCGCCGGAGGC-TT----G-CCTCTGGCCTGCGCCCGTCAACAGCCCCCCTT--CAACTTC--GTGATCACAGTGAT-GTCTAAGTGAAGA--TG-TAATCGTT-AAAACTTTCAACAACGGATCTCTTGGTTCTGGCATCGATGAAGAACGCAGCGAAATGCGATAAGTAATGTGAATTGCAGAATTCAGTGAATCATGGAATCTTTGAACGCACATTGCGCCCTTTGGTATTCCGAAGGGCATGCCTGTTCGAGCGTCATTATCACCTCTCAAGCCTGGCTTG---------------------------------------------------------------------------------------------------------------------------------------------------------------------------
	Metacapnodium_moniliforme_OR532935                     -----------------------------------------------------------------------------------------------------------------------------------------------------------------------------------------------------------------------------------------------------GAAATGCGATAAGTAATGTGAATTGCAGAATTCAGTGAACCATCGAATCTTTGAACGCACATTGCGCCCTTTGGTATTCCGAAGGGCATGCCTGTTCGAGCGTCATTATCACCTCTCAAGCCTGGCTTGTCGTTGGACCTTCG--TCGT-----CACC----GACGGGTCCGAAAGAGAATG-ACGGCGTCGC-----------------------------------------------------------------------------------------------------------
	Metacapnodium_moniliforme_OR532936                     -----------------------------------------------------------------------------------------------------------------------------------------------------------------------------------------------------------------------------------------------------GAAATGCGATAAGTAATGTGAATTGCAGAATTCAGTGAACCATCGAATCTTTGAACGCACATTGCGCCCTTTGGTATTCCGAAGGGCATGCCTGTTCGAGCGTCATTATCACCTCTCAAGCCTGGCTTGTCGTTGGACCTTCG--TCRT-----CACC----GACGKGTCCGA-------------------------------------------------------------------------------------------------------------------------------
	Metacapnodium_adamantinum_OSC169460_OR532928           -----------------------------------------------------------------------------------------------------------------------------------------------------------------------------------------------------------------------------------------------------GAAATGCGATAAGTAATGTGAATTGCAGAATTCAGTGAATCATCGAATCTTTGAACGCAYATTGCGCCCTTTGGTATTCCGAAGGGCATGCCTGTTCGAGCGTCATTATCACCTCTCAAGCGTGGCTTGTTATTGGATCC-G---TCGT-----------------------AAAGA---------------------------------------------------------------------------------------------------------------------------
	Metacapnodium_sp_OR532933                              -----------------------------------------------------------------------------------------------------------------------------------------------------------------------------------------------------------------------------------------------------GAAATGCGATAAGTAATGTGAATTGCAGAATTCAGTGAATCATCGAATCTTTGAACGCACATTGCGCCCTTTGGTATTCCGAAGGGCATGCCTGTTCGAGCGTCATTATCACCTCTCAAGCCTGGCTTGTCGTTGGATCTCTG--TCGT-----CCAA----GACGGGTCCGAAAGATAATG-ACGGCGTCKC-----------------------------------------------------------------------------------------------------------
	Metacapnodium_australis_com_nov_OR532937               -----------------------------------------------------------------------------------------------------------------------------------------------------------------------------------------------------------------------------------------------------GAAATGCGATAAGTAATGTGAATTGCAGAATTCAGTGAATCATCGAATCTTTGAACGCACATTGCGCCCTTTGGTATTCCGAAGGGCATGCCTGTTCGAGCGTCATTATCACCTCTCAAGCCTGGCTTGTCGTTGGATCTCGG--TCGT-----TAAA----GACGGGTCCGAAAGATAATG-GCGGTGTCGC-----------------------------------------------------------------------------------------------------------

;


END;

BEGIN LABELS;
	CHARGROUPLABEL 5.8S COLOR = (RGB 0.54509804 1.0 0.43529412) ;
	CHARGROUPLABEL ITS2 COLOR = (RGB 1.0 0.2 0.2) ;


END;

BEGIN SETS;
	CHARPARTITION * UNTITLED  =  5.8S :  196- 353, ITS2 :  354- 545;
	CHARPARTITION Partition2  =  5.8S :  196- 353;

END;

END;


[Concatenated, 122 taxa 3910 sites]
#NEXUS
TITLE Taxa;
	DIMENSIONS NTAX=122;
	TAXLABELS


Aaosphaeria_arxii Alternaria_alternata Alternaria_brassicicola Amauroascus_aureus Antennularia_pulmonalis Anthracothecium_nanum Anthracothecium_prasinum Ascocoryne_cylichnium Ascocoryne_sarcoides Aspergillus_arachidicola Aspergillus_campestris Aspergillus_candidus Aureobasidium_pullulans Auxarthron_zuffianum Botrytis_cinerea Capnodium_coffeae Capnodium_gardeniarum Capronia_fungicola Capronia_mansonii Capronia_semiimmersa Ceramothyrium_carniolicum Ceramothyrium_linnaeae Ceramothyrium_podocarpi Chaetothyriomycetidae_sp_EF1591 Chrysosporium_merdarium Cladophialophora_carrionii Cladosporium_fulvum Cladosporium_halotolerans Cladosporium_oxysporum Cladosporium_sphaerospermum Coccidioides_posadasii Coleophoma_parafusiformis Phragmocapnias_siamensis Cyphellophora_europaea Cyphellophora_musae Cyphellophora_reptans Delphinella_strobiligena Dothiora_europaea Dothiora_prunorum Elsinoe_banksiigena Elsinoe_heveae Elsinoe_sicula Endocarpon_adscendens Endocarpon_pallidulum Endocarpon_pusillum Endosporium_aviarium Endosporium_populi Epibryon_bryophilum_EU940017_M2 Exophiala_dermatitidis Exophiala_viscosa Exophiala_xenobiotica Fonsecaea_erecta Fonsecaea_monophora Fonsecaea_multimorphosa Fraxinicola_fraxini Fumiglobus_pieridicola Fusicladium_proteae Heterophaeomoniella_pinifoliorum Hortaea_werneckii Knufia_perforans Knufia_petricola Lophiostoma_macrostomum Malbranchea_albolutea Metacapnodium_adamantinum Metacapnodium_aff_moniliforme Metacapnodium_cf_moniliforme Metacapnodium_ericophilum__as_Hormiscium_ericae Metacapnodium_ericophilum_DAOM_23418 Metacapnodium_neesii Metacapnodium_stanhughesii Minimelanolocus_aquaticus Minimelanolocus_curvatus Minutiella_pruni Minutiella_simplex Mycosphaerella_eumusae Neoasbolisia_phylicae Neosorocybe_pini_MT223916 Nothophaeomoniella_ekebergiae Paraphaeomoniella_capensis Penicillium_arizonense Penicillium_thymicola Phacidium_lauri Phaeomoniella_chlamydospora Phragmocapnias_asiticus Phragmocapnias_betle Piedraia_hortae Pleostigma_alpinum_A1025 Pleostigma_alpinum_A945 Pleostigma_frigidum_A980 Pleostigma_lichenophilum_A926 Pleostigma_lichenophilum_A952 Pleostigmataceae_sp_L3258 Pleostigmataceae_sp_L3809 Polychaeton_citri Protoventuria_alpina Pseudoanungitea_vaccinii Pyrenula_aspistea Pyrenula_confinis Pyrenula_nitida Pyrenula_ochraceoflavens Rasutoria_pseudotsugae Rhinocladiella_mackenziei Scorias_leucadendri Scorias_spongiosa Septonema_fasciculare Sorocybe_oblongispora_MN114118 Sorocybe_resinae Staurothele_immersa Staurothele_rupifraga Trichomerium_eucalypti Trichomerium_syzygii Triposporium_deviatum Venturia_cerasi Venturia_inaequalis Venturia_maculiformis Veronaea_botryosa Verrucaria_luchunensis Verrucaria_muralis Verrucula_inconnexaria Willeya_laevigata Willeya_protrudens Zasmidium_cellare
;
END;

BEGIN CHARACTERS;
	TITLE  Character_Matrix;
	DIMENSIONS  NCHAR=3910;
	FORMAT DATATYPE = DNA GAP = - MISSING = ?;
	MATRIX
	Aaosphaeria_arxii                                ACACGGGGAG-GTAGTGACAATAAATACTGATACAGGGCTCTTTTGGGTCTTGTAATCGGAATGAGTACAATTTAAATACCTTAACGAGGAACAATTGGAGGGCAAGTCTGGTGCCAGCAGCCGCGGTAATTCCAGCTCCAATAGCGTATATTAAAGTTGTTGCAGTTAAAAAGCTCGTAGTTGAACCTTGGGCCTGGCTGGCCGGTCCGCCTCACCGCGTGTACTGGTCCGGCCGGGCCTTTCCTTCTGGAGAACCG-CATGCCCTTCACTGGGTGTGTCGGGGAACCAGGACTTTTACTTTGAGAAAATTAGAGTGTTCAAAGCAGGCCTTTGCTCGAATACGTTAGCATGGAATAATAGAA-----------------------------TAGGACGTGCGGTCC-TATTTTGTTGGTTTCTAGAACCGCCGTAATGATTAATAGGGATAGTCGGGGGCGTCAGTATTCAATTGTCAGAGGTGAAATTCTTGGATCTATTGAAGACTAACTACTGCGAAAGCATTCGCCAAGGATGTTTTCATTAATCAGTGAACGAAAGTTAGGGGATCGAAGACGATCAGATACCGTCGTAGTCTTAACCGTAAACTATGCCGACTAGGGATCGGGCGATGTTTCTATAT-TGACTCGCTCGGCACCTTACGAGAAATCATAAGTTTTTGGGTTCTGGGGGGA-------------------------------------------------------------------------------------------------------------------------------------------------------------------------------------------------------------------------CCTCAGTAACGGCGAGTGAAGCGGCAACAGCTCAAATTTGAAATCTGGCAGGGTCCGAGTTGTAATTTGCAGAGGGTGCTTTGGTTCGGCTGGTCTAAGTTCCTTGGAACAGGACGTCACAGAGGGTGAGAATCCCGTACGTGGCCGCCGGTCTTCACCGTGTAAAGCCCCTTCGACGAGTCGAGTTGTTTGGGAATGCAGCTCTAAATGGGAGATACATTTCTTCTAAAGCTAAATATTGGCCAGAGACCGATAGCGCACAAGTAGAGTGATCGAAAGATGAAAAGCACTTTGGAAAGAGAGTCAAAAAGCACGTGAAATTGTTGAAAGGGAAGCGCTTGCAGCCAGACGTGCCCGCAGTTGCTCACCTGGGCTCTCCGGGGCATTCTTCTGCGGGCAGGCCAGCATCAGTTCGGGCGGTTGGATAAAGGCCTCTATCACGTATCTCCTTCACCTTATAGG-GGAGGCGCAACACGACCAGCCTGAACTGAGGACCGCGCATCAGCTAGGATGCTGGCGTAATGGCTGTAAGCGGCCCGTCTTGTAACACGGACCAAGGAGTCTAACATCTATGCGAGTGTTTGGGTGTAAAGCCCGGCGCGCAATGAAAGTGAACGGAGGTGGGAACCCCTCGGGGTGCACCATCGACCGATCCTGAAGTCTTCGGATGGATTTGAGTAAGAGCATAGCTGTTGGGACCCGAAAGATGGTGAACTATGCCTGAATAGGGTGAAGCCAGGGGAAACCCTGGTGGAGGCTCGCAGCGGTTCTGACGTGCAAATCGATCGTCAAATTTGGGCATGGGTAAGGAG---AAGACTCATATCAACGTCGTCGTCATCGGCCACGTCGACTCTGGAAAGTCGACCACCACC---GGTCACTTGATCTACAAGTGCGGTGGTATTGACAAGCGTACTATCGAGAAGTTCGAGAAGGAAGCCGCCGAACTCGGAAAGGGTTCCTTCAAGTATGCGTGGGTCCTTGACAAGCTGAAGGCCGAGCGTGAGCGTGGTATCACCATTGATATCGCTCTCTGGAAGTTCGAGACTCCCAAGTACTACGTCACTGTCATTGACGCCCCCGGTCACCGTGATTTCATCAAGAACATGATCACTGGTACCTCCCAGGCCGATTGCGCTATTCTCATCATTGCCGCCGGTACTGGTGAGTTCGAGGCTGGTATCTCCAAGGATGGCCAGACCCGTGAGCACGCTCTTCTCGCCTACACTCTCGGTGTCAAGCAGCTCATCGTCGCCATCAACAAGATGGACACCACCAAGTGGTCTGAGGCCCGTTTCCAGGAGATCATCAAGGAGACCTCCAACTTCATCAAGAAGGTCGGATACAACCCCAAGCACGTTCCCTTCGTGCCCATCTCCGGTTTCAACGGTGACAACATGATTGAGGCCTCCACCAACTGCCCCTGGTACAAGGGCTGGGAGAAGGAGACCAAGACC------AAGTCCACCGGAAAGACCCTCCTCGAGGCTATCGATGCCATCGATACCCCCGTCCGTCCCTCCGACAAGCCCCTCCGTCTTCCCCTCCAGGATGTCTACAAGATCGGTGGTATTGGCACGGTGCCCGTCGGTCGTGTCGAGACCGGTGTCATCAAGGCCGGTATGGTCGTCACCTTCGCCCCCGCTGGTGTCACCACTGAAGTCAAGTCCGTCGAGATGCACCACGAGCAGCTTGCCGAGGGTGTTCCCGGTGACAACGTCGGTTTCAACGTCAAGAACGTCTCCGTCAAGGAGATCCGTCGTGGAAACGTCGCTGGTGACTCCAAGAACGATCCCCCCAAGGGTGCTGACTCCTTCAACGCCCAGGTCATCGTCCTTAACCACCCTGGTCAGGTCGGTGCTGGTTACGCTCCCGTCCTCGATTGCCACACTGCCCACATTGCTTGCAAGTTCTCTGAGCTCCTCGAGAAGATTGACCGCCGTACCGGAAAGTCTACTGAGAACAGCCCTAAGTTCATCAAGTCTGGTGATGCTGCCATCGTCAAGATGGTTCCCTCCAAGCCTATGTGCGTTGAGGCTTTCACCGCCTACCCCCCTCTCGGTCGTTTCGCCGTCCGTGACATGCGCCAGACCGTCGCCGTCGGTGTCATCAAGTCCGTCGAGAAGTCCGACAAGGGTGCC---GGTAAGGTCACCAAGGCCGCCCAGAAGGCCTCC---AAGAAATAA------TCTCGAAGAGTACGATCCAGTGGTTAACCCATCAGCGACCAAGGTCTTTGTCAACGGTGTATGGGTGGGTGTT---CACTCACAGCCATCGCAACTCGTATCTGTGGTGCAGGAACTTCGACGC---AACGGAACTTTGTCCTACGAGATGAGTTTGGTCCGAGACATTCGAGATCGAGAGTTCAAGATCTTCACAGACGCAGGCCGTGTCATGCGACCATTGTATATTGTTGAAACGGACTATCGCAAACCCAATCGTGGATCCCTGGTACTCAACAAGGGTCACATTCAAAAGCTCATT---GATGAC---ACCATGATC------GATACTTCT------------GGCTACAAT---------GACGAAGACGCACAAGCCATGAAATTTGGTTGGAAGGGTCTCCTGCACGGTGGTGTAGTAGAGTACCTGGATGCAGAGGAAGAGGAGACTTCTATGATCATCATGACACCTGAGGATCTTAGCGAGCATCGCGATCTCATGCAAGGT------ATTCCTGCGCCCGATGCACCTTCAGAAGATCGTCACAGGCGAATCAAGCAAAAGCCCAATCCTTCCGTGAGGACATACACTCATTGCGAGATCCATCCAAGTATGATTCTCGGTATCTGCGCCAGTATCATTCCTTTCCCAGATCACAACCAGTCTCCTCGTAACACTTACCAATCCGCTATGGGTAA-------------------------------------------------------------------------------------
	Alternaria_alternata                             ------------------------------------------------------------------------------------------------TGGAGGGCAAGTCTGGTGCCAGCAGCCGCGGTAATTCCAGCTCCAATAGCGTATATTAAAGTTGTTGCAGTTAAAAAGCTCGTAGTTGAAACTTGGGCCTGGCTGGCGGGTCCGCCTCACCGCGTGCACTCGTCCGGCCGGGCC-TTCCTTCTGAAGAACC-TCATGCCCTTCACTGGGCGTGCTGGGGAATCAGGACTTTTACTTTGAAAAAATTAGAGTGTTCAAAGCAGGCCTTTGCTCGAATACGTTAGCATGGAATAATAAAA-----------------------------TAGGGCGTGCGTTTC-TATTTTGTTGG-TTCTAGAGACGCCGCAATGATTAACAGGAACAGTCGGGGGCATCAGTATTCAGTTGTCAGAGGTGAAATTCTTGGATTTACTGAAGACTAACTACTGCGAAAGCATTTGCCAAGGATGTTTTCATTAATCAGTGAACGAAAGTTAGGGGATCGAAGACGATCAGATACCGTCGTAGTCTTAACCGTAAACTATGCCGACTAGGGATCGGGCGATGTTCTTTT-TCTGACTCGCTCGGCACCTTACGAGAAATCA-AAGTTTTTGGGTTCTGGGGGGATTATGGTCGCAAGGCTGAAACTTAAAGAA--------------------------------------------------------------------------------------------------------------------------------------------------------------------------------------------CCCTAGTAACGGCGAGTGAAGCGGCAACAGCTCAAATTTGAAATCTGGCAGAGTCCGAGTTGTAATTTGCAGAGGGCGCTTTGGCTTGGCCGGTCCAAGTTCCTTGGAACAGGACGTCACAGAGGGTGAGAATCCCGTACGTGGTCGCTGGCTATTGCCGTGTAAAGCCCCTTCGACGAGTCGAGTTGTTTGGGAATGCAGCTCTAAATGGGAGGTACATTTCTTCTAAAGCTAAATATTGGCCAGAGACCGATAGCGCACAAGTAGAGTGATCGAAAGATGAAAAGCACTTTGGAAAGAGAGTCAAACAGCACGTGAAATTGTTGAAAGGGAAGCGCTTGCAGCCAGACTTGCTTACAGTTGCTCATCCGGGTTTCCCGGTGCACTCTTCTGTAGGCAGGCCAGCATCAGTTTGGGCGGTAGGATAAAGGTCTCTGTCACGTACCTCTTTCGCCTTATAGG-GGAGACGACATACTACCAGCCTGGACTGAGGTCCGCGCATCTGCTAGGATGCTGGCGTAATGGCTGTAAGCGGCCCGTCTTGAAACACGGACCAAGGAGTCTAACATCTATGCGAGTGTTTGGGTGTCAAGCCCAGCGCGTAATGAAAGTGAACGGAGGTGGGAACCCGCAAGGGTGCACCATCGACCGATCCTGATGTCTTCGGAAGGATTTGAGTAAGAGCATGGCTGTTGGGACCCGAAAGATGGTGAACTATGCTTGAATAGGGTGAAGCCAGAGGAAACTCTGGTGGAGGCTCGCAGCGGTTCTGACGTGCAAATCGATCGTCAAATTTGGGC----------------------------------------------------------------------------------------------------------------------------------------------------------------------------------------------------------------------------------------------------------------------------------------------------------------------------------------------------------------------------------------------------------------------------------------------------------------------------------------------------------------------------------------------------------------------------------------------------------------------------------------------------------------------------------------------------------------------------------------------------------------------------------------------------------------------------------------------------------------------------------------------------------------------------------------------------------------------------------------------------------------------------------------------------------------------------------------------------------------------------------------------------------------------------------------------------------------------------------------------------------------------------------------------------------------------------------------------------------------------------------------------------------------------------------------------------------------------------------------------------------------------------------------------------------------------------------------------------------------------------------------------------------------------------------------------------------------------------------------------------------------------------------------------------------------------------------------------------------------------------------------------------------------------------------------------------------------------------------------------------------------------------------------------------------------------------------------------------------------------------------------------------------------------------------------------------------------------------------------------------------------------------------
	Alternaria_brassicicola                          ACACGGGGAG-GTAGTGACAATAAATACTGATACAGGGCTCTTTTGGGTCTTGTAATTGGAATGAGTACAATTTAAACCTCTTAACGAGGAACAATTGGAGGGCAAGTCTGGTGCCAGCAGCCGCGGTAATTCCAGCTCCAATAGCGTATATTAAAGTTGTTGCAGTTAAAAAGCTCGTAGTTGAAACTTGGGCCTGGCTGGCGGGTCCGCCTCACCGCGTGCACTCGTCCGGCCGGGCCTT-CCTTCTGAAGAACCT-CATGCCCTTCACTGGGCGTGCTGGGGAATCAGGACTTTTACTTTGAAAAAATTAGAGTGTTCAAAGCAGGCCTTTGCTCGAATACGTTAGCATGGAATAATAAAA-----------------------------TAGGGCGTGCGTTTC-TATTTTGTTGGTTTCTAGAGACGCCGCAATGATTAACAGGAACAGTCGGGGGCATCAGTATTCAGTTGTCAGAGGTGAAATTCTTGGATTTACTGAAGACTAACTACTGCGAAAGCATTTGCCAAGGATGTTTTCATTAATCAGTGAACGAAAGTTAGGGGATCGAAGACGATCAGATACCGTCGTAGTCTTAACCGTAAACTATGCCGACTAGGGATCGGGCGATGTTCTTTTTC-TGACTCGCTCGGCACCTTACGAGAAATCA-AAGT-------------------------------------------------------------------------------------------------------------------------------------------------------------------------------------------------------------------------------------------CCCTAGTAACGGCGAGTGAAGCGGCAACAGCTCAAATTTGAAATCTGGCAGAGTCCGAGTTGTAATTTGCAGAGGGCGCTTTGGCTTGGCCGGTCCAAGTTCCTTGGAACAGGACGTCACAGAGGGTGAGAATCCCGTACGTGGTCGCTGGCTATTGCCGTGTAAAGCCCCTTCGACGAGTCGAGTTGTTTGGGAATGCAGCTCTAAATGGGAGGTACATTTCTTCTAAAGCTAAATATTGGCCAGAGACCGATAGCGCACAAGTAGAGTGATCGAAAGATGAAAAGCACTTTGGAAAGAGAGTCAAACAGCACGTGAAATTGTTGAAAGGGAAGCGCTTGCAGCCAGACTTGCTTGCAGTTGCTCATCCGGGCTTTCCGGTGCACTCTTCTGCAGGCAGGCCAGCATCAGTTTGGGCGGTAGGATAAAGGTCTCTGTCACGTACCTTCTTCGCCTTATAGG-GGAGACGACATACTACCAGCCTGGACTGAGGTCCGCGCATCTGCTAGGATGCTGGCGTAATGGCTGTAAGCGGCCCGTCTTGAAACACGGACCAAGGAGTCTAACATCTATGCGAGTGTTTGGGTGTCAAGCCCAGCGCGTAATGAAAGTGAACGGAGGTGGGAACCCGCAAGGGTGCACCATCGACCGATCCTGATGTCTTCGGAAGGATTTGAGTAAGAGCATGGCTGTTGGGACCCGAAAGATGGTGAACTATGCTTGAATAGGGTGAAGCCAGAGGA---------------------------------------------------------ATGGGTAAGGAG---AAGATGCACATCAACGTGGTCGTTATCGGCCACGTCGACTCCGGAAAGTCCACCACCACC---GGCCACTTGATCTACAAGTGCGGTGGTATTGACAAGCGTACCATCGAGAAGTTCGAGAAGGAAGCCGCCGAACTCGGTAAGGGTTCCTTCAAGTACGCATGGGTCCTCGACAAGTTGAAGGCCGAGCGTGAGCGTGGTATCACCATCGACATCGCTCTCTGGAAGTTCGAAACACCCAAATATTACGTCACAGTTATTGACGCTCCCGGTCACCGTGATTTCATCAAGAACATGATCACTGGTACCTCCCAGGCCGACTGCGCTATTCTCATCATTGCCGCCGGTACTGGTGAGTTCGAGGCTGGTATCTCCAAGGATGGCCAGACTCGTGAGCACGCTCTCCTCGCTTACACCCTCGGTGTCAAGCAGCTCATCGTTGCCATCAACAAGATGGACACGACCAAGTGGTCCGAGGAGCGTTACCAGGAGATCATCAAGGAGACCTCCAACTTCATCAAGAAGGTCGGCTACAACCCCAAGCACGTTCCCTTCGTCCCCATCTCCGGTTTCAACGGTGACAACATGATCGACGCCTCCAGCAACTGCCCCTGGTACAAGGGTTGGGAGAAGGAGACCAAGTCC------AAGTCCACTGGTAAGACCCTCCTCGAGGCCATTGACGCCATCGACCCTCCCAGCCGTCCCACCGACAAGCCCCTCCGTCTTCCTCTCCAGGATGTCTACAAGATTGGTGGTATTGGCACGGTGCCCGTCGGTCGTGTCGAGACCGGTATCATCAAGGCCGGTATGGTCGTCACCTTCGCCCCCGCTGGTGTCACCACTGAGGTCAAGTCCGTCGAGATGCACCACGAGCAGCTTGTCGAGGGTGTCCCCGGTGACAACGTTGGCTTCAACGTCAAGAACGTCTCCGTCAAGGAGATCCGTCGTGGTAACGTTGCCGGTGACTCCAAGAACGACCCTCCCAAGGGTGCCGAGTCCTTCAACGCCCAGGTCATCGTCCTCAACCACCCTGGTCAGGTCGGTGCCGGTTACGCCCCAGTCCTCGACTGCCACACCGCCCACATTGCTTGCAAGTTCTCCGAGCTCCTCGAGAAGATTGACCGCCGTACCGGAAAGTCCGTTGAGAGCTCTCCCAAGTTCATCAAGTCCGGTGACGCCGCCATCGTCAAGATGGTTCCCTCCAAGCCCATGTGCGTTGAGGCTTTCACTGACTACCCTCCTCTCGGTCGTTTCGCCGTCCGTGACATGCGTCAGACCGTTGCCGTCGGTGTCATCAAGTCCGTCGCCAAGGCCGACAAGGCT------GGTAAGGTCACCAAGGCCGCCCAGAAGGCTTCC---AAGAAATAA----------GAAGAGTACGACCAGAACCAGAACCCCGATGCCACCAAAGTCTTCGTCAATGGTGTCTGGGTTGGTGTA---CACTCCAACGCTCAACAACTTGTCACAGTCGTACAGGAGCTGCGACGA---AACGGAACTCTATCCTACGAGATGAGTTTGATTCGTGACATCCGTGACCGAGAGTTTAAGATCTTCACAGATGCCGGTCGTGTTATGAGACCACTGTTTGTTGTTGAGAATGACATTCGGAAGCCAAATCGCAACCACCTCATCTTCACCAAGGAGATCAGTAACAAGCTC------AAGCAGGAACAACAA---------GAGACAAGCACACGACAG---GGATGGAGT---------CAGGATGAGGTCGAACAAGCTACTTATGGCTGGCGGGGTCTTATTCAGGACGGTGTTGTGGAATACCTAGACGCTGAAGAGGAGGAGACCGCCATGATAACGTTCTCTCCCGAAGATCTAGAGGAGTGGCGAGAGATGAAGTTGGGCTTACCTGCGGCTGAGCGATCTACCGAGGGTGAGCACCGTCTTCGACGCCTCAAGCCACTACCAGATCCTCGTATCCATGCCTACACTCATTGCGAGATCCATCCGGCCATGATTCTTGGTATCTGTGCCAGTATCATTCCCTTCCCCGACCACAACCAATCGCCCCGTAACACCTACCAATCAGCCATGGGTAAGCAAGCCATGGGTGTTGCACTCACCAACTTTGCGTTACGCATGGAAAC-------------------------------------
	Amauroascus_aureus                               ---------------------------------------------------------------------------------------------------------------------------------------------------------------------------------------------------------------------------------------------------------------------------------------------------------------------------------------------------------------------------------------------------------------------------------------------------------------------------------------------------------------------------------------------------------------------------------------------------------------------------------------------------------------------------------------------------------------------------------------------------------------------------------------------------------------------------------------------------------------------------------------------------------------------------------------------------CCCCAGTAACGGCGAGTGAAGCGGCAAAAGCTCAAATTTGAAATCTGGCGGGGTCCGAGTTGTAATTTGAAGAGGATGCTTCGGGGTGGCCGGCGTAAGTTCCTTGGAACAGGACGTCAGAGAGGGTGAGAATCCCGTCTTAAGCCGCTGGTCCCGCCCGTTTGAAGCTCCTTCGACGAGTCGAGTTGTTTGGGAATGCAGCTCTAAATGGGTGGTAAATTTCATCTAAAGCTAAATATTGGCCGGAGACCGATAGCGCACAAGTAGAGTGATCGAAAGGTTAAAAGCACCTTGAAAAGGGAGTTAAACAGCACGTGAAATTGTTGAAAGGGAAGCGCTTGCAACCAGATTCGGCCGCGGGGGTTCAGCAGGCGTTCCCTGTGTACTCCCCCGCGGTCGGGCTAGCATCAGTTCTGGCGGTTGGTTAAAGATCTCTGGAATGTGTCGCCTCCGTCTTATAGCCAGGGGTGTAATGCTGCCAGCCGGGACTGAGGAACGCGCTTCGGCTCGGATGCTGGCATAATGGTTGTAAGCGGCCCGTCTTGAAACACGGACCAAGGAGTCTAACATCCACGCGAGTGTTAGGGTGTCAAACCCTACGCGCAGTGAAAGCGAACGGAGGTGGGAGCCCGCAAGGGCGCACCATCGACCGATCCTGAAGTCTTCGGATGGATTTGAGTAAGAGCGTGGCTGTTGGGACCCGAAAGATGGTGAACTATGCCTGAATAGGGTGAAGCCAGAGGAAACTCTGGTGGAGGCTCGCAGCGGTTCTGACGTGCAAATCGATCGTCAAATTTGGGT----------------------------------------------------------------------------------------------------------------------------------------------------------------------------------------------------------------------------------------------------------------------------------------------------------------------------------------------------------------------------------------------------------------------------------------------------------------------------------------------------------------------------------------------------------------------------------------------------------------------------------------------------------------------------------------------------------------------------------------------------------------------------------------------------------------------------------------------------------------------------------------------------------------------------------------------------------------------------------------------------------------------------------------------------------------------------------------------------------------------------------------------------------------------------------------------------------------------------------------------------------------------------------------------------------------------------------------------------------------------------------------------------------------------------------------------------------------------------------------------------------------------------------------------------------------------------------------------------------------------------------------------------------------------------------------------------------------------------------------------------------------------------------------------------------------------------------------------------------------------------------------------------------------------------------------------------------------------------------------------------------------------------------------------------------------------------------------------------------------------------------------------------------------------------------------------------------------------------------------------------------------------------------
	Antennularia_pulmonalis                          ---------------------------------------------------------------------------------------------------------------------------------------------------------------------------------------------------------------------------------------------------------------------------------------------------------------------------------------------------------------------------------------------------------------------------------------------------------------------------------------------------------------------------------------------------------------------------------------------------------------------------------------------------------------------------------------------------------------------------------------------------------------------------------------------------------------------------------------------------------------------------------------------------------------------------------------------------CCCTAGTAACGGCGAGTGAAGCGGCAACAGCTCAAATTTGAAATCTGGCGGCGTCCGAGTTGTAATTTGCAGAGGGCGCTTTGGCTTGGCCGGTCCAAGTTCCTTGGAACAGGACGTCACAGAGGGTGAGAATCCCGTACGTGGTCGCTAGCCTTTACCGTGTAAAGCCCCTTCGACGAGTCGAGTTGTTTGGGAATGCAGCTCTAAATGGGAGGTAAATTTCTTCTAAAGCTAAATACTGGCCAGAGACCGATAGCGCACAAGTAGAGTGATCGAAAGATGAAAAGCACTTTGGAAAGAGAGTTAAAAAGCACGTGAAATTGTTGAAAGGGAAGCGCTTGCAGCCAGACTTGCCTGTAGTTGCTCATCCGGGTTTTCCGGTGCACTCTTCTATAGGCAGGCCAGCATCAGTTTGGGCGGTTGGATAAAGGTCTCTGTCATGTACCTTCTTCAACTTATAGG-GGAGACGACATGCAACCAGCCTGGACTGAGGTCCGCGCATCTGCTAGGATGCTGGCGTAATGGCTGTAAGCGGCCCGTCTTGAAACACGGACCAAGGAGTCTAACATCTATGCGAGTGTTTGGGTGTCAAGCCCAGCGCGTAATGAAAGTGAACGGAGGTGGGAACCTTTCGGGGTGCACCATCGACCGATCCTGATGTCTTCGGATGGATTTGAGTAAGAGCATAGCTGTTGGGACCCGAAAGATGGTGAACTATGCTTGAATAGGGTGAAGCCAGAGGAAACTCTGGTGGAGGCTCGCAGCGGTTCTGACGTGCAAATCGATCGTCAAATTTGGGC----------------------------------------------------------------------------------------------------------------------------------------------------------------------------------------------------------------------------------------------------------------------------------------------------------------------------------------------------------------------------------------------------------------------------------------------------------------------------------------------------------------------------------------------------------------------------------------------------------------------------------------------------------------------------------------------------------------------------------------------------------------------------------------------------------------------------------------------------------------------------------------------------------------------------------------------------------------------------------------------------------------------------------------------------------------------------------------------------------------------------------------------------------------------------------------------------------------------------------------------------------------------------------------------------------------------------------------------------------------------------------------------------------------------------------------------------------------------------------------------------------------------------------------------------------------------------------------------------------------------------------------------------------------------------------------------------------------------------------------------------------------------------------------------------------------------------------------------------------------------------------------------------------------------------------------------------------------------------------------------------------------------------------------------------------------------------------------------------------------------------------------------------------------------------------------------------------------------------------------------------------------------------------
	Anthracothecium_nanum                            ---------------------------------------------------------------------------------------------------------------------------------------------------------------------------------------------------------------------------------------------------------------------------------------------------------------------------------------------------------------------------------------------------------------------------------------------------------------------------------------------------------------------------------------------------------------------------------------------------------------------------------------------------------------------------------------------------------------------------------------------------------------------------------------------------------------------------------------------------------------------------------------------------------------------------------------------------CCTCAGTAACGGCGAGTGAAGCGGCAACAGCTCAAATTTGAAATCTGGCGGGGTCCGAGTTGTAATTTGTAGAGGATGCTTCGGGAAGACCGGTCTAAATCTCTTGGAACAGGGTATCAAAGAGGGTGAGAGTCCCGTCTTTGACCGTCTGTCGCGCCCATGTGAAGCTCCTTCGACGAGTCGGGTTGTTTGGGAATGCAGCTCAAAATGGGTGGTAAATTTCATCTAAAGCTAAATACCGGCCAGAGACCGATAGCGCACAAGTAGAGTGATCGAAAGATGAAAAGCACTTTGAAAAGAGAGTTAAACAGCATGTGAAATTGTTGAAAGGGAAGCGCTTGCAACCAGACTTGTGGGCGGCGGTTCAGCCGTTATTCATGGTGTACTCTGCCGTTTCCAGGCCAGCATCGGTTTCGGTAGCCAGTTAAAGGCTTGGTGAATGTATCTCCTCCGACTTATAGCCCCAGGTGACATCTGGCTTATCGAGACCGAGGTACGCGCTTCGGCACGGATGCTGGCGTAATGGTTGTAAGCGGCCCGTCTTGAAACACGGACCAAGGAGTCTAACATCTATGCGAGTGTTTGGGCGTTAAACCCAGCGCGTAATGAAAGTGAACGGAGGTAGGAGCCCTC--GGGCGCACTATCGACCGATCCTGATGTCTTCGGATGGATTTGAGTAAGAGCATAGCTGTTGGGACCCGAAAGATGGTGAACTATGCCTGAATAGGGTGAAGCCAGAGGAAACTCTGGTGGAGGCTCGCAGCGGTTCTGACGTGCAAATCGATCGTCAAATTTGGGT----------------------------------------------------------------------------------------------------------------------------------------------------------------------------------------------------------------------------------------------------------------------------------------------------------------------------------------------------------------------------------------------------------------------------------------------------------------------------------------------------------------------------------------------------------------------------------------------------------------------------------------------------------------------------------------------------------------------------------------------------------------------------------------------------------------------------------------------------------------------------------------------------------------------------------------------------------------------------------------------------------------------------------------------------------------------------------------------------------------------------------------------------------------------------------------------------------------------------------------------------------------------------------------------------------------------------------------------------------------------------------------------------------------------------------------------------------------------------------------------------------------------------------------------------------------------------------------------------------------------------------------------------------------------------------------------------------------------------------------------------------------------------------------------------------------------------------------------------------------------------------------------------------------------------------------------------------------------------------------------------------------------------------------------------------------------------------------------------------------------------------------------------------------------------------------------------------------------------------------------------------------------------------
	Anthracothecium_prasinum                         ---------------------------------------------------------------------------------------------------------------------------------------------------------------------------------------------------------------------------------------------------------------------------------------------------------------------------------------------------------------------------------------------------------------------------------------------------------------------------------------------------------------------------------------------------------------------------------------------------------------------------------------------------------------------------------------------------------------------------------------------------------------------------------------------------------------------------------------------------------------------------------------------------------------------------------------------------CCCCAGTAACGGCGAGTGAAGCGGCAACAGCTCAAATTTGAAATCTGGCGGGGTCCGAGTTGTAATTTGAAGAGGATGCTTCGGGGAGAGCGGTTTAAATCTCTTGGAACAGGGTATCACAGAGGGTGAGAGTCCCGTCTTTAACCGCGAGTCAAGCCCATGTGAAGCTCCTTCGACGAGTCGGGTTGTTTGGGAATGCAGCTCAAAATGGGTGGTAAATTTCATCTAAAGCTAAATATTGGCCAGAGACCGATAGCGCACAAGTAGAGTGATCGAAAGATGAAAAGCACTTTGAAAAGAGAGTTAAACAGCATGTGAAATTGTTGAAAGGGAAGCGCTTGCAACCAGACTTGTGAGCGGTAGTTCAGCCGTTATTCACGGTGCACTCTGCCGTTTCCGGGCCAGCATCGGTTCAGGTAACCGGTTAAAGGCCTGGGGAACGTATCTCTCTCGACTTATAGCCCCAGGTGGCATCCGGCTCATCTGGACCGAGGCACGCGCTTCGGCACGGATGCTGGCGTAATGGTTGTAAGCGGCCCGTCTTGAAACACGGACCAAGGAGTCTAACATCTATGCGAGTGTTTGGGCGTTAAACCCAGCGCGGAATGAAAGTGAACGGAGGTAGGAGCTCTC--GGGCGCACTATCGACCGATCCTGATGTCTTCGGATGGATTTGAGTAAGAGCATAGCTGTTGGGACCCGAAAGATGGTGAACTATGCCTGAATAGGGTGAAGCCAGAGGAAACTCTGGTGGAGGCTCGCAGCGGTTCTGACGTGCAAATCGATCGTCAAATTTAGGC----------------------------------------------------------------------------------------------------------------------------------------------------------------------------------------------------------------------------------------------------------------------------------------------------------------------------------------------------------------------------------------------------------------------------------------------------------------------------------------------------------------------------------------------------------------------------------------------------------------------------------------------------------------------------------------------------------------------------------------------------------------------------------------------------------------------------------------------------------------------------------------------------------------------------------------------------------------------------------------------------------------------------------------------------------------------------------------------------------------------------------------------------------------------------------------------------------------------------------------------------------------------------------------------------------------------------------------------------------------------------------------------------------------------------------------------------------------------------------------------------------------------------------------------------------------------------------------------------------------------------------------------------------------------------------------------------------------------------------------------------------------------------------------------------------------------------------------------------------------------------------------------------------------------------------------------------------------------------------------------------------------------------------------------------------------------------------------------------------------------------------------------------------------------------------------------------------------------------------------------------------------------------------
	Ascocoryne_cylichnium                            ----------------------------------------------------------------------------------------------------------------------------------------------------------------------------------------------------------------------------------------------------------------------------------------------------------------------------------------------------------------------------------------------------------------------------------------------------------------------------------------------------------------------------------------------------------------------------------------------------------------------------------------------------------------------------------------------------------------------------------------------------------------------------------------------------------------------------------------------------------------------------------------------------------------------------------------------------------------------------------TCAAATTTGAAATCTGGCAGGGCCCGAGTTGTAATTTGTAGAAGATGCTTCGGGGCGGTCGGTCTAAGTTCCTTGGAAGAGGACGTCACAGAGGGTGAGAATCCCGTATGTGACCGGGTGCCCCGCCCATGTGAAGCTCTTTCGACGAGTCGAGTTGTTTGGGAATGCAGCTCTAAATGGGTGGTATATTTCATCTAAAGCTAAATATTGGCCAGAGACCGATAGCGCACAAGTAGAGTGATCGAAAGATGAAAAGCACTTTGGAAAGAGAGTTAAACAGTACGTGAAATTGTTGAAAGGGAAGCGCTTGCAATCAGACTTGCGCGCCGTTGATCACCCCAGGTTCTGGGTGCACTCGGCGGCGCTCAGGCCAGCATCGGTTCCGGTGGTGGGATAAAGGCCTTGGGAATGTAGCTCTTTCGTGTTATAGCCCTCGGTGCAATGCCGCCTACTGGGACCGAGGACCGCGCTCCGGCTAGGATGCTGGCGTAATGGTTGTAAGCGACCCGTCTTGAAACACGGACCAAGGAGTCTAACATCTATGCGAGTGTTTGGGTGTCAAACCCTACGCGGAATGAAAGTGAACGGAGCTAAGAACCCTTCAGGGTGCATTAGCGACCGATCCTGATGTCTTCGGACGGATTTGAGTACGAGCATAGCTGTTGGGACCCGAAAGATGGTGAACTATGCCTGAATAGGGTGAAGCCAGAGGAAACTCTGGTGGAGGCTCGCAGCGGTTCTGACGTGCAAATCGATCGTCAAATTTGGGC----------------------------------------------------------------------------------------------------------------------------------------------------------------------------------------------------------------------------------------------------------------------------------------------------------------------------------------------------------------------------------------------------------------------------------------------------------------------------------------------------------------------------------------------------------------------------------------------------------------------------------------------------------------------------------------------------------------------------------------------------------------------------------------------------------------------------------------------------------------------------------------------------------------------------------------------------------------------------------------------------------------------------------------------------------------------------------------------------------------------------------------------------------------------------------------------------------------------------------------------------------------------------------------------------------------------------------------------------------------------------------------------------------------------------------------------------------------------------------------------------------------------------------------------------------------------------------------------------------------------------------------------------------------------------------------------------------------------------------------------------------------------------------------------------------------------------------------------------------------------------------------------------------------------------------------------------------------------------------------------------------------------------------------------------------------------------------------------------------------------------------------------------------------------------------------------------------------------------------------------------------------------------------
	Ascocoryne_sarcoides                             ACACGGGGAG-GTAGTGACAATAAATACTGATACAGGGCTCTTTTGGGTCTTGTAATTGGAATGAGTACAATTTAAATCCCTTAACGAGGAACAATTGGAGGGCAAGTCTGGTGCCAGCAGCCGCGGTAATTCCAGCTCCAATAGCGTATATTAAAGTTGTTGCAGTTAAAAAGCTCGTAGTTGAACCTTGGGCCTGGTTGGTCGGTCCGCCTCACCGCGTGCACTGATCCGACCGGGCCTTTCCTTCTGGGGAGCC-GCATGCCCTTCACTGGGTGTGTCGGGGAACCAGGACTTTTACTTTGAAAAAATTAGAGTGTTCAAAGCAGGCCTATGCTCGAATACATTAGCATGGAATAATAGAA-----------------------------TAGGACGTGTGGTTC-TATTTTGTTGGTTTCTAGGACCGCCGTAATGATTAATAGGGATAGTCGGGGGCATCAGTATTCAATTGTCAGAGGTGAAATTCTTGGATTTATTGAAGACTAACTACTGCGAAAGCATTTGCCAAGGATGTTTTCATTAATCAGTGAACGAAAGTTAGGGGATCGAAGACGATCAGATACCGTCGTAGTCTTAACCATAAACTATGCCGACTAGGGATCGGGCGATGTTATCTT-TTTGACTCGCTCGGCACCTTACGAGAAATCA-AAGTCTTTGGGTTCTGGGGGGAGTATGGTCGCAAGGCTGAAACTTAAAGAAATTGACGGAAGGGCACCACCAGGAGTGGAGCCTGCGGCTTAATTTGACTCAACACGGGGAAACTCACCAGGTCCAGACACAATAAGGATTGACAGATTGAGAGCTCTTTCTTGATTTTGTGGGTGGTGGTGCATGGCCGTTCTTAGTTGGTGGAGTGATTTGTCTGCTTAATTGCGATAACGAACGAGCCTCAGTAACGGCGAGTGAAGCGGCAACAGCTCAAATTTGAAATCTGGCAGAGTCCGAGTTGTAATTTGTAGAAGATGCTTCGGGGCGGCCAGTCTAAGTTCCTTGGAAGAGGACGTCATAGAGGGTGAGAATCCCGTATGTGACCAGGTGCCCCGCCCATGTGAAGCTCTTTCGACGAGTCGAGTTGTTTGGGAATGCAGCTCTAAATGGGTGGTATATTTCATCTAAAGCTAAATATTGGCCAGAGACCGATAGCGCACAAGTAGAGTGATCGAAAGATGAAAAGCACTTTGGAAAGAGAGTTAAACAGTACGTGAAATTGTTGAAAGGGAAGCGCTTGCAATCAGACTTGCGCGCCGTCGATCATCCCAGGTTCTGGGTGCACTCGGCGGCGCTCAGGCCAGCATCGGTTCTAGTGGTGGGATAAAGGCCTTGGGAATGTAGCTCTTTCGTGTTATAGCCCTCGGTGCAATGCCGCCTACCGGGACCGAGGACCGCGCTTCGGCTAGGATGCTGGCGTAATGGTTGTAAGCGACCCGTCTTGAAACACGGACCAAGGAGTCTAACATCTATGCGAGTGTTTGGGTGTCAAACCCTACGCGTAATGAAAGTGAACGGAGCTAAGAACCCTTTAGGGTGCATTAGCGACCGATCCTGATGTCTTCGGACGGATTTGAGTAAGAGCATAGCTGTTGGGACCCGAAAGATGGTGAACTATGCCTGAATAGGGTGAAGCCAGAGGAAACTCTGGTGGAGGCTCGCAGCGGTTCTGACGTGCAAATCGATCGTCAAATTTGGGCATGGGTAAGGAG---AAGTTCCATATCAACGTCGTCGTTATCGGCCACGTCGATTCCGGCAAGTCCACCACCACC---GGACATTTGATCTACAAGTGCGGTGGAATTGACAAGCGTACCATCGAGAAGTTCGAGAAGGAAGCCGCCGAGTTGGGCAAGGGTTCTTTCAAATACGCATGGGTTCTTGATAAACTCAAGGCCGAGCGTGAGCGTGGTATCACCATTGATATCGCTCTCTGGAAGTTCGAGACCCCCAAGTACTATGTCACCGTCATTGATGCCCCCGGACATCGTGATTTCATCAAGAACATGATCACTGGTACCTCCCAGGCTGATTGTGCCATTCTTATCATTGCCGCTGGTACTGGTGAGTTCGAGGCTGGTATCTCCAAGGATGGCCAGACCCGTGAGCACGCTCTTCTTGCCTATACCCTCGGTGTCAAGCAACTCATCGTCGCCATCAACAAGATGGACACTGCCAAGTGGGCCGAGGCTCGTTACCAAGAAATTATCAAGGAGACATCCAACTTCATCAAGAAGGTTGGATTCAACCCCAAGGCTGTTGCCTTCGTTCCCATCTCTGGATTCAACGGTGACAACATGATCGACGTTTCCACCAACTGCCCGTGGTACAAGGGTTGGGAGAAGGAGACCAAGGCTGGTGGCAAGACCACCGGTAAGACTCTTCTCGAGGCCATCGACTCCATCGACCCACCTTCCCGTCCTACCGACAAGCCCCTCCGTCTTCCTCTCCAGGATGTCTACAAGATTGGCGGTATTGGCACGGTGCCCGTCGGACGTGTTGAGACCGGTGTTATCAAGGCCGGTATGATCGTCACCTTCGCCCCCGCCGGTGTCACCACTGAAGTCAAGTCCGTCGAGATGCACCACGAGACTCTTGTCCAGGGTCTTCCCGGTGACAATGTTGGCTTCAACGTCAAGAACGTTTCCGTCAAGGAAATCCGTCGTGGTAACGTCGCCGGTGACTCCAAGAACGACCCACCCAAGGCTGCTGATTCTTTCAACGCCCAGGTCATTGTTCTTAACCACCCTGGTCAAGTCGGTGCTGGTTACGCCCCAGTGTTGGATTGCCACACTGCTCACATTGCCTGCAAGTTCTCTGAGATCTTGGAGAAGATTGATCGACGTACCGGAAAGTCCATTGAGGACCACCCCAAGTTCATCAAGTCTGGTGATGCTGCCATCGTCAAGATGATTCCATCCAAGCCAATGTGTGTTGAGGCTTTCACTGACTACCCTCCTCTTGGTCGTTTCGCTGTCCGTGATATGAGACAAACCGTCGCTGTCGGTGTTATCAAGTCCGTTGACAAGTCTGCCAAGGAA------GGCAAGGTTACCAAGGCTGCTGTCAAGGCTGGAGGCAAGTATCCC----------GAGGAGTACGAGCCTTTGCGATCACCTAATGCAACAAAGGTCTTCGTCAATGGTGTCTGGGTTGGTGTT---CATCGGGACCCTGCACATCTCGTAAAGACAGTGCAACATCTCCGACGG---TCCCATTTGATCTCTCACGAAGTTTCTTTAATTAGAGATATTCGTGACAGAGAGTTCAAAATCTTTACTGATGCTGGCAGAGTGTGCAGACCACTCTTTGTTGTTGACAATGATCCTGAAAGTGCCAATAAAGGTAACTTAATTCTAACTAAAGACCATATTCGGAGATTA------GAAGAAGACCAAACT---------TTGCCTGCAAATCTTGATGTG------------------GAAGGAAGACGTGATCAAGGCTATTTCGGCTTTCAGGGCTTGATTAATGAAGGTGTGGTTGAGTATGTAGACGCAGAGGAAGAGGAGACCGTAATGATTGTCATGACACCAGAAGACTTGGATATATCACGTCAGATACAAGCAGGT------TATCAACTTCGTCCTGATGATAGCGGCGACTTGAACAAGAGAGTTAAAGCTCCTATGAACCCTACTGCACATATCTGGACACATTGCGAAATTCACCCTAGCATGATTCTGGGGATTTGTGCCAGCATTATTCCTTTCCCAGATCATAATCAGTCTCCTCGTAATACATACCAATCTGCTATGGGTAAACAAGCCATGGGCTTTTTCCTCACGAATTTCAACCAGCGCATGGATAC-------------------------------------
	Aspergillus_arachidicola                         ----------------------------------------------------------------------------------------------------------------------------------------------------------------------------------------------------------------------------------------------------------------------------------------------------------------------------------------------------------------------------------------------------------------------------------------------------------------------------------------------------------------------------------------------------------------------------------------------------------------------------------------------------------------------------------------------------------------------------------------------------------------------------------------------------------------------------------------------------------------------------------------------------------------------------------------------------------------------------------------------------GGGGTCCGCATTGTAATTTGCAGAGGATGCTTCGGGGCGGCCTGTCTAAGTGCCCTGGAACGGGCCGTCAGAGAGGGTGAGAATCCCGTCTGGGATGGGGTGTCCCGCCCGTGTGAAGCTCCTTCGACGAGTCGAGTTGTTTGGGAATGCAGCTCTAAATGGGTGGTAAATTTCATCTAAAGCTAAATACTGGCCGGAGACCGATAGCGCACAAGTAGAGTGATCGAAAGATGAAAAGCACTTTGAAAAGAGAGTTAAAAAGCACGTGAAATTGTTGAAAGGGAAGCGCTTGCGACCAGACTCGCCTCCAG-GGTTCAGCCGGCATTCCCGGTGTACTTCCCTGGGGGCGGGCCAGCGTCGGTTTGGGCGGCCGGTCAAAGGCTCCCGGAATGTAGTGCCTCCACCTTATAGCCGGGAGTGCAATGCGGCCAGCCTGGACCGAGGAACGCGCTTCGGCACGGACGCTGGCATAATGGTCGTAAACGACCCGTCTTGTAACACGGACCAAGGAGTCTAACATCTACGCGAGTGTTCGGGTGTCAAACCCTACGCGCAGTGAAAGCGAACGGAGGTGGGAGCCCCCTC-------------------------------------------------------------------------------GTGG---------------------------------------------------------------------------------------------------------------------------------------------------------------------------------------------------------------------------------------------------------------------------------------------------------------------------------------------------------------------------------------------------------------------------------------------------------------------------------------------------------------------------------------------------------------------------------------------------------------------------------------------------------------------------------------------------------------------------------------------------------------------------------------------------------------------------------------------------------------------------------------------------------------------------------------------------------------------------------------------------------------------------------------------------------------------------------------------------------------------------------------------------------------------------------------------------------------------------------------------------------------------------------------------------------------------------------------------------------------------------------------------------------------------------------------------------------------------------------------------------------------------------------------------------------------------------------------------------------------------------------------------------------------------------------------------------------------------------------------------------------------------------------------------------------------------------------------------------------------------------------------------------------------------------------------------------------------------------------------------------------------------------------------------------------------------------------------------------------------------------------------------------------------------------------------------------------------------------------------------------------------------------------------------------------------------------------------------------------------------
	Aspergillus_campestris                           ACACGGGGAG-GTAGTGACAATAAATACTGATACGGGGCTCTTTCGGGTCTCGTAATTGGAATGAGTACAATTTAAACCCCTTAACGAGGAACAATTGGAGGGCAAGTCTGGTGCCAGCAGCCGCGGTAATTCCAGCTCCAATAGCGTATATTAAAGTTGTTGCAGTTAAAAAGCTCGTAGTTGAACCTTGGGTCTGGCTGGCCGGTCCGCCTCACCGCGAGTACTGGTCCGGCTGGACCTTTCCTTCTGGGGAACC-TCATGGCCTTCACTGGCTGT--GGGGGAACCAGGACTTTTACTGTGAAAAAATTAGAGTGTTCAAAGCAGGCCTTTGCTCGAATACATTAGCATGGAATAATAGAA-----------------------------TAGGACGTGCGGTTC-TATTTTGTTGGTTTCTAGGACCGCCGTAATGATTAATAGGGATAGTCGGGGGCGTCAGTATTCAGCTGTCAGAGGTGAAATTCTTGGATTTGCTGAAGACTAACTACTGCGAAAGCATTCGCCAAGGATGTTTTCATTAATCAGGGAACGAAAGTTAGGGGATCGAAGACGATCAGATACCGTCGTAGTCTTAACCATAAACTATGCCGACTAGGGATCGGACGGTGTTTCTAT-TATGACCCGTTCGGCACCTTACGAGAAATCA-AAGTTTTTGGGTTCTGGGGGGAGTATGGTCGCAAGGCTGAAACTTAAAGA---------------------------------------------------------------------------------------------------------------------------------------------------------------------------------------------CCTCAGTAACGGCGAGTGAAGCGGCAAGAGCTCAAATTTGAAAGCTGGCGGGGTCCGCATTGTAATTTGCAGAGGATGCTTCGGGGCGGCCTGTCTAAGTGCCCTGGAACGGGCTGTCAGAGAGGGTGAGAATCCCGTCTGGGATGGGGTGTCCCGCCCGTGTGAAGCTCCTTCGACGAGTCGAGTTGTTTGGGAATGCAGCTCTAAATGGGTGGTAAATTTCATCTAAAGCTAAATATTGGCCGGAGACCGATAGCGCACAAGTAGAGTGATCGAAAGATGAAAAGCACTTTGAAAAGAGAGTTAAACAGCACGTGAAATTGTTGAAAGGGAAGCGCTTGCGACCAGACTCGCCCGCGG-GGTTCAGCCGGCATTCCCGGTGTACTTCCCCGTGGGCGGGCCAGCGTCGGTTTGGGCGGCCGGTCAGCGGCTCCCGGAATGTAGCGCTCTCGCCTTATAGCCGGGGGTGCAGTGCGGCCAGCCTGGACCGAGGAACGCGCTTCGGCACGGACGCTGGCATAATGGTCGTAAACGACCCGTCTTGAAACACGGACCAAGGAGTCTAACATCTACGCGAGTGTTCGGGTGTCAAACCCTGCGCGCAGTGAAAGCGAACGGAGGTGGGAGCCCCCTGGGGCGCACCATCGACCGATCCTGATGTCTTCGGATGGATTTGAGTATGAGCGTAGCTGTGGGGACCCGAAAGATGGTGAACTATGCCTGAATAGGGCGAAGCCAGAGGAAACTCTGGTGGAGGCTCGCAGCGGTTCTGACGTGCAAATCGATCGTCGAATTTGGGTATGGGTAAGGACGACAAGACTCATCTTAACATCGTCGTTATCGGCCACGTCGATTCCGGCAAGTCGACCACCACT---GGTCACTTGATCTACAAGTGTGGTGGTATCGACCAGCGTACCATCGAGAAGTTCGAGAAGGAAGCCGCCGAGCTTGGCAAGGGTTCCTTCAAGTACGCCTGGGTGCTGGACAAGCTGAAGTCCGAGCGTGAGCGTGGTATCACCATCGATATCGCCCTCTGGAAGTTCGGTACCGCCAAGTATGAGGTCACCGTCATCGATGCCCCCGGTCATCGTGACTTCATCAAGAACATGATCACTGGTACCTCCCAGGCCGATTGCGCCATTCTCATCATTGGCTCCGGTACTGGTGAGTTCGAGGCTGGTATCTCCAAGGATGGCCAGACCCGTGAGCACGCTCTGCTTGCCTTCACCCTCGGTGTGAAGCAGCTCATCGTTGCCCTCAACAAGATGGACACCTGCAAGTGGTCCGAGGACCGTTACAACGAGATCGTCAAGGAGACCACCAACTTCATCAAGAAGGTCGGCTACAACCCCAAGGCCGTCCCCTTCGTCCCCATCTCCGGCTTCAACGGCGACAACATGCTCGAGCCCTCTCCCAACTGCCCCTGGTACAAGGGATGGGAGAAGGAGGGCAAGTCCGGC---AAGGTCACCGGTAAGACCCTGCTGGAGGCCATCGATGCCATCGAGGCCCCCGTCCGTCCCGCCAACAAGCCCCTCCGTCTGCCCCTGCAGGATGTGTACAAGATCTCCGGTATCGGCACAGTTCCCGTCGGCCGTGTCGAGACTGGTGTCATCAGCCCCGGTATGGTCGTTACCTTCGCCCCCGCCAACGTGACCACTGAGGTCAAGTCCGTCGAGATGCACCACCAGCAGCTCAAGGAGGGTCTCCCCGGTGACAACGTCGGCTTCAACGTCAAGAACGTCTCCGTCAAGGAGGTCCGCCGTGGCAACGTCGCCGGTGACTCCAAGAACGACCCCCCCAGCGGCTGTGACAACTTCACCGCCCAGGTCATCGTCCTGAACCACCCCGGTCAGGTCGGCGCCGGCTACGCCCCCGTGCTGGATTGCCACACTGCCCACATTGCCTGCAAGTTCGCCGAGCTGCAGCAGAAGATCGACCGCCGTACCGGTAAGGCCACCGAGGAGAACCCCAAGTTCATCAAGTCCGGTGATGCCGCCATCGTCAAGATGATTCCCTCCAAGCCCATGTGTGTTGAGGCCTTCACCTCCTACCCCCCTCTGGGTCGTTTCGCCGTCCGTGACATGCGCCAGACCGTTGCCGTCGGTGTCGTCAAGGCTGTCGAGAAGGCCACCGCCGCCTCC---GGCAAGGTCACCAAGGCCGCCCAGAAGGCCGGC---AAGAAATAA---------CGAGGAATTCGAGCCCCAGGTCACACCGAACGCCACCAAGGTGTTTGTGAACGGCGTGTGGGTCGGAATC---CACCGCGACCCGGCACATCTGGTCAATACGATGCAGTCGCTGCGCCGG---CGGAACATGATCTCGCACGAGGTCAGTTTGATTCGGGACATCCGTGAGCGGGAGTTCAAGATCTTCACCGATGCCGGGCGCGTGTGCCGTCCGTTGTTCGTGATTGACAACGACCCGAAGAGCGAGAATTGCGGATCGCTGGTTCTCAACAAGGAGCACATTCGCAAGCTC------------GAGCAGGAC------------CGAGAACTGCCGCCGGACCTGGATCCG---------GAAGAG---CGCCGGGAACGCTATTTCGGATGGGACGGTCTGGTGAAATCGGGAGCGGTCGAGTATGTCGACGCAGAGGAAGAAGAAACGATCATGATCGTCATGACTCCCGAGGACCTGGAGATCTCCAAGCAGCTCCAGGCTGGC------TATGCACTCCCTGAGGAGGAGTTGCACGATCCGAACAAGCGTGTGCGCTCCATCCTGAGTCAGCGGGCTCATACTTGGACGCATTGTGAGATTCATCCTAGTATGATTCTCGGGGTGTGCGCCAGTATCATTCCGTTCCCCGATCACAACCAGTCGCCTCGTAACACCTACCAGGCGGCCATGGGTAAGCAAGCCATGGGTGT----------------------------------------------------------------------
	Aspergillus_candidus                             ACACGGGGAG-GTAGTGACAATAAATACTGATACGGGGCTCTTTCGGGTCTCGTAATTGGAATGAGTACAATTTAAACCCCTTAACGAGGAACAATTGGAGGGCAAGTCTGGTGCCAGCAGCCGCGGTAATTCCAGCTCCAATAGCGTATATTAAAGTTGTTGCAGTTAAAAAGCTCGTAGTTGAACCTTGGGTCTGGCTGGCCGGTCCGCCTCACCGCGAGTACTGGTCCGGCTGGACCTTTCCTTCTGGGGAACC-TCATGGCCTTCACTGGCTGTG-GGGGGAACCAGGACTTTTACTGTGAAAAAATTAGAGTGTTCAAAGCAGGCCTTTGCTCGAATACATTAGCATGGAATAATAGAA-----------------------------TAGGACGTGCGGTTC-TATTTTGTTGGTTTCTAGGACCGCCGTAATGATTAATAGGGATAGTCGGGGGCGTCAGTATTCAGCTGTCAGAGGTGAAATTCTTGGATTTGCTGAAGACTAACTACTGCGAAAGCATTCGCCAAGGATGTTTTCATTAATCAGGGAACGAAAGTTAGGGGATCGAAGACGATCAGATACCGTCGTAGTCTTAACCATAAACTATGCCGACTAGGGATCGGACGGTGTTTCTAT-TATGACCCGTTCGGCACCTTACGAGAAATCA-AAGTTTTTGGGTTCTGGGGGGAGTATGGTCGCAAGGCTGAAACTTAAAGAAATTGACGGAAGGGCACCACAAGGCGTGGAGCCTGCGGCTTAATTTGACCCAACACGGGGAAACTCACCAGGTCCAGACAAAATAAGGATTGACAGATTGAGAGCTCTTTCTTGATCTTTTGGATGGTGGTGCATGGCCGTTCTTAGTTGGTGGAGTGATTTGTCTGCTTAATTGCGATAACGAACGAGCCTCAGTAACGGCGAGTGAAGCGGCAAGAGCTCAAATTTGAAAGCTGGCGGGGTCCGCATTGTAATTTGCAGAGGATGCTTCGGGGCGGCCTGTCTAAGTGCCCTGGAACGGGCTGTCAGAGAGGGTGAGAATCCCGTCTGGGATGGGGTGTCCCGCCCGTGTGAAGCTCCTTCGACGAGTCGAGTTGTTTGGGAATGCAGCTCTAAATGGGTGGTAAATTTCATCTAAAGCTAAATATTGGCCGGAGACCGATAGCGCACAAGTAGAGTGATCGAAAGATGAAAAGCACTTTGAAAAGAGAGTTAAACAGCACGTGAAATTGTTGAAAGGGAAGCGCTTGCGACCAGACTCGCCCGCGG-GGTTCAGCCGGCATTCCCGGTGTACTTCCCCGTGGGCGGGCCAGCGTCGGTTTGGGCGGCCGGTCAGCGGCTCCCGGAATGTAGCGCTCTCGCCTTATAGCCGGGGGTGCAGTGCGGCCAGCCTGGACCGAGGAACGCGCTTCGGCACGGACGCTGGCATAATGGTCGTAAACGACCCGTCTTGTAACACGGACCAAGGAGTCTAACATCTACGCGAGTGTTCGGGTGTCAAACCCTGCGCGCAGTGAAAGCGAACGGAGGTGGGAGCCCCCTGGGGCGCACCATCGACCGATCCTGATGTCTTCGGATGGATTTGAGTATGAGCGTAGCTGTGGGGACCCGAAAGATGGTGAACTATGCCTGAATAGGGCGAAGCCAGAGGAAACTCTGGTGGAGGCTCGCAGCGGTTCTGACGTGCAAATCGATCGTCGAATTTGGGTATGGGTAAGGAGGACAAGACTCATCTTAACATCGTCGTTATCGGCCACGTCGATTCCGGCAAGTCGACCACCACT---GGTCACTTGATCTACAAGTGCGGTGGTATCGACCAGCGTACCATCGAGAAGTTCGAGAAGGAAGCCGCCGAGCTTGGCAAGGGTTCCTTCAAGTACGCCTGGGTGCTGGACAAGCTGAAGTCCGAGCGTGAGCGTGGTATCACCATCGATATCGCCCTCTGGAAGTTCGGTACCGCCAAGTATGAGGTCACCGTCATCGATGCCCCCGGTCATCGTGACTTCATCAAGAACATGATCACTGGTACCTCCCAGGCCGATTGCGCCATTCTCATCATTGGCTCCGGTACTGGTGAGTTCGAGGCTGGTATCTCCAAGGATGGCCAGACCCGTGAGCACGCTCTGCTTGCCTTCACCCTCGGTGTGAAGCAGCTCATCGTTGCCCTCAACAAGATGGACACCTGCAAGTGGTCCGAGGACCGTTACAACGAGATCGTCAAGGAGACCACCAACTTCATCAAGAAGGTCGGCTACAACCCCAAGGCCGTTCCCTTCGTCCCCATCTCCGGCTTCAACGGCGACAACATGCTCGAGCCCTCTCCCAACTGCCCCTGGTACAAGGGATGGGAGAAGGAGGGCAAGTCCGGC---AAGGTCACCGGTAAGACCCTGCTGGAGGCCATCGATGCCATCGAGGCCCCCGTCCGTCCCGCCAACAAGCCCCTCCGTCTGCCCCTGCAGGATGTGTACAAGATCTCCGGTATCGGCACAGTTCCCGTCGGCCGTGTCGAGACTGGTGTTATCAGCCCCGGTATGGTCGTCACCTTCGCCCCCGCCAACGTGACCACTGAGGTCAAGTCCGTTGAGATGCACCACCAGCAGCTCAAGGAGGGTCTGCCCGGTGACAACGTCGGCTTCAACGTCAAGAACGTCTCCGTCAAGGAGGTCCGCCGTGGCAACGTTGCCGGTGACTCCAAGAACGACCCCCCCAGCGGCTGTGACAACTTCACCGCCCAGGTCATCGTCCTGAACCACCCCGGTCAGGTCGGCGCCGGCTACGCCCCCGTGCTGGATTGCCACACTGCCCACATTGCCTGCAAGTTCGCCGAGCTGCAGCAGAAGATCGACCGCCGTACCGGTAAGGCCACCGAGGAGAACCCCAAGTTCATCAAGTCCGGTGATGCCGCCATCGTCAAGATGATTCCCTCCAAGCCCATGTGTGTTGAGGCTTTCACCTCCTACCCCCCTCTGGGTCGTTTCGCCGTCCGTGACATGCGCCAGACCGTTGCCGTCGGTGTCGTCAAGGCTGTCGAGAAGGCCTCCGCCTCCTCC---GGCAAGGTCACCAAGGCCGCCCAGAAGGCCGGC---AAGAAATAA---------CGAGGAATTCGAGCCCCAGGTCACACCGAACGCCACCAAGGTGTTTGTGAACGGCGTGTGGGTTGGAATT---CACCGCGACCCGGCGCACCTGGTCAATACGATGCAGTCGCTGCGCCGG---CGGAACATGATCTCGCACGAGGTCAGTCTGATTCGTGACATCCGTGAGCGGGAGTTCAAGATCTTCACCGATGCCGGGCGCGTGTGCCGTCCGTTGTTCGTGATTGACAACGACCCGAAGAGCGAGAATTGCGGATCGTTGGTTCTCAACAAGGAGCACATCCGCAAGCTC------------GAGCAGGAC------------CGAGAGCTGCCGCCGGACCTGGACCCG---------GAAGAG---CGCCGGGAACGCTACTTCGGATGGGATGGTCTGGTGAAGTCCGGAGCGGTCGAGTACGTCGATGCAGAGGAAGAAGAAACGATCATGATCGTTATGACCCCCGAGGATTTGGAGATCTCCAAGCAGCTCCAGGCCGGC------TACGCACTCCCCGAGGAAGAGCTGCATGACCCGAACAAGCGTGTGCGTTCCATCCTAAGTCAGCGGGCTCACACATGGACGCATTGTGAGATCCACCCTAGTATGATTCTCGGGGTGTGCGCCAGTATCATTCCGTTCCCCGATCACAACCAGTCGCCTCGTAACACCTACCAGGCGGCCATGGGTAAGCAAGCCATGGGT------------------------------------------------------------------------
	Aureobasidium_pullulans                          ACACGGGGAG-GTAGTGACAATAAATACTGATACAGGGCTCTTTTGGGTCTTGTAATTGGAATGAGTACAATTTAAATCCCTTAACGAGGAACAATTGGAGGGCAAGTCTGGTGCCAGCAGCCGCGGTAATTCCAGCTCCAATAGCGTATATTAAAGTTGTTGCAGTTAAAAAGCTCGTAGTTGAACCTTGGGCCTGGCTGGCCGGTCCGCCTCACCGCGTGTACTGGTCCGGCCGGGCCTTTCCTTCTGGGGAGCC-GCATGCCCTTCACTGGGCGTGTCGGGGAACCAGGACTTTTACTTTGAAAAAATTAGAGTGTTCAAAGCAGGCCTTTGCTCGAATACATTAGCATGGAATAATAGAA-----------------------------TAGGACGTGCGGTTC-TATTTTGTTGGTTTCTAGGACCGCCGTAATGATTAATAGGGATAGTCGGGGGCATCAGTATTCAATTGTCAGAGGTGAAATTCTTGGATTTATTGAAGACTAACTACTGCGAAAGCATTTGCCAAGGATGTTTTCATTAATCAGTGAACGAAAGTTAGGGGATCGAAGACGATCAGATACCGTCGTAGTCTTAACCATAAACTATGCCGACTAGGGATCGGGCGATGTTATCAT-TTTGACTCGCTCGGCACCTTACGAGAAATCA-AAGTCTTTGGGTTCTGGGGGGAGTATGGTCGCAAGGCTGAAACTTAAAGAAATTGACGGAAGGGCACCACCAGGCGTGGAGCCTGCGGCTTAATTTGAC--------------------------------------------------------------------------------------------------------------------------------------------CCTTAGTAACGGCGAGTGAAGCGGCAACAGCTCAAATTTGAAAGCTAGCCGGGTTCGCATTGTAATTTGTAGAGGATGATTTGGGAAGCCCTGTCTAAGTTCCTTGGAACAGGACGTCATAGAGGGTGAGAATCCCGTATGTGACAGGAAATGGACCCTATGTAAATCTCCTTCGACGAGTCGAGTTGTTTGGGAATGCAGCTCTAAATGGGAGGTAAATTTCTTCTAAAGCTAAATATTGGCGAGAGACCGATAGCGCACAAGTAGAGTGATCGAAAGATGAAAAGCACTTTGGAAAGAGAGTTAAAAAGCACGTGAAATTGTTGAAAGGGAAGCGCTTGCAATCAGACTTG-TTTAAACTGTTCGGCCGGTCTTCCCGGTTTACTCAGT-TTGGACAGGCCAGCATCAGTTTCGGCGGCCGGATAAAGGCTCTGGGAATGTGGCCCCACTGTGTTATAGCCCAGGGTGTAATACGGCCAGCCGGGACTGAGGTCCGCGCTTCGGCTAGGATGCTGGCGTAATGGTTGTAAGCGACCCGTCTTGAAACACGGACCAAGGAGTCTAACATCTATGCGAGTGTTCGGGTGTCAAACCCTGCGCGTAATGAAAGTGAACGGAGGTGGGAACCCGCAAGGGTGCACCATCGACCGATCCTGATGTCTTCGGATGGATTTGAGTAAGAGCATAGCTGTTGGGACCCGAAAGATGGTGAACTATGCCTGAATAGGGTGAAGCCAGAGGAAACTCTGGTGGAGGCTCGCAGCGGTTCTGACGTGCAAATCGATCGTCAAATTTGGGTATGGGTAAGGAA---AAGTCTCACATCAACGTCGTCGTTATCGGCCACGTCGACTCCGGTAAGTCGACCACCACC---GGTCACTTGATCTACAAGTGCGGTGGTATCGACAAGCGTACCATCGAGAAGTTCGAGAAGGAAGCCGCCGAGCTCGGCAAGGGTTCCTTCAAGTACGCCTGGGTCCTCGACAAGCTGAAGTCTGAGCGTGAGCGTGGTATCACTATCGATATCGCCCTCTGGAAGTTCGAGACCCCCAAGTACATGGTCACCGTCATCGATGCCCCCGGTCACCGTGATTTCATCAAGAACATGATCACTGGTACCTCCCAGGCTGACTGCGCCATTCTCATCATTGCCGCCGGTACTGGTGAGTTCGAGGCTGGTATCTCCAAGGATGGCCAGACTCGTGAGCACGCTCTCCTCGCCTACACCCTTGGTGTCAAGCAGCTCATCGTTGCCATCAACAAGATGGACACCACCAAGTGGTCTGAGGCCCGTTACCAGGAGATCATCAAGGAGACCTCCGGTTTCATCAAGAAGGTCGGCTACAACCCCAAGCACGTTCCCTTCGTCCCCATCTCCGGTTTCAACGGAGACAACATGATCGAGGTCAGCTCCAACTGCCCTTGGTACAAGGGTTGGGAGAAGGAGACCAAGGCC------AAGGCCACTGGCAAGACCCTCCTCGAGGCCATTGACGCCATCGACCCTCCTTCCCGTCCTACCGACAAGCCCCTCCGTCTTCCCCTCCAGGATGTCTACAAGATCGGTGGTATTGGCACGGTGCCCGTCGGTCGTGTTGAGACCGGTAAGATCATGGGTGGTATGGTTGTCACCTTCGCCCCCGCTGGTGTCACCACCGAGGTCAAGTCCGTCGAGATGCACCACGAGCAGCTCACCGAGGGTCTTCCCGGTGACAACGTCGGCTTCAACGTCAAGAACGTCTCCGTCAAGGAGATCCGTCGTGGCAACGTTGCCGGTGACTCCAAGAACGACCCCCCCAAGGGTTGTGACTCCTTCAACGCCCAGGTCATCGTCCTGAACCACCCTGGTCAGGTCGGTGCTGGTTACGCACCCGTCCTCGACTGCCACACTGCCCACATTGCTTGCAAGTTCTCCGAGCTTGTTGAGAAGATTGACCGCAGAACCGGCAAGTCCGTTGAGGCTGCCCCCAAGTTCATCAAGTCTGGTGACGCCGCCATCGTCAAGATGGTTCCTTCCAAGCCCATGTGTGTTGAGGCTTTCACCGACTACCCTCCTCTCGGTCGTTTCGCCGTCCGTGACATGAGACAGACTGTCGCCGTCGGAGTGATCAAGTCCGTTGTCAAGTCTGACAAGCAGGGTGCCGGCAAGGTCACCAAGGCTGCCCAGAAGGCTGGC---AAGAAGTAA----------GAAGAGTATGAGCCCAAGAACAACCCGGATGCCACAAAGGTCTTCGTCAACGGTGTATGGGTTGGTGTT---CACAGAGACCCTTCTCAGCTCGTCAAGGTTGTGCAAAGTCTCCGCCGT---AACGGCACCATCTCTTTCGAAATCTCACTCATCAGAGATGTTCGTGAGCGAGAGTTCAAGATTTTCACTGATGCTGGTCGTGTCATGAGACCGCTGTTCGTTGTCAACAATGACCCTGCAAGTCCGACCAAGGGTCAGCTTACCCTGAACAGATCTCACATTTCTCAGCTG---------------CTTAAT---------GCACGCGAGACTGACACTATCGGT---------CTTAGCGAAGAGGAGCGCGACGGTACAATTTATGGCTGGAAGAACTTGATCAGTGATGGTGTCGTTGAGTACCTCGATGCCGAGGAAGAAGAGGTTGCCATGATGGTCATGTCACCTGAAGACCTCGACGAGCATCGCCAGATGAGAGCTGGA------CTC---GTTTACGAAGAGCCAGTGACTGACCCTCATCGAAGAATCAAGAGCAGGCCAAACGCCAACGTTAGAACATGGACCCATTGCGAGATTCACCCTGCCATGATTCTTGGTATTTGCGCTTCCATTATTCCTTTCCCCGATCACAACCAGTCGCCTCGTAACACCTACCAATCTGCCATGGGTAAACAAGCTATGGGTATCACCCTCACCAACTACAACGTGCGCATGGATAC-------------------------------------
	Auxarthron_zuffianum                             ---------------------------------------------------------------------------------------------------------------------------------------------------------------------------------------------------------------------------------------------------------------------------------------------------------------------------------------------------------------------------------------------------------------------------------------------------------------------------------------------------------------------------------------------------------------------------------------------------------------------------------------------------------------------------------------------------------------------------------------------------------------------------------------------------------------------------------------------------------------------------------------------------------------------------------------------------CCCCAGTAACGGCGAGTGAAGCGGAAAAAGCTCAAATTTGAAATCTGGCGGGGTCCGAGTTGTAATTTGCAGAGGATGCTTTGGGGCACCCGGCGTAAGTCCCTTGGAACAGGGCGTCATAGAGGGTGAGAATCCCGTCTTGAGTCGCTGGCGTTGCCCGTGCAAAGCTCCTTCGACGAGTCGAGTTGTTTGGGAATGCAGCTCTAATTGGGTGGTAAATTTCATCTAAAGCTAAATACTGGCCGGAGACCGATAGCGAACAAGTAGAGTGATCGAAAGGTTAAAAGCACCTTGAAAAGGGAGTTAAATAGCACGTGAAATTGTTGAAAGGGAAGCGCTTGCGACCAGACTCGGGCGCGGAGGCTCAACGGGCATGTCCCGTGTACTCCTTCGTGCCCGGGCCAGCATCAGTTCTGGCGGTTGGTAAAAGGCCCCGGGAATGTATCACCTCCGTCTTATAGCCCGGGGTGTAATGCGGCCAGCCGGGACTGAGGAACGCGCTTCGGCACGGATGCTGGCGTAATGGTCGTAAGCGGCCCGTCTTGAAACACGGACCAAGGAGTCTAACATCCACGCGAGTGTTCGGGTGTCAAACCCTACGCGCAGTGAAAGCGAACGGAGGTGAGAGCCCGCAAGGGTGCATCATCGACCGATCCTGAAGTCTTCGGATGGATTTGAGTAAGAGCGTGGCTGTTGGGACCCGAAAGATGGTGAACTATGCCTGAATAGGGTGAAGCCAGAGGAAACTCTGGTGGAGGCTCGCAGCGGTTCTGACGTGCAAATCCATCGTCAAATTTGGGT----------------------------------------------------------------------------------------------------------------------------------------------------------------------------------------------------------------------------------------------------------------------------------------------------------------------------------------------------------------------------------------------------------------------------------------------------------------------------------------------------------------------------------------------------------------------------------------------------------------------------------------------------------------------------------------------------------------------------------------------------------------------------------------------------------------------------------------------------------------------------------------------------------------------------------------------------------------------------------------------------------------------------------------------------------------------------------------------------------------------------------------------------------------------------------------------------------------------------------------------------------------------------------------------------------------------------------------------------------------------------------------------------------------------------------------------------------------------------------------------------------------------------------------------------------------------------------------------------------------------------------------------------------------------------------------------------------------------------------------------------------------------------------------------------------------------------------------------------------------------------------------------------------------------------------------------------------------------------------------------------------------------------------------------------------------------------------------------------------------------------------------------------------------------------------------------------------------------------------------------------------------------------------
	Botrytis_cinerea                                 ACACGGGGAG-GTAGTGACAATAAATACTGATACAGGGCTCTTTTGAGTCTTGTAATTGGAATGAGTACAATTTAAATACCTTAACGAGGAACAATTGGAGGGCAAGTCTGGTGCCAGCAGCCGCGGTAATTCCAGCTCCAATAGCGTATATTAAAGTTGTTGCAGTTAAAAAGCTCGTAGTTGAACCTTGGGCCTGGTTGGCCGGTCCGCCTCACCGCGTGCACTGGTCCGACCGGGTCTTTCCTTCTGGGGAGCC-GCATGCCCTTCACTGGGTGTGTCGGGGAACCAGGACTTTTACTTTGAAAAAATTAGAGTGTTCAAAGCAGGCCTATGCTCGAATACATTAGCATGGAATAATAGAA-----------------------------TAGGACGTGTGGTTC-TATTTTGTTGGTTTCTAGGACCGCCGTAATGATTAATAGGGATAGTCGGGGGCATCAGTATTCAATTGTCAGAGGTGAAATTCTTGGATTTATTGAAGACTAACTACTGCGAAAGCATTTGCCAAGGATGTTTTCATTAATCAGTGAACGAAAGTTAGGGGATCGAAGACGATCAGATACCGTCGTAGTCTTAACCATAAACTATGCCGACTAGGGATCGGGCGATGTTATCTT-TTTGACTCGCTCGGCACCTCACGAGAAATCA-AAGTCTTTGGGTTCTGGGGGGAGTATGGTCGCAAGGCTGAAACTTAAAGAAATTGACGGAAAGGCACCACCAGGCGTGGAGCCTGCGGCTTAATTTGACTCAACACGGGGAAACTCAC-------------------------------------------------------------------------------------------------------------------------CCTCAGTAACGGCGAGTGAAGCGGTAAAAGCTCAAATTTGAAATCTGGCAGAGTCCGAATTGTAATTTGTAGAAGATGCTTCGGGGTGGTCGGTCTAAGTTCCTTGGAACAGGACGTCATAGAGGGTGAGAATCCCGTATGTGACTGGATACCTTGCTCATGTGAAGCTCTTTCGACGAGTCGAGTTGTTTGGGAATGCAGCTCAAAATGGGAGGTATATTTCTTCTAAAGCTAAATATTGGCCAGAGACCGATAGCGCACAAGTAGAGTGATCGAAAGATGAAAAGCACTTTGGAAAGAGAGTTAAACAGTACGTGAAATTGTTGAAAGGGAAGCGCTTGCAATCAGACTTGCACTTGG-TGTTCATCAGGGTCTCCCTGTGTACTTCATCAAGTTCAGGCCAGCATCAGTTTGAGTGGTTAGATAAAGGCTTAGAGAATGTGGCCTCTTCGTGTTATAGCTCTAGGTGCAATGTAGCCTACTTGGACTGAGGACCGCGCTTCGGCTAGGATGCTGGCGTAATGGTTGTAAGCGACCCGTCTTGAAACACGGACCAAGGAGTGTACCTAATATGCGAGTGTTTGGGTGTTAAACCCTACGCGTAATGAAAGTGAACGCTGGTGAGAACCCTTAAGGGTGCATCATCGACCGATCTTGATGTCTTCGGATGGATTTGAGTAAGAGCATATTGGGTGCGACCCGAAAGATGGTGATCTATACGTGAATAGGGTGAAGCCAGAGGAAACTCTGGTGGAGGCTCGCAGCGGTTCTGACGTGCAAATCGATCGTCAAATTTGCGTATGGGAAAGGAA---AAGACACATATCAACGTCGTTGTCATCGGACACGTCGACTCCGGAAAGTCCACCACCACC---GGTCACTTGATCTACAAGTGCGGAGGAATTGACAAGCGTACCATCGAGAAGTTCGAGAAGGAAGCTGCCGAACTCGGAAAGGGTTCCTTCAAGTACGCATGGGTTTTGGACAAGCTAAAGGCTGAGCGTGAACGTGGTATCACCATCGACATTGCTCTCTGGAAGTTCGAGACTCCTAAGTACTATGTTACCGTCATTGATGCCCCTGGTCATCGTGATTTCATCAAGAACATGATTACTGGTACTTCCCAAGCTGATTGTGCCGTTCTCATCATTGCCGCTGGTACTGGTGAGTTCGAGGCTGGTATCTCCAAGGATGGCCAAACTCGTGAGCACGCTCTTCTTGCCTACACCCTTGGTGTCAAGCAACTCATTGTTGCCATCAACAAGATGGACACCACCAAGTGGTCCGAGGATCGTTACCAAGAAATTATCAAGGAGACCTCCAACTTCATCAAGAAGGTCGGATACAACCCAAAGACCGTTCCTTTCGTTCCTATCTCCGGTTTCAACGGTGATAACATGATCGACAACTCCACCAACTGCCCATGGTACAAGGGTTGGGAGAAGGAAGCCAAGGGAGGAGCCAAGTCCACCGGAAAGACTCTCCTCGAGGCCATCGATGCTATCGACCCTCCTTCCCGCCCAACTGACAAGCCCCTCCGTCTCCCACTCCAAGATGTTTACAAGATTGGTGGTATTGGAACGGTGCCAGTCGGTCGTGTTGAGACCGGTATCATCAAGGCCGGTATGGTCGTTACCTTCGCCCCAGCTGGTGTCACCACTGAAGTCAAGTCCGTCGAGATGCACCACGAACAACTCGTTGAGGGTGTTCCAGGTGACAACGTCGGTTTCAACGTCAAGAACGTTTCCGTTAAGGAAATTAGACGTGGTAACGTTGCTGGTGACTCCAAGCAAGACCCCCCCAAGGGTGCCGAGTCCTTCAACGCTCAAGTCATTGTTCTTAACCACCCTGGTCAAGTCGGTGCTGGTTACGCTCCAGTTTTGGATTGCCACACTGCCCACATTGCTTGCAAGTTCTCTGAGCTCCTCCAAAAGATTGATCGTCGTACCGGTAAATCCATGGAAGACTCTCCAAAATTCATCAAGTCTGGTGATGCTGCCATCGTCAAGATGGTTCCATCCAAGCCTATGTGTGTTGAGGCCTTCACTGAGTACCCACCTCTTGGACGTTTCGCTGTCCGTGACATGAGACAAACTGTCGCTGTTGGCGTAATTAAATCTGTTGAGAAGCAAGACAAGGCC------GGTAAGGTTACCAAGGCTGCCGTCAAGGCTGGTGCCAAGAAATAA------ATTGGAGGAGTATGAACCACTCCGAGCCCCCAATGCAACAAAGGTTTTCGTCAATGGTGTTTGGGTTGGTATT---CATCGAGATCCTGCTCATTTGGTCAAATGTGTCCAAGATCTTCGTAGA---TCACACTTGATCTCTCATGAAGTTTCACTTATTCGAGAAATTCGTGATAGAGAATTCAAGATTTTCACAGATGCAGGACGAGTGTGCAGACCTCTATTGGTTATTGACAATGATCCTGACAGCGCAAACAAAGGTAACTTGGTGTTGAACAAGGATCACATTCGCCGTCTG------GAGGATGATCAGTTG---------CTACCAGCAAACATGGATAAG------------------GATGAGAAAGTAAGAAACGGATACTATGGATTCCAAGGTTTGATTAATGACGGTGTGGTTGAGTACCTGGATGCCGAGGAAGAAGAGACTGTCATGATTACAATGACACCTGAAGATCTGGACATCTCCCGACAGCTTCAGGCTGGT------TACCAAATTCGTCCTGACGAAAGTGGTGATTTGAACAAGCGTGTTAAGGCACCTATCAATCCAACTGCCCATGTCTGGACTCATTGTGAAATTCATCCAAGTATGATCTTGGGTATCT-CGCAAGCATTATTCCCTTCCCGGATCACAATCAGTCTCCTCGTAACTGTTATCAATCCGCTATGGGTAAACAAGCTATGGGAGTTTTCCTCAC-------------------------------------------------------------
	Capnodium_coffeae                                ---------------------------------------------------------------------------------------------------------------------------------------------------------------------------------------------------------------------------------------------------------------------------------------------------------------------------------------------------------------------------------------------------------------------------------------------------------------------------------------------------------------------------------------------------------------------------------------------------------------------------------------------------------------------------------------------------------------------------------------------------------------------------------------------------------------------------------------------------------------------------------------------------------------------------------------------------CCCTAGTAACGGCGAGTGAAGCGGCAATAGCTCAGATTTGAAATCTGGCGGCGTCCGAGTTGTAATCTGTAGAGGATGCCTTTGGTAGCCCGGTCTAAGTCCCCTGGAACGGGGCGTCACAGAGGGTGAGAATCCCGTATGTGACCGGA-AGGGACCCTCCACAAGGCTCCTTCGACGAGTCGAGTTGTTTGGGAATGCAGCTCTAAATGGGAGGTAAATTCCTTCTAAAGCTAAATACCGGCCAGAGACCGATAGCGCACAAGTAGAGTGATCGAAAGATGAAAAGCACTTTGGAAAGAGAGTTAAAAAGCACGTGAAATTGTTGAAAGGGAAGCGCTTGCAACCAGACTTGTTGGCGG-TGTTCCGCCGGTCTTCCCGGTCCACTCACCGT-CTGCAGGCCAGCATCATCTGGGGCCGCCGGATAAAAGCGAGGGGAACGTGGCTCCTC-GTGTTATAGCCCCTCGTGCAATACGGCGAGCCTCGGGTGAGGTCCGCGCTTCGGCTAGGATGCTGGCGTAATGGTCGTAAGCGGCCCGTCTTGAAACACGGACCAAGGAGTCTAACATCTATGCGAGTGTTCGGGTGTCAAACCCTACGCGTAATGAAAGTGAACGGAGGTGGGAGCC--TTAGGGTGCACCATCGACCGATCCTGATGTCTTCGGATGGATTTGAGTAAGAGCATAGCTGTTGGGACCCGAAAGATGGTGAACTATGCCTGGATAGGGTGAAGCCAGAGGAAACTCTGGTGGAGGCTCGCAGCGGTTCTGACGTGCAAATCGATCGTCAAATTTGGGT----------------------------------------------------------------------------------------------------------------------------------------------------------------------------------------------------------------------------------------------------------------------------------------------------------------------------------------------------------------------------------------------------------------------------------------------------------------------------------------------------------------------------------------------------------------------------------------------------------------------------------------------------------------------------------------------------------------------------------------------------------------------------------------------------------------------------------------------------------------------------------------------------------------------------------------------------------------------------------------------------------------------------------------------------------------------------------------------------------------------------------------------------------------------------------------------------------------------------------------------------------------------------------------------------------------------------------------------------------------------------------------------------------------------------------------------------------------------------------------------------------------------------------------------------------------------------------------------------------------------------------------------------------------------------------------------------------------------------------------------------------------------------------------------------------------------------------------------------------------------------------------------------------------------------------------------------------------------------------------------------------------------------------------------------------------------------------------------------------------------------------------------------------------------------------------------------------------------------------------------------------------------------------
	Capnodium_gardeniarum                            ---------------------------------------------------------------------------------------------------------------------------------------------------------------------------------------------------------------------------------------------------------------------------------------------------------------------------------------------------------------------------------------------------------------------------------------------------------------------------------------------------------------------------------------------------------------------------------------------------------------------------------------------------------------------------------------------------------------------------------------------------------------------------------------------------------------------------------------------------------------------------------------------------------------------------------------------------CCCTAGTAACGGCGAGTGAAGCGGCAATAGCTCAGATTTGAAATCTGGCGGCGTCCGAGTTGTAATCTGTAGAGGATGCCTTTGGTAGCCCGGTCTAAGTCCCCTGGAACGGGGCGTCACAGAGGGTGAGAATCCCGTATGTGACCGGA-AGGGACCCTCCACAAGGCTCCTTCGACGAGTCGAGTTGTTTGGGAATGCAGCTCTAAATGGGAGGTAAATTCCTTCTAAAGCTAAATACCGGCCAGAGACCGATAGCGCACAAGTAGAGTGATCGAAAGATGAAAAGCACTTTGGAAAGAGAGTTAAAAAGCACGTGAAATTGTTGAAAGGGAAGCGCTTGCAACCAGACTTGTTGGCGG-TGTTCCGCCGGTCTTCCCGGTCCACTCACCGT-CTGCAGGCCAGCATCATCTGGGGCCGCCGGATAAAAGCGAGGGGAATGTGGCTCCCC-GTGTTATAGCCCCTCGTGCAATACGGCGAGCCTCGGGTGAGGTCCGCGCTTCGGCTAGGATGCTGGCGTAATGGTCGTAAGCGGCCCGTCTTGAAACACGGACCAAGGAGTCTAACATCTATGCGAGTGTTCGGGTGTCAAACCCTACGCGTAATGAAAGTGAACGGAGGTGGGAGCC--TTAGGGTGCACCATCGACCGATCCTGATGTCTTCGGATGGATTTGAGTAAGAGCATAGCTGTTGGGACCCGAAAGATGGTGAACTATGCCTGGATAGGGTGAAGCCAGAGGAAACTCTGGTGGAGGCTCGCAGCGGTTCTGACGTGCAAATCGATCGTCAAATTTGGGT----------------------------------------------------------------------------------------------------------------------------------------------------------------------------------------------------------------------------------------------------------------------------------------------------------------------------------------------------------------------------------------------------------------------------------------------------------------------------------------------------------------------------------------------------------------------------------------------------------------------------------------------------------------------------------------------------------------------------------------------------------------------------------------------------------------------------------------------------------------------------------------------------------------------------------------------------------------------------------------------------------------------------------------------------------------------------------------------------------------------------------------------------------------------------------------------------------------------------------------------------------------------------------------------------------------------------------------------------------------------------------------------------------------------------------------------------------------------------------------------------------------------------------------------------------------------------------------------------------------------------------------------------------------------------------------------------------------------------------------------------------------------------------------------------------------------------------------------------------------------------------------------------------------------------------------------------------------------------------------------------------------------------------------------------------------------------------------------------------------------------------------------------------------------------------------------------------------------------------------------------------------------------------
	Capronia_fungicola                               ---------------------------------------------------------------------------------------------------------------------------------------------------------------------------------------------------------------------------------------------------------------------------------------------------------------------------------------------------------------------------------------------------------------------------------------------------------------------------------------------------------------------------------------------------------------------------------------------------------------------------------------------------------------------------------------------------------------------------------------------------------------------------------------------------------------------------------------------------------------------------------------------------------------------------------------------------CCTCAGTAACGGCGAGTGAAGCGGCAACAGCTCAAATTTGAAATCTGGCGGGGTCCGAGTTGTAATTTGTAGAGGATGTTTCGGGACCGCTGGTCTAAATTTCTTGGAACAGAATGTCAAAGAGGGTGAGAATCCCGTCTTGGATCGGCGGTAGGGCCCATGTGAAACTCCTTCGACGAGTCGAGTTGTTTGGGAATGCAGCTCAAAATGGGTGGTAAATTTCATCTAAAGCTAAATATTGGCCAGAGACCGATAGCGCACAAGTAGAGTGATCGAAAGATGAAAAGCACTTTGAAAAGAGAGTTAAACAGTATGTGAAATTGTTGAAAGGGAAGCGCTTGCAACCAGACTTGCGCGCGGCGGTTCCCCCTTCCTTTTTGGGTTACTCCGCCGTGTCCAGGCCAACATCGGTTCTGGGGGTTGGTTAAAGGCTTGGGGAATGTATCTCCTTCGACTTATAGCCCCAGGTGTCATGCAACCTCCCGGGACCGAGGAACGCGCTTCGGCTCGGATGTTGGCGTAATGGTTGTCAGCGACCCGTCTTGAAACACGGACCAAGGAGTCTAACATCTATGCGAGTGTTTGGGTGTCAAACCCAACGCGTAATGAAAGTGAACGGAGGTAGGAAGCTTC--GGCTGCACTATCGACCGATCCTGAAGTCTTCGGATGGATTTGAGTAAGAGCATAGCTGTTGGGACCCGAAAGATGGTGAACTATGCCTGAATAGGGTGAAGCCAGAGGAAACTCTGGTGGAGGCTCGCAGCGGTTCTGACGTGCAAATCGATCGTCAAATTTGGGT----------------------------------------------------------------------------------------------------------------------------------------------------------------------------------------------------------------------------------------------------------------------------------------------------------------------------------------------------------------------------------------------------------------------------------------------------------------------------------------------------------------------------------------------------------------------------------------------------------------------------------------------------------------------------------------------------------------------------------------------------------------------------------------------------------------------------------------------------------------------------------------------------------------------------------------------------------------------------------------------------------------------------------------------------------------------------------------------------------------------------------------------------------------------------------------------------------------------------------------------------------------------------------------------------------------------------------------------------------------------------------------------------------------------------------------------------------------------------------------------------------------------------------------------------------------------------------------------------------------------------------------------------------------------------------------------------------------------------------------------------------------------------------------------------------------------------------------------------------------------------------------------------------------------------------------------------------------------------------------------------------------------------------------------------------------------------------------------------------------------------------------------------------------------------------------------------------------------------------------------------------------------------------
	Capronia_mansonii                                ---------------------------------------------------------------------------------------------------------------------------------------------------------------------------------------------------------------------------------------------------------------------------------------------------------------------------------------------------------------------------------------------------------------------------------------------------------------------------------------------------------------------------------------------------------------------------------------------------------------------------------------------------------------------------------------------------------------------------------------------------------------------------------------------------------------------------------------------------------------------------------------------------------------------------------------------------CCTCAGTAACGGCGAGTGAAGCGGCAACAGCTCAAATTTGAAATCTGGCGGGGTCCGAGTTGTAATTTGTAGAGGATGTTTCGGGACCGCCGGTTTAAATTTCTTGGAACAGAATGTCATAGAGGGTGAGAACCCCGTCTTGGACCGGCAGTAGGGCCCATGTGAAACTCCTTCGACGAGTCGAGTTGTTTGGGAATGCAGCTCAAAATGGGTGGTAAATTTCATCTAAAGCTAAATATTGGCCAGAGACCGATAGCGCACAAGTAGAGTGATCGAAAGATGAAAAGCACTTTGAAAAGAGAGTTAAACAGTACGTGAAATTGTTGAAAGGGAAGCGCTTGCAACCAGACTTGCGCGCGGCGGTTCCCCCTTCCTTCTTGGGTTATTCCGCCGTGTCCAGGCCAACATCGGTTCTGGGGGTCGGTTAAAGGCCCGGGGAATGTATCTCCTTCGACTTATAGCCCCGGGTGTCATGCGACCTCCCGGGACCGAGGAACGCGCTTCGGCTCGGATGTTGGCGTAATGGTTGTCAGCGACCCGTCTTGAAACACGGACCAAGGAGTCTAACATCTATGCGAGTGTTTGGGTGTCAAACCCAACGCGGAATGAAAGTGAACGGAGGTAGGAAGCTTC--GGCTGCACTATCGACCGATCCTGATGTCTTCGGATGGATTTGAGTAAGAGCATAGCTGTTGGGACCCGAAAGATGGTGAACTATGCCTGAATAGGGTGAAGCCAGAGGAAACTCTGGTGGAGGCTCGCAGCGGTTCTGACGTGCAAATCGATCGTCAAATTTGGGT----------------------------------------------------------------------------------------------------------------------------------------------------------------------------------------------------------------------------------------------------------------------------------------------------------------------------------------------------------------------------------------------------------------------------------------------------------------------------------------------------------------------------------------------------------------------------------------------------------------------------------------------------------------------------------------------------------------------------------------------------------------------------------------------------------------------------------------------------------------------------------------------------------------------------------------------------------------------------------------------------------------------------------------------------------------------------------------------------------------------------------------------------------------------------------------------------------------------------------------------------------------------------------------------------------------------------------------------------------------------------------------------------------------------------------------------------------------------------------------------------------------------------------------------------------------------------------------------------------------------------------------------------------------------------------------------------------------------------------------------------------------------------------------------------------------------------------------------------------------------------------------------------------------------------------------------------------------------------------------------------------------------------------------------------------------------------------------------------------------------------------------------------------------------------------------------------------------------------------------------------------------------------------
	Capronia_semiimmersa                             ATTCAGCGAG-GTAGTGACAATAAATACTGATACGGGGCTCTTTCGGGTCTCGTAATTGGAATGAGTACAATCTAAATCCCTCCACGAGGAACAATTGGAGGGCAAGTCTGGTGCCAGCAGCCGCGGTAATTCCAGCTCCAATAGCGTATATTAAAGTTGTTGCCGTTAAAAAGCTCGTAGTTGAACCTTGGACCTGGCTGATCTGTCCTCCTAATCGAGCGCACGGATTCGGTCGGGTCTTTCCTTCTGGGGAGCC-CTATGCCCTTCACTGGGTGTAGTGGGGAACCAGGACTTTTACCTTGAAAAAATTATAGTGTTCAAAGCAGGCCTTTGCTCGAATACATTAGCATGGAATAATAGAA-----------------------------TAGGACAT-CGGTTC-TATTTTGTTGGTTTCTAGGACCGCTGTAATGATTAATAGGGATAGTCGGGGGCGTCAGTATTCAATTGTCAGAGGTGAAATTCTTGGATTTATTGAAGACTAACTACTGCGAAAGCATTCGCCAAGGATGTTTTCATTAATCAGTGAACGAAAGTTAGGGGATCGAAGACGATCACATACCGTCGTAGTCTTAACCATAAACTATGCCGACTAGGGATCGGACGGTGGTTTTTT-TATGCCCCGTTCGGCACCTTACGATAAATCA-AAGTTTTTGGGCTCGGGGGGGAGTATGGTCGCAAGGCTGAAACTTAAAGAAATTGACGGAAGGGCACCACCAGGCGTGGAGCCTGCGGCTTAATTTGACTCAACACGGGGAAACTCACCAGGTCCAGACATGCTTAGGATTGACAGATTGATAGCTCTTTCTTGATTGTATGGGTGGTGGTGCATGGCCGTTCTTAGTTGGTGGAGTGATTTGTCTGCTTAATTGCGATAACGAACGAG------------------------------------------------------------------------------------------------------------------------------------------------------------------------TCCTTCGACGAGTCGAGTTGTTTGGGAATGCAGCTCAAAATGGGTGGTAAATTTCATCTAAAGCTAAATATTGGCCAGAGACCGATAGCGCACAAGTAGAGTGATCGAAAGATGAAAAGAACTTTGAAAAGAGAGTTAAACAGTATGTGAAATTGTTGAAAGGGAAGCGCTTGCAACCAGACTTGAGCGCGACGGTTCCCCTAGCCTTTCTAGGTTACTCTGTCGTGTCCAGGCCAACATCGGTTCTGAGGGCCGGTCAAAGGCCCCGGGAATGTACCT---CCGACTTATAGACCGGGGTGTCATGCGGCCTCTCGGGACCGAGGAACGCGCTTCGGCTCGGATGTTGGCGTAATGGTTGTCAGCGACCCGTCTTGAAACACGGACCAAGGAGTCTAACATCTATGCGAGTGTTTGGGTGTCAAACCCAACGCGGAATGAAAGTGAACGGAGGTAGGAAGCTTC--GGCTGCACTATCGACCGATCCTGAAGTTTACGGATGGATTTGAGTAAGAGCATAGCTGTTGGGACCCGAAAGATGGTGAACTATGCCTGAATAGGGTGAAGCCAGAGGAAACTCTGGTGGAGGCTCGCAGCGGTTCTGACGTGCAAATCGATCGTCAAATTTGGGTATGGGTAAAGAA---AAGACTCATATCAACGTCGTCGTCATCGGACACGTCGACTCCGGCAAGTCCACCACCACT---GGTCACTTGATCTACAAGTGCGGTGGTATCGATTCTCGTACCATCGAGAAGTTCGAGAAGGAAGCCGCTCAACTCGGAAAGGGCTCCTTCAAGTATGCTTGGGTGTTGGACAAGCTGAAGGCCGAACGTGAGCGTGGTATCACCATCGATATCGCGCTCTGGAAGTTCGAGACTCCCAAATACTTCGTCACTGTCATTGATGCCCCTGGTCATCGTGACTTCATCAAGAACATGATCACTGGTACTTCCCAGGCTGATTGTGCCATCCTCATCATTGCCGCTGGCACTGGTGAGTTCGAAGCCGGTATCTCCAAGGATGGCCAGACCCGTGAGCACGCTCTCCTCGCCTACACCCTAGGTGTGAAGCAGCTTATTGTCGCGATCAACAAGATGGACACCGCCAAATGGGCTGAGGATCGGTTCAACGAAATTATCAAGGAGACTTCCAACTTCATCAAGAAGGTCGGATACAACCCCAAGTCTGTTCCATTCGTGCCCATCTCTGGCTTCAACGGAGACAACATGATCGACGTCTCCACCAACGCCCCTTGGTACAAGGGTTGGGAGAAGGAGACCAAGGCCGGC---AAGTCTACTGGCAAGACCCTCCTTGAGGCCATCGACGCGATTGACCCTCCCACTCGTCCCACCGATAAGCCCCTTCGTCTCCCTCTCCAGGATGTCTACAAGATCTCTGGTATCGGCACGGTGCCTGTTGGTCGTGTTGAGACTGGTACCATCAAAGCCGGTATGGTCGTCACCTTCGCGCCCGCCAACGTCACCACTGAAGTCAAGTCCGTCGAAATGCACCACGAACAGCTCGTCGAGGGTGTTCCAGGTGACAACGTCGGCTTCAACGTCAAGAACGTCTCCGTCAAGGAGGTTCGTCGTGGAAACGTCGCCGGTGACTCCAAGAACGATCCCCCCAAGGGTGCCGACTCCTTCAACGCCCAGGTCATCGTCCTCAACCACCCTGGTCAGGTCGGTGCCGGTTACGCCCCAGTCTTGGATTGCCACACTGCCCACATTGCTTGCAAGTTCGCTGAGCTCCTCGAGAAGATCGATCGCCGTACCGGAAAGTCCATGGAAAACAACCCCAAGTTTATCAAGTCTGGTGATGCTGCCATCGTGAAGATGATCCCCAGCAAGCCTATGTGCGTTGAGGCTTTCACCGACTATCCTCCTCTTGGTCGTTTCGCCGTCCGTGACATGCGTCAAACCGTCGCCGTCGGTGTCATCAAGAGCGTTGCCAAGTCTGACAAGGCTGGT---GGCAAGGTCACCAAGGCTGCTGTCAAGGCTGGC---AAGAAATAG---AGCCTTGGAAGATTGGGAACCTCGGTTGAACCCTCAAGCCACGAAAGTCTTTGTGGATGGTGTGTGGTTTGCTGTTGCTCTGCGGGATCCGAAGCGATTGGTAGAGGACCTTCGCAAACTACGACGA---AAGGGTACATTCGACCAGCAGGTCAGTCTGGTCTGGGACATTCGAGAAAAGGAGTTCAGGGTCAGCGGCGACTCGGGCCGGATCATACGTCCACTGTTTATCGTCGAAACTGATCGAGGCTCACCCAACTGGGGGAATCTCATTCTCAACAAGGATCACATCCAGAGGCTG------------GACAATACG------------GCTATTCTGAAAGAAGAAGGCTAC------------GATTGGTCCGAG---GTCAAGCCGTATGGCTGGAACGAGCTGTTGGAGGACGGTGTTGTCGAATACCTCGATGCCGAAGAGGAAGAGACAGCCCTGATCATCATGAGCCCCGAAGCTTTGTCCGATGCCAACGCCAAGAAAGCCGGC------------CTGGACATTGAGCCAGAAGACGATCCGTTGCGACGTAACGATCCTCCACTGGTCCGTGGAGGTGAAGGCTTCACTCACTGCGAGATTCACCCGAGCATGATCCTGGGTGTTTGTGCCAGTATCATTCCATTCCCCGATCACAACCAGTCACCCCGTAATACGTACCAGTCCGCCATGGGTAAACAAGCTATGGGTGTCTTCCTTACGAACTTCGACCAACGAATGGAGACCATGGCGAAT---------------------------
	Ceramothyrium_carniolicum                        ---------------------------------------------------------------------------------------------------------------------------------------------------------------------------------------------------------------------------------------------------------------------------------------------------------------------------------------------------------------------------------------------------------------------------------------------------------------------------------------------------------------------------------------------------------------------------------------------------------------------------------------------------------------------------------------------------------------------------------------------------------------------------------------------------------------------------------------------------------------------------------------------------------------------------------------------------CCTCAGTAACGGCGAGTGAAGCGGCAACAGCTCAAATTTGAAATCTGGCAGCGTCCGAGTTGTAATTTGTAGAGGATGTTTCGGCACGACCGGGTTAAATTTCTTGGAACAGAATGTCATAGAGGGTGAGAACCCCGTCTTGACCCGGGCGTACGAGCCGTGTGGAACTCCTTCGACGAGTCGAGTTGTTTGGGAATGCAGCTCAAAATGGGTGGTAAATTTCATCTAAAGCTAAATATTGGCCAGAGACCGATAGCGCACAAGTAGAGTGA-CGAAAGATGAAAAGCACTTTGAAAAGAGAGTTAAACAGTATGTGAAATTGTTGAAAGGGAAGCGCTTACAACCAGACTTGAGCGCGACGGTTCCCCCTTGCTTCCTGGGTTATTCCGTCGTGTCCAGGCCAACATCGGTTTCGGGGGTTGGTTAAAGGCTTAGGGAATGTATCTCCCTCGACTTATAGCCCTAGGTGTCATGCGACCTCCCGGGACCGAGGAACGCGCTTCGGCTCGGATGTTGGCGTAATGGTTGTCAGCGACCCGTCTTGAAACACGGACCAAGGAGTCTAACATCTATGCGAGTGTTAGGGTGTCAAACCCTACGCGGAATGAAAGTGAACGG-GGTAGGAAGCCTTAAGGCTGCACTATCGACCGATCCTGAAGTTTACAGATGGATTTGAGTAAGAGCATAGCTGTTGGGACCCGAAAGATGGTGAACTATGCGTGAATAGGGTGAAGCCAGAGGAAACTCTGGTGGAGGCTCGCAGCGGTTCTGACGTGCAAATCGATCGTCAAATTTGCGT----------------------------------------------------------------------------------------------------------------------------------------------------------------------------------------------------------------------------------------------------------------------------------------------------------------------------------------------------------------------------------------------------------------------------------------------------------------------------------------------------------------------------------------------------------------------------------------------------------------------------------------------------------------------------------------------------------------------------------------------------------------------------------------------------------------------------------------------------------------------------------------------------------------------------------------------------------------------------------------------------------------------------------------------------------------------------------------------------------------------------------------------------------------------------------------------------------------------------------------------------------------------------------------------------------------------------------------------------------------------------------------------------------------------------------------------------------------------------------------------------------------------------------------------------------------------------------------------------------------------------------------------------------------------------------------------------------------------------------------------------------------------------------------------------------------------------------------------------------------------------------------------------------------------------------------------------------------------------------------------------------------------------------------------------------------------------------------------------------------------------------------------------------------------------------------------------------------------------------------------------------------------------------
	Ceramothyrium_linnaeae                           ---------------------------------------------------------------------------------------------------------------------------------------------------------------------------------------------------------------------------------------------------------------------------------------------------------------------------------------------------------------------------------------------------------------------------------------------------------------------------------------------------------------------------------------------------------------------------------------------------------------------------------------------------------------------------------------------------------------------------------------------------------------------------------------------------------------------------------------------------------------------------------------------------------------------------------------------------CCTCAGTAACGGCGAGTGAAGCGGCAACAGCTCAAATTTGAAATCTGGCAGCGTCCGAGTTGTAATTTGTAGAGGATGTTTCGGCACGACCGGGTTAAATTTCTTGGAACAGAATGTCATAGAGGGTGAGAACCCCGTCTTGACCCGGGCGTACGAGCCGTGTGGAACTCCTTCGACGAGTCGAGTTGTTTGGGAATGCAGCTCAAAATGGGTGGTAAATTTCATCTAAAGCTAAATATTGGCCAGAGACCGATAGCGCACAAGTAGAGTGATCGAAAGATGAAAAGCACTTTGAAAAGAGAGTTAAACAGTATGTGAAATTGTTGAAAGGGAAGCGCTTACAACCAGACTTGAGCGCGACGGTTCCCCCTTGCTTCCTGGGTTATTCCGTCGTGTCCAGGCCAACATCGGTTTCGGGGGTTGGTTAAAGGCTTAGGGAATGTATCTCCCTCGACTTATAGCCCTAGGTGTCATGCAACCTCCCGGGACCGAGGAACGCGCTTCGGCTCGGATGTTGGCGTAATGGTTGTCAGCGACCCGTCTTGAAACACGGACCAAGGAGTCTAACATCTATGCGAGTGTTAGGGTGTCAAACCCTACGCGGAATGAAAGTGAACGG-GGTAGGAAGCCTTAAGGCTGCACTATCGACCGATCCTGAAGTTTACGGATGGATTTGAGTAAGAGCATAGCTGTTGGGACCCGAAAGATGGTGAACTATGCGTGAATAGGGTGAAGCCAGAGGAAACTCTGGTGGAGGCTCGCAGCGGTTCTGACGTGCAAATCGATCGTCAAATTTGCGT----------------------------------------------------------------------------------------------------------------------------------------------------------------------------------------------------------------------------------------------------------------------------------------------------------------------------------------------------------------------------------------------------------------------------------------------------------------------------------------------------------------------------------------------------------------------------------------------------------------------------------------------------------------------------------------------------------------------------------------------------------------------------------------------------------------------------------------------------------------------------------------------------------------------------------------------------------------------------------------------------------------------------------------------------------------------------------------------------------------------------------------------------------------------------------------------------------------------------------------------------------------------------------------------------------------------------------------------------------------------------------------------------------------------------------------------------------------------------------------------------------------------------------------------------------------------------------------------------------------------------------------------------------------------------------------------------------------------------------------------------------------------------------------------------------------------------------------------------------------------------------------------------------------------------------------------------------------------------------------------------------------------------------------------------------------------------------------------------------------------------------------------------------------------------------------------------------------------------------------------------------------------------------
	Ceramothyrium_podocarpi                          ---------------------------------------------------------------------------------------------------------------------------------------------------------------------------------------------------------------------------------------------------------------------------------------------------------------------------------------------------------------------------------------------------------------------------------------------------------------------------------------------------------------------------------------------------------------------------------------------------------------------------------------------------------------------------------------------------------------------------------------------------------------------------------------------------------------------------------------------------------------------------------------------------------------------------------------------------CCTCAGTAACGGCGAGTGAAGCGGCAACAGCTCAAATTTGAAATCTGGCAGTGTCCGAGTTGTAATTTGTAGAGGATGTTTCGGTACGACCGGGATAAATTTCTTGGAACAGAATGTCATAGAGGGTGAGAACCCCGTCTTGACCCGAGCGTACGGGCCGTGTGAAACTCCTTCGACGAGTCGAGTTGTTTGGGAATGCAGCTCAAAATGGGTGGTAAATTTCATCTAAAGCTAAATATTGGCCAGAGACCGATAGCGCACAAGTAGAGTGATCGAAAGATGAAAAGCACTTTGAAAAGAGAGTTAAACAGTATGTGAAATTGTTGAAAGGGAAGCGCTGGCAACCAGACTTGAGCGCGGCGGTTCCCCCTGGCTTCTTGGGTTACTCCGTCGTGTCCAGGCCAACATCGGTTTCGGGGGTCGGTTAAAGGCCCTGGGAATGTATCTCCTTCGACTTATAGCCCAGGGTGTCATGCGACCACCCGGGACCGAGGAACGCGCTTCGGCTCGGATGTTGGCGTAATGGTTGTCAGCGACCCGTCTTGAAACACGGACCAAGGAGTCTAACAACTATGCGAGTGTTCGGGTGTTAAACCCTGCGCGTAATGAAAGTGAACGGAGGTAAGAAGCTTC--GGCTGCATTATCGACCGATCCTGAAGTTTACGGATGGATTTGAGTAAGAGCATAGCTGTTGGGACCCGAAAGATGGTGAACTATGCGTGAATAGGGTGAAGCCAGAGGAAACTCTGGTGGAGGCTCGCAGCGGTTCTGACGTGCAAATCGATCGTCAAATTTGCGT----------------------------------------------------------------------------------------------------------------------------------------------------------------------------------------------------------------------------------------------------------------------------------------------------------------------------------------------------------------------------------------------------------------------------------------------------------------------------------------------------------------------------------------------------------------------------------------------------------------------------------------------------------------------------------------------------------------------------------------------------------------------------------------------------------------------------------------------------------------------------------------------------------------------------------------------------------------------------------------------------------------------------------------------------------------------------------------------------------------------------------------------------------------------------------------------------------------------------------------------------------------------------------------------------------------------------------------------------------------------------------------------------------------------------------------------------------------------------------------------------------------------------------------------------------------------------------------------------------------------------------------------------------------------------------------------------------------------------------------------------------------------------------------------------------------------------------------------------------------------------------------------------------------------------------------------------------------------------------------------------------------------------------------------------------------------------------------------------------------------------------------------------------------------------------------------------------------------------------------------------------------------------------
	Chaetothyriomycetidae_sp_EF1591                  ---------------------------------------------------------------------------------------------------------------------------------------------------------------------------------------------------------------------------------------------------------------------------------------------------------------------------------------------------------------------------------------------------------------------------------------------------------------------------------------------------------------------------------------------------------------------------------------------------------------------------------------------------------------------------------------------------------------------------------------------------------------------------------------------------------------------------------------------------------------------------------------------------------------------------------------------------CCCTAGTAACGGCGAGTGAAGCGGTAACAGCTCAAATTTGAAATCTGGCCGGGTCCGAGTTGTAATTTGTAGAGGATGTTTCGGGAAGGCCGGTTTAAGTTTCTTGGAACAGAACGTCATAGAGGGTGAGAATCCCGTCTAGAACCGATGGCCGCGTCCATGTGAAACTCCTTCGACGAGTCGAGTTGTTTGGGAATGCAGCTCAAAATGGGTGGTAAATTTCATCTAAAGCTAAATATTGGCCAGAGACCGATAGCGCACAAGTAGAGTGATCGAAAGATGAAAAGCACTTTGAAAAGAGAGTTAAACAGTATGTGAAATTGTTGAAAGGGAAGCGCTTGCAACCAGACTTGTGTTTAACGGTTCTCCCGGTTTTCCCGGGCTACTCCGTTATATCCAGGCCAGCATCGGTTTGGGTGGTTAGTTAAAGGTTTTGGGAATGTATCTCCTTCGACTTATAGCCCAAGGCGTAATGTGGCCTACCTAGACCGAGGAACGCGCTTTTGCTCGGATGCTGGCGTAATGGTTGTAAGCGGCCCGTCTTGAAACACGGACCAAGGAGTCTAACATCTATGCGAGTGTTAGGGTGTTAAACCCTACGCGTAATGAAAGTGAACGGAGGTAAGAACCCTTTAGGGCGCATTATCGACCGATCCTGATGTCTTCGGATGGATTTGAGTAAGAGCATAGCTGTTGGGACCCGAAAGATGGTGAACTATGCCTGAATAGGGTGAAGCCAGAGGAAACTCTGGTGGAGGCTCGCAGCGGTTCTGACGTGCAAATCGATCGTCAAATTTGGGT----------------------------------------------------------------------------------------------------------------------------------------------------------------------------------------------------------------------------------------------------------------------------------------------------------------------------------------------------------------------------------------------------------------------------------------------------------------------------------------------------------------------------------------------------------------------------------------------------------------------------------------------------------------------------------------------------------------------------------------------------------------------------------------------------------------------------------------------------------------------------------------------------------------------------------------------------------------------------------------------------------------------------------------------------------------------------------------------------------------------------------------------------------------------------------------------------------------------------------------------------------------------------------------------------------------------------------------------------------------------------------------------------------------------------------------------------------------------------------------------------------------------------------------------------------------------------------------------------------------------------------------------------------------------------------------------------------------------------------------------------------------------------------------------------------------------------------------------------------------------------------------------------------------------------------------------------------------------------------------------------------------------------------------------------------------------------------------------------------------------------------------------------------------------------------------------------------------------------------------------------------------------------------
	Chrysosporium_merdarium                          ---------------------------------------------------------------------------------------------------------------------------------------------------------------------------------------------------------------------------------------------------------------------------------------------------------------------------------------------------------------------------------------------------------------------------------------------------------------------------------------------------------------------------------------------------------------------------------------------------------------------------------------------------------------------------------------------------------------------------------------------------------------------------------------------------------------------------------------------------------------------------------------------------------------------------------------------------CCTCAGTAACGGCGAGTGAAGCGGTAACAGCTCAAATTTGAAATCTGGCACGGTCCGAGTTGTAATTTGTAGAGGATGCTTCGAGATGGTTGGCCTAAGTTCCTTGGAACAGGACGTCATAGAGGGTGAGAATCCCGTATGCGGCCAGGTGCCTCGCTCATGTGAAGCTCCTTCGACGAGTCGAGTTGTTTGGGAATGCAGCTCAAAATGGGTGGTAAATTTCATCTAAAGCTAAATATTGGCCAGAGACCGATAGCGCACAAGTAGAGTGATCGAAAGATGAAAAGCACTTTGGAAAGAGAGTTAAACAGTACGTGAAATTGTTGAAAGGGAAGCGCTTGCAACCAGACTTGCGCGCGGCCGATCATCCGGTGTTCCCGGTGCACTCGGCCGTGCTCAGGCCAGCATCGGTTTTGGCGGCTGGATAAAGGCCCTAGGAATGTAGCTCTCTCGTGTTATAGCCTAGGGTGCAATGCAGCCTGCTGGGACCGAGGACCGCGCTTCGGCTAGGATGCTGGCGTAATGGTTGTAAGCGGCCCGTCTTGAAACACGGACCAAGGAGTCTAACATCTATGCGAGTGTTTGGGTGTCAAACCCTACGCGTAATGAAAGTGAACGGAGGTGAGAACCCTTAAGGGTGCATCATCGACCGGTCCTGAAGTTTACGGAAGGATCTGAGTAAGAGCATAGCTGTTGGGACCCGAAAGATGGTGAACTATGCCTGAATAGGGTGAAGCCAGAGGAAACTCTGGTGGAGGCTCGCAGCGGTTCTGACGTGCAAATCGATCGTCAAATTTGGGT----------------------------------------------------------------------------------------------------------------------------------------------------------------------------------------------------------------------------------------------------------------------------------------------------------------------------------------------------------------------------------------------------------------------------------------------------------------------------------------------------------------------------------------------------------------------------------------------------------------------------------------------------------------------------------------------------------------------------------------------------------------------------------------------------------------------------------------------------------------------------------------------------------------------------------------------------------------------------------------------------------------------------------------------------------------------------------------------------------------------------------------------------------------------------------------------------------------------------------------------------------------------------------------------------------------------------------------------------------------------------------------------------------------------------------------------------------------------------------------------------------------------------------------------------------------------------------------------------------------------------------------------------------------------------------------------------------------------------------------------------------------------------------------------------------------------------------------------------------------------------------------------------------------------------------------------------------------------------------------------------------------------------------------------------------------------------------------------------------------------------------------------------------------------------------------------------------------------------------------------------------------------------------
	Cladophialophora_carrionii                       ----------------------------------------------------------------------------------------------------------------------------------------------------------------------------------------------------------------------------------------------------------------------------------------------------------------------------------------------------------------------------------------------------------------------------------------------------------------------------------------------------------------------------------------------------------------------------------------------------------------------------------------------------------------------------------------------------------------------------------------------------------------------------------------------------------------------------------------------------------------------------------------------------------------------------------------------------------------------------------------TTGAAATCTGGCGGGGTCCGAGTTGTAATTTGTAGAGGATGTTTTGGGACCGCCGGTTTAAATTTCTTGGAACAGAATGTCAGAGAGGGTGAGAATCCCGTCTTGGACCGGCGGTAGGGCCTGTGTAAAACTCCTTCGACGAGTCGAGTTGTTTGGGAATGCAGCTCAAAATGGGTGGTAAATTTCATCTAAAGCTAAATATTGGCCAGAGACCGATAGCGCACAAGTAGAGTGATCGAAAGATGAAAAGAACTTTGAAAAGAGAGTTAAACAGTATGTGAAATTGTTGAAAGGGAAGCGCTTGCAACCAGACTTGAGCGCGACGGTTCCCCTAGCCTTTCTAGGTTACTCCGTCGTGTCCAGGCCAACATCGGTTCTGAGGGTCGGTCAAAGGCTCTGGGAATGTATCT---CCGACTTATAGACCAGGGTGTCATGCGACCTCTCGGGACCGAGGAACGCGCTTCGGCTCGGATGTTGGCGTAATGGTTGTCAGCGACCCGTCTTGAAACACGGACCAAGGAGTCTAACATCTATGCGAGTGTTTGGGTGTCAAACCCAACGCGAAATGAAAGTGAACGGAGGTAGGAAGCTTC--GGCTGCACTATCGACCGATCCTGAAGTTTACGGATGGATTTGAGTAAGAGCATAGCTGTTGGGACCCGAAAGATGGTGAAC-----------------------------------------------------------------------------------------------------------------------------------------------------------------------------------------------------------------------------------------------------------------------------------------------------------------------------------------------------------------------------------------------------------------------------------------------------------------------------------------------------------------------------------------------------------------------------------------------------------------------------------------------------------------------------------------------------------------------------------------------------------------------------------------------------------------------------------------------------------------------------------------------------------------------------------------------------------------------------------------------------------------------------------------------------------------------------------------------------------------------------------------------------------------------------------------------------------------------------------------------------------------------------------------------------------------------------------------------------------------------------------------------------------------------------------------------------------------------------------------------------------------------------------------------------------------------------------------------------------------------------------------------------------------------------------------------------------------------------------------------------------------------------------------------------------------------------------------------------------------------------------------------------------------------------------------------------------------------------------------------------------------------------------------------------------------------------------------------------------------------------------------------------------------------------------------------------------------------------------------------------------------------------------------------------------------------------------------------------------------------
	Cladosporium_fulvum                              ------------------------------------------------------------------------------------------------TGGAGGGCAAGTCTGGTGCCAGCAGCCGCGGTAATTCCAGCTCCAATAGCGTATATTAAAGTTGTTGCAGTTAAAAAGCTCGTAGTTGAACCTTGGGCCTGGCTGGCCGGTCCGCCTCACCGCGTGTACTGGTCCGGCCGGGCCTTTCCTTCTGGGGAGCC-GCATGCCCTTCACTGGGCGTGTCGGGGAACCAGGACTTTTACTTTGAAAAAATTAGAGTGTTCAAAGCAGGCCTTTGCTCGAATACATTAGCATGGAATAATAGAA-----------------------------TAGGACGTGTGGTTC-TATTTTGTTGG-TTCTAGGACCGCCGTAATGATTAATAGGGATAGTCGGGGGCATCCGTATTCAATTGTCAGAGGTGAAATTCTTGGATTTATTGAAGACGAACTACTGCGAAAGCATTTGCCAAGGATGTTTTCATTAATCAGTGAACGAAAGTTAGGGGATCGAAGACGATCAGATACCGTCGTAGTCTTAACCATAAACTATGCCGACTAGGGATCG-------------------------------------------------------------------------------------------------------------------------------------------------------------------------------------------------------------------------------------------------------------------------------------------------------------------------------------------------------------------------------------------------------------------------------------------------------------------------------------------------------------------------------------------------------------------------------------------------------------------------------------------------------------------------------------------------------------------------------------------------------------------------------------------------------------------------------------------------------------------------------------------------------------------------------------------------------------------------------------------------------------------------------------------------------------------------------------------------------------------------------ATGGGTAAGGAA---AAGACTCACATCAACGTCGTCGTCATCGGCCATGTCGACTCCGGCAAGTCAACCACCACT---GGACACTTGATCTACAAGTGCGGTGGTATCGACAAGCGTACCATTGAGAAGTTCGAGAAGGAAGCCGCCGAGTTGGGCAAGGGCTCCTTCAAGTACGCGTGGGTGCTCGACAAGCTGAAGGCCGAGCGTGAGCGTGGTATCACTATCGACATTGCCCTCTGGAAGTTTGAAACGCCTAAGTACTATGTCACTGTCATCGACGCCCCAGGTCACCGTGATTTCATCAAGAACATGATCACTGGTACCTCCCAGGCCGACTGCGCCATTCTCATCATTGCCGCTGGTACTGGTGAGTTCGAGGCCGGCATCTCCAAGGATGGCCAGACTCGTGAGCACGCTCTCCTCGCCTACACTCTGGGTGTGAAGCAGCTCATCGTCGCCATCAACAAGATGGACACCACCAAGTGGTCCGAGGACCGCTTCAACGAGATCATCAAGGAGACCTCCAACTTCATCAAGAAGGTCGGCTACAACCCAAAGACCGTCCCATTCGTTCCAATCTCCGGCTTCAACGGCGACAACATGATCGACGTTTCCAGCAACTGCCCATGGTACAAGGGCTGGGAGAAGGAGACCAAGTCC------AAGGTTACCGGCAAGACCCTTCTCGAGGCCATCGACGGTATCGACCCACCATCGCGTCCATCTGACAAGCCCCTCCGTCTGCCACTCCAGGACGTGTACAAGATCGGTGGTATTGGCACGGTTCCAGTCGGTCGTGTCGAGACCGGTGTCATCAAGGCCGGCATGGTTGTCACCTTCGCCCCAGCTGGTGTCACCACCGAAGTCAAGTCCGTTGAGATGCACCACGAACAGCTCACCGAGGGTCTTCCAGGTGACAACGTCGGCTTCAACGTCAAGAACGTCTCCGTGAAGGAGATTCGTCGTGGCAACGTCGCCGGTGACTCCAAGAACGACCCACCAAAGGGCTGCGACTCGTTCAACGCCCAGGTCATCGTCCTCAATCACCCAGGTCAGGTCGGTGCCGGTTACGCTCCAGTCCTCGACTGCCACACCGCCCACATCGCCTGCAAGTTCTCCGAGCTCCTCGAGAAGATCGACCGTCGTTCCGGCAAGTCGATTGAAGCCTCGCCAAAGTTCATCAAGTCCGGTGACGCCGCCATCGTCAAGATGATCCCATCCAAGCCAATGTGCGTGGAGGCTTTCACCGAGTACCCACCACTTGGTCGCTTCGCCGTCCGTGATATGAGACAGACCGTCGCTGTCGGTGTCATCAAGTCTGTCGTCAAGGCTGAGAAAGGCGCC---GGCAAGGTCACCAAGGCCGCCGTCAAGGCTTCC---AAGAAGTAG------------GGAGTACGATCCGGTGTTAAATCCGAAGGCCACCAAAGTCTTCCTCAACGGAACGTGGATCGGTGTG---CACAAGAATGCAAATGACCTCACCAACATGATGCGCAGCCTTCGACGA---AAGGGTGTACTCAGCTTCGAGGTGACCATCATTCGCGACGTCAGAGAGCGTGAGATCAAGATCTTCACCGATGCTGGCAGGGTTTGCCGACCGCTGTTCGTCGTCGAGAATGATCCCAAGAACCCGAACAACGGCAGCTTAGTCCTACAGCGCGAGCATTGCCAGAGACTGGCG---GATGACCAAAACGTC---------CTTGCGGAGCTCGCT------GGT---------GTCAGCGAGGAAGAGCGAGAGCAGAAGGTGTTTGGCTGGAAGGGTCTCGTTGACGCCGGTGTTGTCGAGTACCTCGATGCCGAGGAAGAAGAGACTGCCATGATCATCATGACACCTGAAGACCTGGAAGAGCACAAGCTGATGCGACAAGGC------GTGCCAATGGAGGACACGAGAGCT---GATCCACATCGGCGTATCAAGTCGAAGCCGAATCCGTATGTCCGGACTTGGACACATTGCGAGATCCACCCAGCCATGATCTTGGGCATTTGCGCCAGCATTATTCCCTTCCCTGATCACAACCAGTCTCCAAGGAACACATACCAAAGTGCCATGGGAAAGCAAGCCATGGGTGTGACCTTGACGAACT--------------------------------------------------------
	Cladosporium_halotolerans                        ---------------------------------------------------------------------------------------------------------------------------------------------------------------------------------------------------------------------------------------------------------------------------------------------------------------------------------------------------------------------------------------------------------------------------------------------------------------------------------------------------------------------------------------------------------------------------------------------------------------------------------------------------------------------------------------------------------------------------------------------------------------------------------------------------------------------------------------------------------------------------------------------------------------------------------------------------CTCTAGTAACGGCGAGTGAAGCAGCAATAGCTCAAATTTGAAATCTGGCGGCGTCCGAGTTGTAATTTGTAGAGGATGCTTCTGGCAGCCCGACCTAAGTTCCTTGGAACAGGACGTCATAGAGGGTGAGAATCCCGTATGCGGTCGGA-AAGGACCCTACACGTAGCTCCTTCGACGAGTCGAGTTGTTTGGGAATGCAGCTCTAAATGGGAGGTAAATTTCTTCTAAAGCTAAATATTGGCCAGAGACCGATAGCGCACAAGTAGAGTGATCGAAAGATGAAAAGCACTTTGGAAAGAGAGTTAAAAAGCACGTGAAATTGTTGAAAGGGAAGGGATTGCAACCAGACTTGCTCGCGG-TGTTCCGCCGGTCTTCCCGGTCTACTCGCCGCGTTGCAGGCCAGCATCGTCTGGTGCCGCTGGATAAGA-CTTGAGGAATGTAGCTCCTC-GTGTTATAGCCTCTTGTG--ATGCAGCGAGCGCCGGGCGAGGTCCGCGCTTCGGCTAGGATGCTGGCGTAATGGTTGTAATCCGCCCGTCTTGAAACACGGACCAAGGAGTCTAACATCTATGCGAGTGTTCGGGTGTCAAACCCTACGCGTAATGAAAGTGAACGGAGGTGAGAACC--GCAAGGTGCATCATCGACCGATCCTGATGTCTTCGGATGGATTTGAGTATGAGCATAGCTGTTGGGACCCGAAAGATGGTGAACTATGCCTGAATAGGGTGAAGCCAGAGGAAACTCTGGTGGAGGCTCGCAGCGGTTCTGACGTGCAAATCGATCGTCAAATTTGGGT----------------------------------------------------------------------------------------------------------------------------------------------------------------------------------------------------------------------------------------------------------------------------------------------------------------------------------------------------------------------------------------------------------------------------------------------------------------------------------------------------------------------------------------------------------------------------------------------------------------------------------------------------------------------------------------------------------------------------------------------------------------------------------------------------------------------------------------------------------------------------------------------------------------------------------------------------------------------------------------------------------------------------------------------------------------------------------------------------------------------------------------------------------------------------------------------------------------------------------------------------------------------------------------------------------------------------------------------------------------------------------------------------------------------------------------------------------------------------------------------------------------------------------------------------------------------------------------------------------------------------------------------------------------------------------------------------------------------------------------------------------------------------------------------------------------------------------------------------------------------------------------------------------------------------------------------------------------------------------------------------------------------------------------------------------------------------------------------------------------------------------------------------------------------------------------------------------------------------------------------------------------------------------
	Cladosporium_oxysporum                           ---------------------------------------------------------------------------------------------------------------------------------------------------------------------------------------------------------------------------------------------------------------------------------------------------------------------------------------------------------------------------------------------------------------------------------------------------------------------------------------------------------------------------------------------------------------------------------------------------------------------------------------------------------------------------------------------------------------------------------------------------------------------------------------------------------------------------------------------------------------------------------------------------------------------------------------------------CTCTAGTAACGGCGAGTGAAGCAGCAATAGCTCAAATTTGAAATCTGGCGGCGTCCGAGTTGTAATTTGTAGAGGATGCTTCTGATAACCCGACCTAAGTTCCTTGGAACAGGACGTCATAGAGGGTGAGAATCCCGTATGCGGTCGGA-AAGGGCTCTATACGTAGCTCCTTCGACGAGTCGAGTTGTTTGGGAATGCAGCTCTAAATGGGAGGTAAATTTCTTCTAAAGCTAAATATTGGCCAGAGACCGATAGCGCACAAGTAGAGTGATCGAAAGATGAAAAGCACTTTGGAAAGAGAGTTAAAAAGCACGTGAAATTGTTAAAAGGGAAGGGATTGCAACCAGACTTGCTCGCGG-TGTTCCGCCGGTCTTCCCGGTCTACTCGCCGCGTTGCAGGCCAGCATCGTCTGGTGCCGCTGGATAAGA-CTTGAGGAATGTAGCTCCTC-GTGTTATAGCCTCTTGTG--ATGCAGCGAGCGCCGGGCGAGGTCCGCGCTTCGGCTAGGATGCTGGCGTAATGGTCGTAATCCGCCCGTCTTGAAACACGGACCAAGGAGTCTAACATCTATGCGAGTGTTCGGGTGTCAAACCCTACGCGTAATGAAAGTGAACGGAGGTGAGAACC--GCAAGGTGCATCATCGACCGATCCTGATGTCTTCGGATGGATTTGAGTAAGAGCATAGCTGTTGGGACCCGAAAGATGGTGAACTATGCCTGAATAGGGTGAAGCCAGAGGAAACTCTGGTGGAGGCTCGCAGCGGTTCTGACGTGCAAATCGATCGTCAAATTTGGGT----------------------------------------------------------------------------------------------------------------------------------------------------------------------------------------------------------------------------------------------------------------------------------------------------------------------------------------------------------------------------------------------------------------------------------------------------------------------------------------------------------------------------------------------------------------------------------------------------------------------------------------------------------------------------------------------------------------------------------------------------------------------------------------------------------------------------------------------------------------------------------------------------------------------------------------------------------------------------------------------------------------------------------------------------------------------------------------------------------------------------------------------------------------------------------------------------------------------------------------------------------------------------------------------------------------------------------------------------------------------------------------------------------------------------------------------------------------------------------------------------------------------------------------------------------------------------------------------------------------------------------------------------------------------------------------------------------------------------------------------------------------------------------------------------------------------------------------------------------------------------------------------------------------------------------------------------------------------------------------------------------------------------------------------------------------------------------------------------------------------------------------------------------------------------------------------------------------------------------------------------------------------------------
	Cladosporium_sphaerospermum                      ACACGGGGAG-GTAGTGACAATAAATACTG-TACAGGGCTCTTTTGGGTCTTGTAATTGGAATGAGTACAATTTAAATCCCTTAACGAGGAACAATTGGAGGGCAAGTCTGGTGCCAGCAGCCGCGGTAATTCCAGCTCCAATAGCGTATATTAAAGTTGTTGCAGTTAAAAAGCTCGTAGTTGAACCTTGGGCCTGGCTGGCCGGTCCGCCTCACCGCGTGTACTGGTCCGGCCGGGCCTTTCCTTCTGGGGAACC-TCATGCCCTTCACTGGGCGTGCTGGGGAACCAGGACTTTTACTTTGAAAAAATTAGAGTGTTCAAAGCAGGCCTTTGCTCGAATACATTAGCATGGAATAATAGAA-----------------------------TAGGACGTGTGGTTC-TATTCTGTTGGTTTCTAGGACCGCCGTAATGATTAATAGGGATAGTCGGGGGCATCAGTATTCAAGCGTCAGAGGTGAAATTCTTGGATTGCTTGAAGACTAACTACTGCGAAAGCATTTGCCAAGGATGTTTTCATTAATCAGTGAACGAAAGTTAGGGGATCGAAG-CGATCAGATACCGTCGTAGTCTTAACCATAAACTATGCCGACTAGGGATCGGACGGTGTTAGTAT-TTTGACCCGTTCGGCACCTTACGAGAAATCA-AAGTTTTTGGGTTCTGGGGGGAGTATGGTCGCAAGGCTGAAACTTAAAGAAATTGACGGAAGGGCACCACCAGGCG-GGAGCCTGCGGCTTAATTTGACTCAACACGGGGAAACTCACCAG----------------------------------------------------------------------------------------------------------------------CTCTAGTAACGGCGAGTGAAGCAGCAATAGCTCAAATTTGAAATCTGGCGGCGTCCGAGTTGTAATTTGTAGAGGATGCTTCTGGCAGCCCGACCTAAGTTCCTTGGAACAGGACGTCATAGAGGGTGAGAATCCCGTATGCGGTCGGA-AAGGACCCTACACGTAGCTCCTTCGACGAGTCGAGTTGTTTGGGAATGCAGCTCTAAATGGGAGGTAAATTTCTTCTAAAGCTAAACATTGGCCAGAGACCGATAGCGCACAAGTAGAGTGATCGAAAGATGAAAAGCACTTTGGAAAGAGAGTTAAAAAGCACGTGAAATTGTTGAAAGGGAAGGGATTGCAACCAGACTTGCTCGCGG-TGTTCCGCCGGTCTTCCCGGTCTACTCGCCGCGTTGCAGGCCAGCATCGTCTGGTGCCGCTGGATAAGA-CTTGAGGAATGTAGCTCCTC-GTGTTATAGCCTCTTGTG--ATGCAGCGAGCGCCGGGCGAGG-CCGCGCTTCGGCTAGGATGCTGGCGTAATGGTTGTAATCCGCCCGTCTTGAAACACGGACCAAGGAGTCTAACATCTATGCGAGTGTTCGGGTGTCAAACCCTACGCGTAATGAAAGTGAACGGAGGTGAGAACC--GCAAGGTGCATCATCGACCGATCCTGATGTCTTCGGATGGATTTGAGTATGAGCATAGCTGTTGGGACCCGAAAGATGGTGAACTATGCCTGAATAGGGTGAAGCCAGAGGAAACTCTGGTGGAGGCTCGCAGCGGTTCTGACGTGCAAATCGATCGTCAAATTTGGGTATGGGTAAGGAA---AAGACCCACATCAACGTCGTCGTCATCGGCCACGTCGACTCCGGCAAGTCCACCACCACT---GGCCACTTGATCTACAAGTGCGGTGGTATCGACAAGCGTACCATCGAGAAGTTCGAGAAGGAAGCCGCCGAGCTCGGCAAGGGCTCCTTCAAGTACGCATGGGTTCTTGACAAGCTGAAGTCCGAGCGTGAGCGTGGTATCACCATTGATATCGCCCTCTGGAAGTTCGAGACTCCCAAATACAACGTCACCGTCATTGACGCCCCCGGTCACCGTGACTTCATCAAGAACATGATCACTGGTACCTCCCAGGCCGACTGCGCTATCCTCATTATCGCCGCCGGCACTGGTGAGTTCGAGGCTGGTATCTCCAAGGACGGCCAGACCCGTGAGCACGCTCTCCTCGCCTACACCCTCGGTGTCAAGCAGCTCATCGTCGCCATCAACAAGATGGACACCACCAAGTGGTCTGAGGCTCGTTACCACGAGATCATCAAGGAGACCTCTGGTTTCATCAAGAAGGTCGGCTTCAACCCCAAGCACGTCGCCTTCGTCCCGATCTCCGGTTTCAACGGTGACAACATGATCGAGGCCTCCACCAACTGCCCCTGGTACAAGGGCTGGGAGAAGGAGACCAAGGCC------AAGGCCACTGGCAAGACCCTCCTCGAGGCCATCGACGCCATTGACCCGCCTACCCGTCCCACCGACAAGCCCCTCCGTCTTCCCCTCCAGGATGTCTACAAGATCGGCGGTATTGGCACTGTTCCCGTCGGCCGTGTCGAGACCGGTACCATCAAGGCCGGCATGGTCGTCACCTTCGCCCCCGCTGGTGTCACCACTGAGGTGAAGTCCGTCGAGATGCACCACGAGCAGCTTCCTGAGGGTCTCCCCGGTGACAACGTCGGTTTCAACGTCAAGAACGTCTCCGTCAAGGAGATCCGTCGTGGCAACGTCACCGGTGACTCCAAGAACGACCCCCCGAAGGGCTGCGACAGCTTCAACGCCCAGGTCATCGTTCTCAACCACCCCGGTCAGGTCGGCGCCGGCTACGCGCCCGTCCTCGACTGCCACACCGCTCACATTGCCTGCAAGTTCTCTGAGCTCCTCGAGAAGATCGACCGCCGTTCCGGCAAGTCCATCGAGTCTGGCCCCAAGTTCATCAAGTCTGGTGACGCCGCCATCGTCAAGATGGTTCCGTCCAAGCCGATGTGCGTTGAGGCTTTCACCGACTACCCCCCTCTCGGTCGTTTCGCCGTCCGTGACATGCGCCAGACCGTTGCCGTCGGTGTCATCAAGTCCGTCGAGAAGTCCGACAAGGCCGGTGCCGGCAAGGTCACCAAGGCCGCCCAGAAGGCCGGC---AAGAAATAG-------------------------GTCATGAATCCGAATGCTACGAAGGTCTTTGTCAACGGTACATGGGTCGGTGTG---CACAAGAACGCTTCGCAACTGATGGATGTGCTCCTTGACATTCGTCGC---AAAGGTCTTATCAGCTTCGAGTGCACAATTATAAGAGATGTGCGCGATCGCGAGATCAAGATCTTCACCGACGCCGGACGTGTCATGAGGCCGTTGTTCGTAGTGGACAACGACCCTCGTAGCCTCAACCGCGGCACGCTCATGCTTAAACAAGAGCATGTACAGCGCCTCAGA---------GACGACGTT------------CAGAAGCTGGCTGATCCCAAATATAACCTAATGAGCGAAGAGGAGCGCGATAACGACCTGTTTGGCTGGAAGGGCCTGATCAAGAACGGTGTCGTTGAATACCTGGACGCCGAAGAAGAGGAGACAGCCATGATCATTATGTCGCCCGATGATCTCGAGGAGCACCGGATGGCTCGAGAAGGT------CAA---GAATACGAAGAACCGGTGCTGGACCCGCACAGGCGCATCAAGCCCAAGCCAAACACATCGATTCACAGGTGGACACATTGCGAGATTCACCCCTCGATGATCTTGGGCATTTGCGCGTCCATCATTCCTTTCCCTGATCATAACCAGTCTCCCCGTAACACCTACCAATCGGCCATGGGTAAACAAGCCATGGGTATCACAATGACAAACTACAACGTTCGGATGGACACAATGGCAAACGTGCTCTAT------------------
	Coccidioides_posadasii                           ACACGGGGAG-GTAGTGACAATAAATACTGATACAGGGCTCTTTCGGGTCTTGTAATTGGAATGAGTACAATCTAAATCCCTTAACGAGGAACAATTGGAGGGCAAGTCTGGTGCCAGCAGCCGCGGTAATTCCAGCTCCAATAGCGTATATTAAAGTTGTTGCAGTTAAAAAGCTCGTAGTTGAACCTTGGGTCTGGCTGGCCGGTCCGCTTCGCGGCGTGCACTGGTCCGGCTGGACCTTTCCTTCTGGGGAACC-CTATGGCCTTCACTGGCTGTA-GGGGGAACCAGGACTTTTACTGTGAAAAAATTAGAGTGTTCAAAGCAGGCCTTTGCTCGGATACATTAGCATGGAATAATAGAA-----------------------------TAGGACGTGTGGTTC-TATTTTGTTGGTTTCTAGGACCGCCGTAATGATTAATAGGGATAGTCGGGGGCGTCAGTATTCGGCTGTCAGAGGTGAAATTCTTGGATTTGCTGAAGACTAACTACTGCGAAAGCATTCGCCAAGGATGTTTTCATTAATCAGTGAACGAAAGTTAGGGGATCGAAGACGATCAGATACCGTCGTAGTCTTAACCATAAACTATGCCGACTAGGGATCGGACGGGCAACTTTG-AATAACCCGTTCGGCACCTTACGAGAAATCA-AAGTTTTTGGGTTCTGGGGGGAGTATGGTCGCAAGGCTGAAACTTAAAGAAATTGACGGAAGGGCACCACCAGGCGTGGAGCCTGCGGCTTAATTTGACTCAACACGGGGAAACTCACCAGGTCCAGACAAAATAAGGATTGACAGATTGAGAGCTCTTTCTTGATCTTTTGGATGGTGGTGCATGGCCGTTCTTAGTTGGTGGAGTGATTTGTCTGCTTAATTGCGATAACGAACGAGCCTCAGTAACGGCGAGTGAAGCGGCAAAAGCTCAAATTTGAAATCTGGCGGAGCCCGAGTTGTAATTTGGAGAGGACACTTCGGGGCGGCCGGCATAAGTTCCTTGGAACAGGACGTCATAGAGGGTGAGAATCCCGTCTTTGGCTGCTGGACCCGCCCATGCGAAGTTCCTTCGACGAGTCGAGTTGTTTGGGAATGCAGCTCTAAGTGGGTGGTAAATTTCATCTAAAGCTAAATATTGGCCGGAGACCGATAGCGCACAAGTAGAGTGATCGAAAGGTTAAAAGCACCTTGAAAAGGGAGTTAAATAGCACGTGAAATTGTTGAAAGGGAAGCGCTTGCAACCAGACTCGGTCGTGGGGGCTCAGCGGGCATGCCCCGTGTACTCCCCCATGTCCGGGCCAGCATCAGTTCTGGCGGTTGGTTAAAGGCCTCTGGAATGTATCGCCTCCGTCTTATAGCCAGGGGCGCAATGCGGCCAGCCGGGACTGAGGAACGCGCTTCGGCACGGATGCTGGCATAATGGTTGTAAGCGGCCCGTCTTGAAACACGGACCAAGGAGTCTAACATCCACGCGAGTGTTCGGGTGTCAAACCCTGCGCGCAGTGAAAGCGAACGGAGGTGGGAGCCCGCAAGGGTGCACCATCGACCGATCCTGAAGTCTTCGGATGGATTTGAGTAAGAGCGTGGCTGTTGGGACCCGAAAGATGGTGAACTATGCCTGAATAGGGTGAAGCCAGAGGAAACTCTGGTGGAGGCTCGCAGCGGTTCTGACGTGCAAATCGATCGTCAAATTTGGGTATGGGTAAGGAAGAGAAGACACACATCAACTTGGTCGTCATCGGCCACGTCGACTCCGGCAAGTCGACCACCACC---GGCCACTTGATCTACAAGTGCGGTGGTATTGACAACCGTACCATTGAAAAGTTCGAGAAGGAAGCCGAAGAGTTGGGCAAGAAATCCTTCAAATATGCCTGGGTTCTTGACAAACTAAAGGCCGAGCGTGAGCGTGGTATCACCATCGATATCGCCCTCTGGAAGTTCGAGACCCCCAAGTACCACGTCACTGTCATCGATGCCCCTGGCCATCGTGACTTCATCAAGAACATGATTACTGGTACCTCCCAGGCTGATTGCGCTATCCTTATCATTGCTGCCGGTACTGGTGAGTTCGAAGCTGGTATCTCCAAGGATGGCCAGACCCGTGAGCACGCTCTGCTTGCCTTCACTCTCGGTGTGAAGCAGCTCATCGTCGCCATCAACAAGATGGACAGCACCAACTGGTCCGAGCCTCGTTTCAACGAAATCGTCAAGGAAGTCTCCAACTTCATCAAGAAGGTCGGATACAACCCCAAGGCTGTTCCATTCGTCCCCATCTCTGGTTTCGAAGGTGACAACATGATTCAACCCTCCACCAACGCTCCTTGGTACAAGGGCTGGAACAAGGAGACCGCCTCTGGC---AAGCACACTGGCAAGACCCTCCTCGACGCCATTGATGCCATCGACCCCCCAACCCGCCCCACCGAGAAGCCCCTCCGTCTCCCACTTCAGGATGTGTACAAGATCTCTGGTATCGGAACAGTCCCAGTCGGCCGTGTCGAAACCGGTGTTATCAAGCCTGGTATGGTTGTGACCTTCGCTCCTTCCAACGTCACCACTGAAGTCAAGTCCGTCGAAATGCACCACCAGCAGCTCACCCAGGGTAACCCTGGTGACAACGTTGGCTTCAACGTCAAGAACGTCTCTGTCAAGGAAGTCCGCCGCGGTAACGTCGCTGGTGACTCCAAGAACGACCCACCAAAGGGCTGCGACTCCTTCAACGCCCAGGTCATCGTCCTCAACCACCCTGGTCAAGTCGGTGCTGGTTATGCCCCAGTCCTTGACTGCCACACTGCCCACATTGCTTGCAAGTTCTCCGAGCTCCTCGAGAAGATCGACCGCCGTACCGGTAAATCCGTTGAGAACAACCCCAAGTTCATCAAGTCTGGTGATGCCGCTATCGTCAAGATGGTTCCATCCAAGCCCATGTGCGTTGAGGCTTTCACTGACTACCCACCTCTCGGTCGTTTCGCCGTCCGTGACATGAGACAGACTGTCGCTGTCGGTGTCATCAAGTCCGTTGAGAAGTCTGAGAAGACTGGT---GGCAAGGTCACCAAGGCTGCTCAGAAGGCTGCT---AAGAAATAA----------GAAGAGTTTGAACCTCAAGTGTCGCCCAATTCCACAAAGATCTTCGTCAATGGCGTCTGGGTTGGAGTC---CACAGAGATCCATCGCATCTCGTGAGCACAGTTCAATCGCTGCGTCGG---CGGAACATGATTTCGCACGAGGTCAGTTTGGTATGGGATATCCGTGATCGGGAATTCAAGATTTTCACTGATGCGGGTCGTGTTTGTCGACCGCTTTTCGTTGTGGACAATGATCCAAAGAGCGAAAATAGTGGATCTCTTGTGCTTACCAAGGAACATATTCGCAAACTT------------GAAGCAGAC------------AAGGAAATACCTGCGGATCTGGATCCG---------GAGGAG---CGTAGGGAGCGGTATTATGGTTGGGATGGACTTGTCAAGTCTGGTGTCGTCGAATACGTGGACGCAGAGGAAGAAGAGACAATCATGATTGTCATGAGTCCTGAAGACCTGGAAGTCTCCAAACAATACCAGGCTGGA------TATATC---CCCGAGGAGGATACATCAGATCCTAACCGGCGTGTCAGGTCGAAACTCAGCCAGAAAGCACACACTTGGACTCACTGCGAAATCCATCCTAGCATGATCTTGGGTATCTGCGCCAGTATCATTCCCTTCCCCGACCACAATCAATCTCCGCGTAATACATACCAATCTGCTATGGGTAAACAAGCTATGGGTGTCTTCCTTACCAACTTCGATCAAAGAATGGAAAC-------------------------------------
	Coleophoma_parafusiformis                        ---------------------------------------------------------------------------------------------------------------------------------------------------------------------------------------------------------------------------------------------------------------------------------------------------------------------------------------------------------------------------------------------------------------------------------------------------------------------------------------------------------------------------------------------------------------------------------------------------------------------------------------------------------------------------------------------------------------------------------------------------------------------------------------------------------------------------------------------------------------------------------------------------------------------------------------------------CCTCAGTAACGGCGAGTGAAGCGGTAACAGCTCAAATTTGAAATCTGGGAGGCTCCGAGTTGTAATTTGTAGAAGATGCTTCGGGGCGGCCGGTCTAAGTTCCTTGGAACAGGACGTCATAGAGGGTGAGAATCCCGTATGTGATCGGTTGCTTCGCCCGTGTGAAGCTCTTTCGACGAGTCGAGTTGTTTGGGAATGCAGCTCAAAATGGGTGGTAAATTTCATCTAAAGCTAAATATTGGCCAGAGACCGATAGCGCACAAGTAGAGTGATCGAAAGATGAAAAGCACTTTGGAAAGAGAGTTAAACAGTACGTGAAATTGTTGAAAGGGAAGCGCTTGCAACCAGACTTGCGCGTTGCCGATCATCCGGGGTTCCCGGTGCACTCGGCCTCGCTCAGGCCAGCATCGGTTTCGGTGGTGGGATAAAGGCCTTGGGAATGTAGCTCTCTCGTGTTATAGCCCTCGGTGCAATGCCGCCTACCGGGACCGAGGACCGCGCTTCGGCTAGGATGCTGGCGTAATGGTTGTAAGCGACCCGTCTTGAAACACGGACCAAGGAGTCTAACATCTATGCGAGTGTTTGGGTGTCAAACCCTACGCGTAATGAAAGTGAACGGAGGTGAGAACCCTTAAGGGTGCATCATCGACCGATCCTGATGTCTTCGGATGGATTTGAGTAAGAGCATAGCTGTTGGGACCCGAAAGATGGTGAACTATGCCTGAATAGGGTGAAGCCAGAGGAAACTCTGGTGGAGGCTCGCAGCGGTTCTGACGTGCAAATCGATCGTCAAATTTGGGT----------------------------------------------------------------------------------------------------------------------------------------------------------------------------------------------------------------------------------------------------------------------------------------------------------------------------------------------------------------------------------------------------------------------------------------------------------------------------------------------------------------------------------------------------------------------------------------------------------------------------------------------------------------------------------------------------------------------------------------------------------------------------------------------------------------------------------------------------------------------------------------------------------------------------------------------------------------------------------------------------------------------------------------------------------------------------------------------------------------------------------------------------------------------------------------------------------------------------------------------------------------------------------------------------------------------------------------------------------------------------------------------------------------------------------------------------------------------------------------------------------------------------------------------------------------------------------------------------------------------------------------------------------------------------------------------------------------------------------------------------------------------------------------------------------------------------------------------------------------------------------------------------------------------------------------------------------------------------------------------------------------------------------------------------------------------------------------------------------------------------------------------------------------------------------------------------------------------------------------------------------------------------------
	Phragmocapnias_siamensis                         ---------------------------------------------------------------------------------------------------------------------------------------------------------------------------------------------------------------------------------------------------------------------------------------------------------------------------------------------------------------------------------------------------------------------------------------------------------------------------------------------------------------------------------------------------------------------------------------------------------------------------------------------------------------------------------------------------------------------------------------------------------------------------------------------------------------------------------------------------------------------------------------------------------------------------------------------------CCCTAGTAACGGCGAGTGAAGCGGCAACAGCTCAGATTTGAAATCTGGCGGCGTCCGAGTTGTAATCTGTAGAGGATGCTTTTGGTAGCCCGGTCTAAGTCCCCTGGAACGGGGCGTCACAGAGGGTGAGAATCCCGTATGTGACCGGA-AGGGGCCCTCTACATAGCTCCTTCGACGAGTCGAGTTGTTTGGGAATGCAGCTCTAAATGGGAGGTAAATTCCTTCTAAAGCTAAATACCGGCCAGAGACCGATAGCGCACAAGTAGAGTGATCGAAAGATGAAAAGCACTTTGGAAAGAGAGTTAAAAAGCACGTGAAATTGTTGAAAGGGAAGCGCTTGCAACCAGACTTGTTGGCGG-TGTTCCGCCGGTCTTCCCGGTTTACTCACCGT-CTGCAGGCCAGCATCATCTGGGGCCGCTGGATAAAAGCGAGGGGAATGTGGCTCCCC-GTGTTATAGCCCCTCGTGCAATACAGCGAGCCTCGGGTGAGGTCCGCGCTTCGGCTAGGATGCTGGCGTAATGGTCGTAAGCGGCCCGTCTTGAAACACGGACCAAGGAGTCTAACATCTATGCGAGTGTTCGGGTGTCAAACCCTACGCGTAATGAAAGTGAACGGAGGTGGGAGCC--TTAGGGTGCACCATCGACCGATCCTGATGTCTTCGGATGGATTTGAGTAAGAGCATAGCTGTTGGGACCCGAAAGATGGTGAACTATGCCTGGATAGGGTGAAGCCAGAGGAAACTCTGGTGGAGGCTCGCAGCGGTTCTGACGTGCAAATCGATCGTCAAATTTGGGT----------------------------------------------------------------------------------------------------------------------------------------------------------------------------------------------------------------------------------------------------------------------------------------------------------------------------------------------------------------------------------------------------------------------------------------------------------------------------------------------------------------------------------------------------------------------------------------------------------------------------------------------------------------------------------------------------------------------------------------------------------------------------------------------------------------------------------------------------------------------------------------------------------------------------------------------------------------------------------------------------------------------------------------------------------------------------------------------------------------------------------------------------------------------------------------------------------------------------------------------------------------------------------------------------------------------------------------------------------------------------------------------------------------------------------------------------------------------------------------------------------------------------------------------------------------------------------------------------------------------------------------------------------------------------------------------------------------------------------------------------------------------------------------------------------------------------------------------------------------------------------------------------------------------------------------------------------------------------------------------------------------------------------------------------------------------------------------------------------------------------------------------------------------------------------------------------------------------------------------------------------------------------------
	Cyphellophora_europaea                           ACACGGGGAG-GTAGTGACAATAAATACTGATACGGGGCTCTTTCGGGTCTCGTAATTGGAATGAGTACAATCTAAATCCCTTAACGAGGAACAATTGGAGGGCAAGTCTGGTGCCAGCAGCCGCGGTAATTCCAGCTCCAATAGCGTATATTAAAGTTGTTGCCGTTAAAAAGCTCGTAGTTGAACCTTGGACCTGGCTGATCTGTCCTCCTAATCGAGCGTACGGATTCGGTCGGGTCTTTCCTTCTGGGGAACC-CTATGCCCTTTACTGGGTGTAGCGGGGAACCAGGACTTTTACCTTGAAAAAATTAGAGTGTTCAAAGCAGGCCTTTGCTCGAATACATTAGCATGGAATAATAGAA-----------------------------TAGGACAT-CGGTTC-TATTTGGTTGGTTTCTAGGACCGCTGTAATGATTAATAGGGATAGTCGGGGGCGTCCGTATTCAATTGTCAGAGGTGAAATTCTTGGATTTATTGAAGACGAACTACTGCGAAAGCATTCGCCAAGGATGTTTTCATTAATCAGTGAACGAAAGTTAGGGGATCGAAGACGATCAGATACCGTCGTAGTCTTAACCATAAACTATGCCGACTAGGGATCGGACGGTGGTTTTTT-TATGCCCCGTTCGGCACCTTACGAGAAATCA-AAGTGTTTGGGCTCGGGGGGGAGTATGGTCGCAAGGCTGAAACTTAAAGAAATTGACGGAAGGGCACCACAAGGCGTGGAGCCTGCGGCTTAATTTGACTCAACACGGGGAAACTCACCAGGTCCAGACATGCTTAGGATTGACAGATTGATAGCTCTTTCTTGATTGTATGGGTGGTGGTGCATGGCCGTTCTTAGTTGGTGGAGTGATTTGTCTGCTTAATTGCGATAACGAACGAGCCTCAGTAACGGCGAGTGAAGCGGCAACAGCTCAAATTTGAAATCTGGCGGGGTCCGAGTTGTAATTTGGAGAGGATGTTTCGGGACGGTGGGCTTATATTTCTTGGAACAGAATGTCATAGAGGGTGAGAATCCCGTCTGGAGCTCGGAC-ACGACCTATGTGAAACTCCTTCGACGAGTCGAGTTGTTTGGGAATGCAGCTCTAAATGGGTGGTAAATTTCATCTAAAGCTAAATATTGGCCAGAGACCGATAGCGCACAAGTAGAGTGATCGAAAGATGAAAAGCACTTTGAAAAGAGAGTTAAAAAGTACGTGAAATTGTTGAAAGGGAAGCGCTGGCGACCAGACTTGCGCGTCGGGGTTCCCCCTTGCTTCTTGGGTTACTCCCCGGCGTTCAGGCCAACATCGGTTTCGGGGGTTGGTTAAAGGCCTTGGGAATGTACCTCCTCCGACTTATAGCCCAGGGTGTCATGCGACCTCCCGGGACCGAGGAACGCGCTTCGGCTCGGATGTTGGCGTAATGGTTGTCAGCGACCCGTCTTGAAACACGGACCAAGGAGTCTAACATCTATGCGAGTGTTAGGGTGTCAAACCCTACGCGGAATGAAAGTGAACGGAGGTAGGAAGCCTTAAGGCTGCACTATCGACCGATCCTGAAGTTTACGGACGGATTTGAGTAAGAGCATAGCTGTTGGGACCCGAAAGATGGTGAACTATGCCTGAATAGGGTGAAGCCAGAGGAAACTCTGGTGGAGGCTCGCAGCGGTTCTGACGTGCAAATCGATCGTCAAATTTGGGTATGGGTAAGGAA---AAGACTCACGTTAACGTCGTCGTTATCGGCCACGTCGACTCCGGCAAGTCCACCACCACC---GGCCACTTGATCTACAAGTGCGGTGGTATTGACAAGCGTACCATTGAGAAGTTCGAGAAGGAAGCCGCTGAACTCGGCAAGGGCTCCTTCAAGTATGCGTGGGTGCTCGACAAGCTCAAGGCTGAGCGTGAGCGTGGTATCACCATTGATATCGCCCTCTGGAAGTTCGAGACCCCTCGTTATTTCGTCACAGTTATTGACGCCCCCGGTCACCGTGACTTCATCAAGAACATGATCACTGGTACCTCCCAGGCTGATTGCGCCATTCTCATCATTGCCGCTGGTACTGGTGAGTTCGAGGCTGGTATCTCCAAGGATGGCCAGACCCGTGAGCACGCTCTGCTTGCCTACACCCTGGGTGTCAAGCAGCTCATCATCGCTGTCAACAAGATGGACACCACCAAGTGGTCCGAGGATCGTTTCCAGGAAATCATCAAGGAGACCTCCACCTTCGTCAAGAAGGTCGGCTACAACCCCAAGGCCGTTCCTTTCGTCCCCATCTCCGGCTTCAACGGTGATAATATGATTGATGTCTCCACCAACTGCCCCTGGTACAAGGGTTGGGAGAAGGAGAGCAAGGCTGGC---AAGGCCACTGGCAAGACCCTCCTCGAGGCCATTGACTCCATCGACCCTCCTAGCCGTCCCACCGACAAGCCCCTCCGTCTTCCTCTCCAGGATGTCTACAAGATCTCCGGTATTGGCACAGTGCCCGTCGGCCGTGTCGAGACCGGTATTATCAAGGCCGGCATGGTCGTCACCTTCGCTCCCGCCAACGTTACCACTGAAGTCAAGTCCGTCGAGATGCACCACGAGCAGCTTGCTCAGGGTGTTCCCGGTGACAACGTCGGCTTCAACGTGAAGAACGTCAGTGTCAAGGAAGTCCGCCGTGGCAACGTCGCTGGTGACTCCAAGAACGACCCTCCCAAGGGTGCCGACTCATTCAACGCCCAGGTCATCGTCCTCAACCACCCCGGTCAGGTCGGTGCCGGCTACGCCCCAGTCTTGGACTGCCACACTGCCCACATTGCCTGCAAGTTCGCCGAGCTTCTCGAGAAGATCGATCGTCGTACTGGCAAGTCCGTTGAGAAGGAGCCCAAGTTCATCAAGTCTGGTGATGCTGCCATCGTCAAGATGATTCCCAGCAAGCCCATGTGTGTTGAGGCTTTCACCGATTACCCGCCCCTGGGAAGATTCGCTGTCCGTGACATGCGTCAGACCGTCGCCGTTGGTGTCATCAAGTCTGTTGCCAAGTCCGAGAAGGCCGGC---GGCAAGGTCACCAAGGCCGCTGTCAAGGCTGGT---AAGAAATAA----------GAGGACTGGGAACCGAAGCTCAATCCTCAAGCGACGAAAGTGTTTCTTAACGGTGTCTGGTTCGGCGTGATTGTACGCGATCCACGATTCCTCGTCGACCATATGAAGCAGCTCAGGCGC---TCGTGTGTTATTGACTCGACTATCGGCCTAGTCTGGGACATTCGAGAAAAAGAATTCAGAATCACTGGTGAGGGTGGCCGTATTATTCGGCCGTTGTTTACCATCGATAATGACAGAACCAGCCTGAACAACGGGAACCTGACTTTAAGCAAATACCAGATCGCTCGACTT------------GAGGCCACT---CAACAAGCACGCGATTCTGGAGACGTTCCGCCTGATGAGCCTTGCGAT---------------------------TGGGAGACACTTCTCAGAGAAGGTGCAGTTGAGTACCTTGATGCTGAAGAGGAGGAGACGGCTATGATTGTCATGACTCCGGAGCACCTGAACGACTCAAAAACAAGGGATCAGGGT------------GGTGAAATCGAAACGAGTGACGATCCCCTCGCGCGACATGACCCGTTACTGACCGATACCCACACTCAATTCACCCACTGCGAGATTCATCCCAGCATGATCTTGGGTGTTTGCGCCAGCATCATCCCATTCCCTGATCACAACCAGTCGCCCAGGAACACGTATCAATCCGCCATGGGCAAGCAAGCCATGGGTGTTTTCTTGACCAACTTCGAGCGGAGAATGGAGAC-------------------------------------
	Cyphellophora_musae                              ---------------------------------------------------------------------------------------------------------------------------------------------------------------------------------------------------------------------------------------------------------------------------------------------------------------------------------------------------------------------------------------------------------------------------------------------------------------------------------------------------------------------------------------------------------------------------------------------------------------------------------------------------------------------------------------------------------------------------------------------------------------------------------------------------------------------------------------------------------------------------------------------------------------------------------------------------CCTCAGTAACGGCGAGTGAAGCGGCAACAGCTCAAATTTGAAATCTGGCGGGGTCCGAGTTGTAATTTGGAGAGGATGTTTCGGGACGGTGGGCTTAAATTTCTTGGAACAGAATGTCACGGAGGGTGAGAATCCCGTCTGGAGCTCGGAC-ACGGCCTATGTGAAACTCCTTCGACGAGTCGAGTTGTTTGGGAATGCAGCTCTAAATGGGTGGTAAATTTCATCTAAAGCTAAATATTGGCCAGAGACCGATAGCGCACAAGTAGAGTGATCGAAAGATGAAAAGCACTTTGAAAAGAGAGTTAAACAGTACGTGAAATTGTTGAAAGGGAAGCGCTGGCAACCAGACTTGCGCGTCGGGGTTCCCCCTTGCTTCCTGGGTTACTCCCCGGCGTTCAGGCCAACATCGGTTTTGGGGGTTGGTTAAAGGCCCTGGGAATGTACCTCCTCCGACTTATAGCCCAGGGTGTCATGCGACCTCCCGGGACCGAGGAACGCGCTTCGGCTCGGATGTTGGCGTAATGGTTGTCAGCGACCCGTCTTGAAACACGGACCAAGGAGTCTAACATCTATGCGAGTGTTAGGGTGTCAAACCCTACGCGGAATGAAAGTGAACGGAGGTAGGAAGCCTTTAGGCTGCACTATCGACCGATCCTGAAGTTTACGGATGGATTTGAGTAAGAGCATAGCTGTTGGGACCCGAAAGATGGTGAACTATGCCTGAATAGGGTGAAGCCAGAGGAAACTCTGGTGGAGGCTCGCAGCGGTTCTGACGTGCAAATCGATCGTCAAATTTGGGT----------------------------------------------------------------------------------------------------------------------------------------------------------------------------------------------------------------------------------------------------------------------------------------------------------------------------------------------------------------------------------------------------------------------------------------------------------------------------------------------------------------------------------------------------------------------------------------------------------------------------------------------------------------------------------------------------------------------------------------------------------------------------------------------------------------------------------------------------------------------------------------------------------------------------------------------------------------------------------------------------------------------------------------------------------------------------------------------------------------------------------------------------------------------------------------------------------------------------------------------------------------------------------------------------------------------------------------------------------------------------------------------------------------------------------------------------------------------------------------------------------------------------------------------------------------------------------------------------------------------------------------------------------------------------------------------------------------------------------------------------------------------------------------------------------------------------------------------------------------------------------------------------------------------------------------------------------------------------------------------------------------------------------------------------------------------------------------------------------------------------------------------------------------------------------------------------------------------------------------------------------------------------------
	Cyphellophora_reptans                            ---------------------------------------------------------------------------------------------------------------------------------------------------------------------------------------------------------------------------------------------------------------------------------------------------------------------------------------------------------------------------------------------------------------------------------------------------------------------------------------------------------------------------------------------------------------------------------------------------------------------------------------------------------------------------------------------------------------------------------------------------------------------------------------------------------------------------------------------------------------------------------------------------------------------------------------------------CCTCAGTAACGGCGAGTGAAGCGGCAACAGCTCAAATTTGAAATCTGGCGGGGTCCGAGTTGTAATTTGGAGAGGATGTTTCGGGACGGTGGGCTTAAATTTCTTGGAACAGAATGTCACAGAGGGTGAGAATCCCGTCTGGAGTCCGGAC-ACGGCCCATGTGAAACTCCTTCGACGAGTCGAGTTGTTTGGGAATGCAGCTCTAAATGGGTGGTAAATTTCATCTAAAGCTAAATACTGGCCAGAGACCGATAGCGCACAAGTAGAGTGATCGAAAGATGAAAAGCACTTTGAAAAGAGAGTTAAACAGTACGTGAAATTGTTGAAAGGGAAGCGCTGTCAACCAGACTTGCGCGTCGGGGTTCCCCCTTGCTTCCTGGGTTACTCCCCGGCGTTCAGGCCAACATCGGTTTCGGGGGTTGGTTAAAGGCCCTGGGAATGTATCTCCTCCGACTTATAGCCCAGGGTGTCATGCGACCTCCCGGGACCGAGGAACGCGCTTCGGCTCGGATGTTGGCGTAATGGTTGTCAGCGACCCGTCTTGAAACACGGACCAAGGAGTCTAACATCTATGCGAGTGTTAGGGTGTCAAACCCTACGCGGAATGAAAGTGAACGGAGGTAGGAAGCCTTAAGGCTGCACTATCGACCGATCCTGATGTCTTCGGATGGATTTGAGTAAGAGCATAGCTGTTGGGACCCGAAAGATGGTGAACTATGCCTGAATAGGGTGAAGCCAGAGGAAACTCTGGTGGAGGCTCGCAGCGGTTCTGACGTGCAAATCGATCGTCAAATTTGGGT----------------------------------------------------------------------------------------------------------------------------------------------------------------------------------------------------------------------------------------------------------------------------------------------------------------------------------------------------------------------------------------------------------------------------------------------------------------------------------------------------------------------------------------------------------------------------------------------------------------------------------------------------------------------------------------------------------------------------------------------------------------------------------------------------------------------------------------------------------------------------------------------------------------------------------------------------------------------------------------------------------------------------------------------------------------------------------------------------------------------------------------------------------------------------------------------------------------------------------------------------------------------------------------------------------------------------------------------------------------------------------------------------------------------------------------------------------------------------------------------------------------------------------------------------------------------------------------------------------------------------------------------------------------------------------------------------------------------------------------------------------------------------------------------------------------------------------------------------------------------------------------------------------------------------------------------------------------------------------------------------------------------------------------------------------------------------------------------------------------------------------------------------------------------------------------------------------------------------------------------------------------------------------
	Delphinella_strobiligena                         ----------------------------------------------------------------------------------------------------------------------------------------------------------------------------------------------------------------------------------------------------------------------------------------------------------------------------------------------------------------------------------------------------------------------------------------------------------------------------------------------------------------------------------------------------------------------------------------------------------------------------------------------------------------------------------------------------------------------------------------------------------------------------------------------------------------------------------------------------------------------------------------------------------------------------------------------------------------------------------------------------TTGGTCCGCATTGTAATTTGTAGAGGATGCTTTTAGCAGCCCGGTCTAAGTTCCTTGGAACAGGACGTCATAGAGGGTGAGAATCCCGTATGTGACCGGCTCAGGACCTTCTGTAAAGCTCCTTCGACGAGTCGAGTTGTTTGGGAATGCAGCTCTAAATGGGAGGTAAATTTCTTCTAAAGCTAAATACTGGCGAGAGACCGATAGCGCACAAGTAGAGTGATCGAAAGATGAAAAGTACTTTGGAAAGAGAGTTAAAAAGCACGTGAAATTGTTGAAAGGGAAGCGCTTGCAATCAGACTTGGCCTCGGTTGTTCAACCGGTCTTTCCGGCCTATTCAATCGGGGGCAGGCCAGCATCAGTTTCGGCGGCCGGATAAAGGCCTTGGGAATGTGGCCCTCCTGTGT-------------------------------------------------------------------------------------------------------------------------------------------------------------------------------------------------------------------------------------------------------------------------------------------------------------------------------------------------------------------------------------------------------------------------------------------------------------------------------------------------------------------------------------------------------------------------------------------------------------------------------------------------------------------------------------------------------------------------------------------------------------------------------------------------------------------------------------------------------------------------------------------------------------------------------------------------------------------------------------------------------------------------------------------------------------------------------------------------------------------------------------------------------------------------------------------------------------------------------------------------------------------------------------------------------------------------------------------------------------------------------------------------------------------------------------------------------------------------------------------------------------------------------------------------------------------------------------------------------------------------------------------------------------------------------------------------------------------------------------------------------------------------------------------------------------------------------------------------------------------------------------------------------------------------------------------------------------------------------------------------------------------------------------------------------------------------------------------------------------------------------------------------------------------------------------------------------------------------------------------------------------------------------------------------------------------------------------------------------------------------------------------------------------------------------------------------------------------------------------------------------------------------------------------------------------------------------------------------------------------------------------------
	Dothiora_europaea                                ---------------------------------------------------------------------------------------------------------------------------------------------------------------------------------------------------------------------------------------------------------------------------------------------------------------------------------------------------------------------------------------------------------------------------------------------------------------------------------------------------------------------------------------------------------------------------------------------------------------------------------------------------------------------------------------------------------------------------------------------------------------------------------------------------------------------------------------------------------------------------------------------------------------------------------------------------CCCTAGTAACGGCGAGTGAAGCGGCAATAGCTCAAATTTGAAAGCTGGCATGGTCCGCATTGTAATTTGTAGAGGATGCTTTTAGCAGCCCGGTCTAAGTTCCTTGGAACAGGACGTCATAGAGGGTGAGAATCCCGTATGTGACCGGCTCTGGACCTTATGTAAAGCTCCTTCGACGAGTCGAGTTGTTTGGGAATGCAGCTCTAAATGGGAGGTAAATTTCTTCTAAAGCTAAATACTGGCGAGAGACCGATAGCGCACAAGTAGAGTGATCGAAAGATGAAAAGCACTTTGGAAAGAGAGTTAAAAAGCACGTGAAATTGTTGAAAGGGAAGCGCTTGCAATCAGACTTGGACTTGGCTGTTCAACCGGTCTTCCCGGCCCACTCAGTCTTGTCCAGGCCAGCATCAGTTTCGGCGGCCGGATAAAGGCCCTGGGAATGTGGCTTCCCCGTGTTATAGCCCAGGGTGTAATACGGCCAGCTGGGACTGAGGTCCGCGCTTCGGCTAGGATGCTGGCGTAATGGTTGTAAGCGGCCCGTCTTGAAACACGGACCAAGGAGTCTAACATCTATGCGAGTGTTAGGGTGTCAAACCCTACGCGTAATGAAAGTGAACGGAGGTGGGAACCCGCAAGGGTGCACCATCGACCGATCCTGATGTCTTCGGATGGATTTGAGTAAGAGCATAGCTGTTGGGACCCGAAAGATGGTGAACTATGCCTGAATAGGGTGAAGCCAGAGGAAACTCTGGTGGAGGCTCGCAGCGGTTCTGACGTGCAAATCGATCGTCAAATTTGGGT----------------------------------------------------------------------------------------------------------------------------------------------------------------------------------------------------------------------------------------------------------------------------------------------------------------------------------------------------------------------------------------------------------------------------------------------------------------------------------------------------------------------------------------------------------------------------------------------------------------------------------------------------------------------------------------------------------------------------------------------------------------------------------------------------------------------------------------------------------------------------------------------------------------------------------------------------------------------------------------------------------------------------------------------------------------------------------------------------------------------------------------------------------------------------------------------------------------------------------------------------------------------------------------------------------------------------------------------------------------------------------------------------------------------------------------------------------------------------------------------------------------------------------------------------------------------------------------------------------------------------------------------------------------------------------------------------------------------------------------------------------------------------------------------------------------------------------------------------------------------------------------------------------------------------------------------------------------------------------------------------------------------------------------------------------------------------------------------------------------------------------------------------------------------------------------------------------------------------------------------------------------------------------
	Dothiora_prunorum                                ---------------------------------------------------------------------------------------------------------------------------------------------------------------------------------------------------------------------------------------------------------------------------------------------------------------------------------------------------------------------------------------------------------------------------------------------------------------------------------------------------------------------------------------------------------------------------------------------------------------------------------------------------------------------------------------------------------------------------------------------------------------------------------------------------------------------------------------------------------------------------------------------------------------------------------------------------CCCTAGTAACGGCGAGTGAAGCGGCAATAGCTCAAATTTGAAAGCTGGCCTGGTCCGCATTGTAATTTGTAGAGGATGCTTTTAGCAGCCCGGTCTAAGTTCCTTGGAACAGGACGTCATAGAGGGTGAGAATCCCGTATGTGACCGGCTCTGGACCTTATGTAAAGCTCCTTCGACGAGTCGAGTTGTTTGGGAATGCAGCTCTAAATGGGAGGTAAATTTCTTCTAAAGCTAAATACTGGCGAGAGACCGATAGCGCACAAGTAGAGTGATCGAAAGATGAAAAGCACTTTGGAAAGAGAGTTAAAAAGCACGTGAAATTGTTGAAAGGGAAGCGCTTGCAATCAGACTTGGACTTGGCTGTTCAACCGGTCTTCCCGGCCTACTCAGTCTTGTCCAGGCCAGCATCAGTTTCGGCGGCCGGATAAAGGCCCTGGGAATGTAGCTTCTCTGTGTTATAGCCCAGGGTGTAATACGGCCAGCCGGGACTGAGGTCCGCGCTTCGGCTAGGATGCTGGCGTAATGGTTGTAAGCGGCCCGTCTTGAAACACGGACCAAGGAGTCTAACATCTATGCGAGTGTTAGGGTGTCAAACCCTACGCGTAATGAAAGTGAACGGAGGTGGGAACCCGCAAGGGTGCACCATCGACCGATCCTGATGTCTTCGGATGGATTTGAGTAAGAGCATAGCTGTTGGGACCCGAAAGATGGTGAACTATGCCTGAATAGGGTGAAGCCAGAGGAAACTCTGGTGGAGGCTCGCAGCGGTTCTGACGTGCAAATCGATCGTCAAATTTGGGT----------------------------------------------------------------------------------------------------------------------------------------------------------------------------------------------------------------------------------------------------------------------------------------------------------------------------------------------------------------------------------------------------------------------------------------------------------------------------------------------------------------------------------------------------------------------------------------------------------------------------------------------------------------------------------------------------------------------------------------------------------------------------------------------------------------------------------------------------------------------------------------------------------------------------------------------------------------------------------------------------------------------------------------------------------------------------------------------------------------------------------------------------------------------------------------------------------------------------------------------------------------------------------------------------------------------------------------------------------------------------------------------------------------------------------------------------------------------------------------------------------------------------------------------------------------------------------------------------------------------------------------------------------------------------------------------------------------------------------------------------------------------------------------------------------------------------------------------------------------------------------------------------------------------------------------------------------------------------------------------------------------------------------------------------------------------------------------------------------------------------------------------------------------------------------------------------------------------------------------------------------------------------------
	Elsinoe_banksiigena                              ---------------------------------------------------------------------------------------------------------------------------------------------------------------------------------------------------------------------------------------------------------------------------------------------------------------------------------------------------------------------------------------------------------------------------------------------------------------------------------------------------------------------------------------------------------------------------------------------------------------------------------------------------------------------------------------------------------------------------------------------------------------------------------------------------------------------------------------------------------------------------------------------------------------------------------------------------CCTCAGTAACGGCGAGTGAAGCGGCAACAGCTCAAATTTGAAATCTGGCGGGGTCCGAGTTGTAATTTGGAGAGGATGCTTTGGGTTGCCCGGTCTAAGTTCCTTGGAACAGGACGTCACAGAGGGTGAGAATCCCGTATGTGACCGGC-CAGGGCCCTCCGTAAAGCTCCTTCGACGAGTCGGGTTGTTTGGGAATGCAGCCCTAAATGGGAGGTAAATTTCTTCTAAAGCTAAATACCGGCCAGAGACCGATAGCGCACAAGTAGAGTGATCGAAAGATGAAAAGCACTTTGGAAAGAGAGTTAAAAAGCACGTGAAATTGTTGAAAGGGAAGCGCTTGCAATTAGTCTCGACGGCGGCCGTTCGGCCTCTCTTCGTGGTTTACTCGGTCGCCGCCGGGCCAGCATCAGTTCCGGCGGTCGGACAAAGGCGGCGGGAACGTAGCTCCTC-GTGTTATAGCCCGCCGCGCAATACGGCCAGCCGGGACTGAGGTCCGCGCTCCGGCTAGGATGCTGGCGAAATGGTTGTAAGCGGCCCGTCTTGAAACACGGACCAAGGAGTCTAACATCTATGCGAGTGTTTGGGTGTCAAACCCTGCGCGTAATGAAAGTGAACGGAGGTGGGAACCCGCAAGGGCGCACCATCGACCGATCCAGATGTCTTCGGATGGATTTGAGTAAGAGCATAGCTGTTGGGACCCGAAAGATGGTGAACTATGCCTGAATAGGGTGAAGCCAGAGGAAACTCTGGTGGAGGCTCGCAGCGGTTCTGACGTGCAAATCGATCGTCAAATTTGGGT----------------------------------------------------------------------------------------------------------------------------------------------------------------------------------------------------------------------------------------------------------------------------------------------------------------------------------------------------------------------------------------------------------------------------------------------------------------------------------------------------------------------------------------------------------------------------------------------------------------------------------------------------------------------------------------------------------------------------------------------------------------------------------------------------------------------------------------------------------------------------------------------------------------------------------------------------------------------------------------------------------------------------------------------------------------------------------------------------------------------------------------------------------------------------------------------------------------------------------------------------------------------------------------------------------------------------------------------------------------------------------------------------------------------------------------------------------------------------------------------------------------------------------------------------------------------------------------------------------------------------------------------------------------------------------------------------------------------------------------------------------------------------------------------------------------------------------------------------------------------------------------------------------------------------------------------------------------------------------------------------------------------------------------------------------------------------------------------------------------------------------------------------------------------------------------------------------------------------------------------------------------------------------
	Elsinoe_heveae                                   ---------------------------------------------------------------------------------------------------------------------------------------------------------------------------------------------------------------------------------------------------------------------------------------------------------------------------------------------------------------------------------------------------------------------------------------------------------------------------------------------------------------------------------------------------------------------------------------------------------------------------------------------------------------------------------------------------------------------------------------------------------------------------------------------------------------------------------------------------------------------------------------------------------------------------------------------------CCTCAGTAACGGCGAGTGAAGCGGCAACAGCTCAAATTTGAAATCTGGCGGGGTCCGAGTTGTAATTTGTAGAGGATGCTTCTGGTGGCCCGGTCTAAGTTCCTTGGAACAGGACGTCACAGAGGGTGAGAATCCCGTACGTGACCGGC-CCGGCCCCTTTGTGTAGCTCCTTCGACGAGTCGGGTTGTTTGGGAATGCAGCCCTAAATGGGAGGTAAATTTCTTCTAAAGCTAAATACCGGCCAGAGACCGATAGCGCACAAGTAGAGTGATCGAAAGATGAAAAGCACTTTGGAAAGAGAGTCAAACAGCACGTGAAATTGTTGAAAGGGAAGCGCTTGCGATCAGTCTCGACGGCGGCCGTTCGGCCACTCTTCGTGGTTTACTCGGCCGCCGCCGGGCCAGCATCGGTTCCGGCGGTCGGACAAAGGAGGCGGGAACGTGGCTCCCC-GTGTTATAGCCCGCCTCGCAATACGGCCAGCCGGGACCGAGGTCCGCGCTTCGGCTAGGATGCTGGCGAAATGGTCGTAAGCGGCCCGTCTTGAAACACGGACCAAGGAGTCTAACATCTATGCGAGTGTTCGGGTGTCAAACCCTGCGCGTAATGAAAGTGAACGGAGGTGGGAACCCGCAAGGGCGCACCATCGACCGATCCTGATGTCTTCGGATGGATTTGAGTAAGAGCATAGCTGTTGGGACCCGAAAGATGGTGAACTATGCCTGAATAGGGTGAAGCCAGAGGAAACTCTGGTGGAGGCTCGCAGCGGTTCTGACGTGCAAATCGATCGTCAAATTTGGGT----------------------------------------------------------------------------------------------------------------------------------------------------------------------------------------------------------------------------------------------------------------------------------------------------------------------------------------------------------------------------------------------------------------------------------------------------------------------------------------------------------------------------------------------------------------------------------------------------------------------------------------------------------------------------------------------------------------------------------------------------------------------------------------------------------------------------------------------------------------------------------------------------------------------------------------------------------------------------------------------------------------------------------------------------------------------------------------------------------------------------------------------------------------------------------------------------------------------------------------------------------------------------------------------------------------------------------------------------------------------------------------------------------------------------------------------------------------------------------------------------------------------------------------------------------------------------------------------------------------------------------------------------------------------------------------------------------------------------------------------------------------------------------------------------------------------------------------------------------------------------------------------------------------------------------------------------------------------------------------------------------------------------------------------------------------------------------------------------------------------------------------------------------------------------------------------------------------------------------------------------------------------------------
	Elsinoe_sicula                                   ---------------------------------------------------------------------------------------------------------------------------------------------------------------------------------------------------------------------------------------------------------------------------------------------------------------------------------------------------------------------------------------------------------------------------------------------------------------------------------------------------------------------------------------------------------------------------------------------------------------------------------------------------------------------------------------------------------------------------------------------------------------------------------------------------------------------------------------------------------------------------------------------------------------------------------------------------CCTCAGTAACGGCGAGTGAAGCGGCAATAGCTCAAATTTGAAATCTGGCGGCGTCCGAGTTGTAATTTGTAGAGGATGCTATTGATTGTCCGGTCTAAGTTCCTTGGAACAGGACGTCATAGAGGGTGAGAATCCCGTATGTGACCGGC-CAGAGCTCTCTGTATAGCTCCTTCGACGAGTCGGGTTGTTTGGGAATGCAGCCCTAAATGGGAGGTAAATTTCTTCTAAAGCTAAATACCGGCCAGAGACCGATAGCGCACAAGTAGAGTGATCGAAAGATGAAAAGCACTTTGGAAAGAGAGTTAAAAAGCACGTGAAATTGTTGAAAGGGAAGCGCTTGCAATCAGTCTCGACGGCGGCTGTTCGGCCTCTCTTCGTGGTTTATTCAGTCGCCGCCGGGCCAGCATCAGTTCTGGCGGTCGGATAAAGACGCGGGGAATGTAGCTCCCTCGTGTTATAGCCTCGCGTGCAATACGGCCTGCCGGGACTGAGGTCCGCGCTTCGGCTAGGATGCTGGCGAAATGGTTGTAAGCGGCCCGTCTTGAAACACGGACCAAGGAGTCTAACATCTATGCGAGTGTTTGGGTGTCAAACCCTACGCGTAATGAAAGTGAACGGAGGTGGGAACC--GCAAGGTGCACCATCGACCGATCCTGATGTCTTCGGATGGATTTGAGTAAGAGCATAGCTGTTGGGACCCGAAAGATGGTGAACTATGCCTGAATAGGGTGAAGCCAGAGGAAACTCTGGTGGAGGCTCGCAGCGGTTCTGACGTGCAAATCGATCGTCAAATTTGGGT----------------------------------------------------------------------------------------------------------------------------------------------------------------------------------------------------------------------------------------------------------------------------------------------------------------------------------------------------------------------------------------------------------------------------------------------------------------------------------------------------------------------------------------------------------------------------------------------------------------------------------------------------------------------------------------------------------------------------------------------------------------------------------------------------------------------------------------------------------------------------------------------------------------------------------------------------------------------------------------------------------------------------------------------------------------------------------------------------------------------------------------------------------------------------------------------------------------------------------------------------------------------------------------------------------------------------------------------------------------------------------------------------------------------------------------------------------------------------------------------------------------------------------------------------------------------------------------------------------------------------------------------------------------------------------------------------------------------------------------------------------------------------------------------------------------------------------------------------------------------------------------------------------------------------------------------------------------------------------------------------------------------------------------------------------------------------------------------------------------------------------------------------------------------------------------------------------------------------------------------------------------------------------
	Endocarpon_adscendens                            ---------------------------------------------------------------------------------------------------------------------------------------------------------------------------------------------------------------------------------------------------------------------------------------------------------------------------------------------------------------------------------------------------------------------------------------------------------------------------------------------------------------------------------------------------------------------------------------------------------------------------------------------------------------------------------------------------------------------------------------------------------------------------------------------------------------------------------------------------------------------------------------------------------------------------------------------------CCCCAGTAACGGCGAGTGAAGCGGCAACAGCTCAAATTTGAAATCTGGTGGGGCTCGAGTTGTAATTTGCAGAGGATGCTTCGGGAAAGCCGGTCTAATTTGCTTGGAACAGCAAGTCGAAGAGGGTGAGAATCCCGTCTAGGATCGTCAGCCGCGTCCGTGTGAAGCTCCTTCGACGAGTCGAGTTGTTTGGGAATGCAGCTCTAAATGGGTGGTAAATTTCATCTAAAGCTAAATATGGGCCAGAGACCGATAGCGCACAAGTAGAGTGATCGAAAGATGAAAAGCACTTTGAAAAGAGAGTTAAACAGTATGTGAAATTGTTGAAAGGGAAGCGCTTGCAACCAGACTTGTGACTGACGGTTCCCCCGACCTTCCCGGGTTACTCCGTCACGTCCAGGCCAACATCGGTTTGGGTGGTCGGTTAAAGACCCCGGGAATGTATCTCCTTCGACTTATAGCCCGGGGTGCAATGCGGCCCACCCGGACCGAGGAACGCGCTCCGGCTCGGATGTTGGCGTAATGGTTGTAAGCGGCCCGTCTTGAAACACGGACCAAGGAGTCTAACATCTATGCGAGTGTTTGGGTGTGAAACCCTACGCGGAATGAAAGTGAACGGAGGTAAGAACCCCGTCGGGCGCATTATCGACCGATCCTGATGTCTTCGGATGGATTTGAGTAAGAGCATAGCTGTTGGGACCCGAAAGATGGTGAACTATGCATGAATAGGGTGAAGCCAGAGGAAACTCTGGTGGAGGCTCGCAGCGGTTCTGACGTGCAAATCGATCGTCAAATTTGTGC----------------------------------------------------------------------------------------------------------------------------------------------------------------------------------------------------------------------------------------------------------------------------------------------------------------------------------------------------------------------------------------------------------------------------------------------------------------------------------------------------------------------------------------------------------------------------------------------------------------------------------------------------------------------------------------------------------------------------------------------------------------------------------------------------------------------------------------------------------------------------------------------------------------------------------------------------------------------------------------------------------------------------------------------------------------------------------------------------------------------------------------------------------------------------------------------------------------------------------------------------------------------------------------------------------------------------------------------------------------------------------------------------------------------------------------------------------------------------------------------------------------------------------------------------------------------------------------------------------------------------------------------------------------------------------------------------------------------------------------------------------------------------------------------------------------------------------------------------------------------------------------------------------------------------------------------------------------------------------------------------------------------------------------------------------------------------------------------------------------------------------------------------------------------------------------------------------------------------------------------------------------------------------
	Endocarpon_pallidulum                            ACACGGGGAG-GTAGTGACAATAAATACTGATACAGGGCTCTTTCGGGTCTTGTAATTGGAATGAGTACAATCTAAATCCCTTAACGAGGAACAATTGGAGGGCAAGTCTGGTGCCAGCAGCCGCGGTAATTCCAGCTCCAATAGCGTATATTAAAGTTGTTGCAGTTAAAAAGCTCGTAGTTGAACCTTGGGCCTGGCTGATCTGTCTTCCTAAACG-TTGTACGGATTCGGTCGGGCCTTTCCTTCTGGGGAATC-CTATGTCCTTTGTTGGGCGTAGTGGGGAACCAGGACTTTTACCTTGAAAAAATTAGAGTGTTCAAAGCAGGCCTTTGCTCGAATACATTAGCATGGAATAATGAAA-----------------------------TAGGACAG-CAGTTC-TATTTTGTTGGTTTCTAGGACCGCTGTAATGATTAATAGGGATAGTCGGGGGCGTCAGTATTCAATTGTCAGAGGTGAAATTCTTGGATTTATTGAAGACTAACTATTGCGAAAGCATTCGCCAAGGATGTTTTCATTAATCAGTGAACGAAAGTTAGGGGATCGAAGACGATCAGATACCGTCGTAGTCTTAACCATAAACTATGCCGACTAGGGATCGGACGGTGTTTTTTTATATGACCCGTTCGGCACCTTACGAGAAATCA-AAGTTTTTGGGCTCTGGGGGGAGTATGGTCGCAAGGCTGAAACTTAAAGAAATTGACGGAAGGGCACCACAAGGCGGGGAGCCTGCGGCTTAATTTGACTCAACACGGGAAAACTCACCAG-----------------------------------------------------------------------------------------------------------------------------------------------------------------------GGGGCCCGAGTTGTAATTTGCAGAGGATGCTTCGGGAAGGCTGGTCTAATCTGCTTGGAACAGCAAGTCGAAGAGGGTGAGAATCCCGTCTAGGATCGTCAGCCGCGTCCGTGTGAAGCTCCTTCGACGAGTCGAGTTGTTTGGGAATGCAGCTCTAAATGGGTGGTAAATTTCATCTAAAGCTAAATATGGGCCGGAGACCGATAGCGCACAAGTAGAGTGATCGAAAGATGAAAAGCACTTTGAAAAGAGAGTTAAACAGTATGTGAAATTGTTGAAAGGGAAGCGCTTGCAACCAGACTCGTGACGGACGGTTCCCCCGACCTTCCCGGGTTACTCCGTCACGTCCAGGCCAACATCGGTTTGGGTGGTCGGTTAAAGACCCCGGGAATGTATCTCCTTCGACTTATAGCCCGGGGTGCAATGCGGCCCACCCGGACCGAGGAACGCGCTCCGGCTCGGATGTTGGCGTAATGGTTGTAAGCGGCCCGTCTTGAAACACGGACCAAGGAGTCTAACATCTGTGCGAGTGTTTGGGTGTGAAACCCTACGCGGAATGAAAGTGAACGGAGGTAAGAACCCCGTCGGGCGCATTATCGACCGATCCTGGTGTCTTCGGATGGATTTGAGTAAGAGCATAGCTGTTGGGACCCGAAAGATGGTGAACTATGCATGAATAGGGTGAAGCCAGAGGAAACTCTGGTGGAGGCTCGCAGCGGTTCTGACGTGCAAATCGATCGTCAAATTTGTGCATGGGTAAAGAA---AAGACTCACATCAACGTCGTTGTCATCGGTCACGTCGACTCCGGCAAATCTACCACCACC---GGCCACTTGATCTACAAGTGCGGTGGTATTGACAAACGTACCATCGAGAAGTTCGAGAAGGAAGCCGCTGAACTGGGCAAGGGCTCCTTCAAATATGCCTGGGTTCTCGACAAGCTCAAGGCCGAACGTGAGCGTGGTATCACCATCGATATCGCTCTCTGGAAGTTCGAGACCCCCAAGTACTTCGTTACTGTCATTGACGCCCCTGGTCATCGCGACTTCATCAAGAACATGATCACTGGTACCTCTCAGGCCGATTGTGCCATTCTCATTATTGCCGCCGGTGTTGGTGAGTTCGAAGCTGGTATCTCCAAGGATGGTCAGACTCGCGAGCACGCTCTTCTCGCATACACCCTTGGCGTGAGGCAACTCATCGTCGCTATCAACAAGATGGACACCACCAAATGGTCTGAAGATCGATTTCACGAAATCGTCAAAGAAACTTCCAACTTCATCAAGAAGGTCGGCTACAACCCCAAGACTGTTCCCTTCGTCCCCATCTCCGGCTTCAACGGCGACAACATGATCGATATCTCACCCAACGCACCATGGTACAAGGGCTGGGAGAAGGAGACCAAGACC------AAGTCAACTGGCAAGACGCTTCTCGAGGCCATTGACAGCATCGACCCTCCCACCCGACCAACCGACAAGCCCCTTCGTCTTCCCCTTCAGGATGTGTACAAGATCTCCGGTATCGGCACAGTTCCCGTTGGTCGTGTCGAGACTGGTATCATCAAGGCCGGTATGGTTGTCACCTTCGCTCCCGCCAACGTTACCACCGAAGTCAAATCGGTTGAAATGCACCACGAACAGCTCGCCGAAGGTGCTCCAGGTGACAACGTTGGCTTCAATGTCAAGAATGTCTCTGTCAAAGAAGTTCGTCGTGGAAACGTCGCTGGTGACTCCAAGAACGACCCTCCCAAGGGTGCTGATTCTTTCAACGCGCAAGTCATCGTCCTGAACCACCCAGGTCAAGTTGGTGCTGGCTACGCACCGGTCCTCGATTGCCATACTGCACACATTGCTTGCAAGTTCTCCGAACTGCTTGAGAAGATTGATCGCCGAACTGGAAAGTCTGTCGAGGACGCTCCCAAGTTCATCAAGTCTGGTGATTCCGCCATCGTCAAGATGGTTCCATCCAAGCCAATGTGTGTTGAGGCATTCACTGACTACCCACCTCTTGGTCGATTCGCCGTCCGTGACATGAGACGGTCGATTCGCCGTCCTGTCATCAAGTCCGTTGCCAAGACCGACAAGGGTGGTGCTGGCAAGGTCACCAAGGCTGCCCAAAAGGCCTCG---AAGAAATAG------------ggattgggagccaagattgagtccacaagccaccaaagtctttctgaatggcgtctggttcgctgtcgtcatcaaagatcctaaacatcttgttgaccagttcaagaagttgcgcagg---acagggtaccttgatccacagatcagcatggtctgggatattcgagataaggagttcaagatctcaggtgatgctgggaggataattcgtcctctcttcgtggtagagacagacccagcgctcgagaacaatggtaatcttgtcctcactaaatatcacattcagagactt------------gacaacact------------gtggtccacactgaagctcaacttgccatcgag---gaatggccggag---cca---ccttttggatggaaagatctcctcaaggaaggagttgtcgagtatctcgacgccgaggaagaggagaccgcaatgatcatcatgactccagaagatctctacacctccaaagccagacacaatggc------------tatactactgaagagacagacgatcctctggctcgatatgatcctcttctcaacccacatgcgcacacctttacgcactgtgaaattcatcctagcatgatccttggtgtatgtgcaagcatcattcctttccctgatcacaatcagtctccccgtaatacctaccagtccgcca--------------------------------------------------------------------------------------------
	Endocarpon_pusillum                              ACACGGGGAGAGTAGTAACAAGGAATACTGATACAGGGCTCTTTCGGGTCTTGTAATTGGAATGAGTACAATCTAAATCCCTTAACGAGGAACAATTGGAGGGCAAGTCTGGTGCCAGCAGCCGCGGTAATTCCAGCTCCAATAGCGTATATTAAAGTTGTTGCAGTTAAAAAGCTCGTAGTTGAACCTTGGGCCTGGCTGATCTGTCTTCCTAAACG-TTGTACGGATTCGGTCGGGCCTTTCCTTCTGGGGAATC-CTATGTCCTTTGTTGGGCGTAGTGGGGAACCAGGACTTTTACCTTGAAAAAATTAGAGTGTTCAAAGCAGGCCTTTGCTCGAATACATTAGCATGGAATAATGAAATAGGACAGCAGTTCTATTTTGTTGGTTTCTAGGACAG-CAGTTC-TATTTTGTTGGTTTCTAGGACCGCTGTAATGATTAATAGGGATAGTCGGGGGCGTCAGTATTCAATTGTCAGAGGTGAAATTCTTGGATTTATTGAAGACTAACTATTGCGAAAGCATTCGCCAAGGATGTTTTCATTAATCAGTGAACGAAAGTTAGGGGATCGAAGACGATCAGATACCGTCGTAGTCTTAACCATAAACTATGCCGACTAGGGATCGGACGGTGTTTTTTTATATGACCCGTTCGGCACCTTACGAGAAATCA-AAGTTTTTGGGCTCTGGGGGGAGTATGGTCGCAAGGCTGAAACTTAAAGAAATTGACGGAAGGGCACCACAAGGCG-GGAGCCTGCGGCTTAATTTGACTCAACACGGGAAAACTCACCAGGT----------------------------------------------------------------------------------------------------------------------------------------------CCGTT------------------GGGGCTCGAGTTGTAATTTGCAGAGGATGCTTCGGGAAGGCTGGTCTAATCTGCTTGGAACAGCAAGTCGAAGAGGGTGAGAATCCCGTCTAGGATCGTCAGCCGCGTCCGTGTGAAGCTCCTTCGACGAGTCGAGTTGTTTGGGAATGCAGCTCTAAATGGGTGGTAAATTTCATCTAAAGCTAAATATGGGCCGGAGACCGATAGCGCACAAGTAGAGTGATCGAAAGATGAAAAGCACTTTGAAAAGAGAGTTAAACAGTATGTGAAATTGTTGAAAGGGAAGCGCTTGCAACCAGACTTGTGGCGGACGGTTCCCCCGACCTTCCCGGGTTACTCCGTCACGTCCAGGCCAACATCGGTTTGGGTGGTCGGTTAAAGACCCCGGGAAAGTATCTCCTTCGACTTATAGCCCGGGGTGCAATGCGGCCCACCCGGACCGAGGAACGCGCTCCGGCTCGGATGTTGGCGTTACGGTTGTAAGCGGCCCGTCTTGAAACACGGACCAAGGAGTCTAACATCTATGCGAGTGTTTGGGTGTGAAACCCGACGCGGAATGAAAGTGAACGGAGGTAAGAACCCCGTCG---------------------------------------------------------------------------------------------------------------------------------------------------------------------ATGGGTAAAGAA---AAGACTCACATCAACGTCGTTGTCATCGGTCACGTCGACTCCGGCAAATCTACCACCACC---GGTCACTTGATCTACAAGTGCGGTGGTATTGACAAACGTACCATCGAGAAGTTCGAGAAGGAAGCCGCTGAACTGGGCAAGGGCTCCTTTAAATATGCCTGGGTTCTCGACAAGCTCAAGGCCGAACGTGAGCGTGGTATCACCATTGATATCGCTCTCTGGAAGTTCGAGACCCCCAAGTACTTCGTTACTGTCATTGATGCCCCTGGTCATCGTGACTTTATCAAGAACATGATTACTGGTACCTCTCAGGCCGATTGTGCCATTCTCATCATTGCCGCCGGTGTTGGTGAGTTCGAAGCTGGTATCTCTAAGGATGGTCAGACTCGTGAACATGCTCTTCTCGCATACACCCTTGGCGTCAGACAACTCATCGTCGCTATCAACAAGATGGACACCACCAAATGGTCTGAGGATCGATTCCACGAAATCGTCAAGGAAACTTCCAACTTCATCAAGAAGGTCGGCTACAACCCCAAGACTGTTCCCTTCGTCCCCATCTCCGGCTTCAACGGCGACAACATGATCGATGTCTCACCCAACGCACCATGGTACAAGGGCTGGGAGAAGGAGACCAAGACC------AAGTCAACCGGCAAGACCCTTCTCGAAGCCATTGACAGCATCGACCCTCCCACCCGACCAACCGACAAGCCGCTTCGTCTTCCCCTTCAGGATGTGTACAAGATTTCCGGTATCGGCACAGTTCCAGTTGGTCGTGTCGAGACTGGTATCATCAAGGCCGGTATGGTGGTCACCTTCGCTCCCGCCAACGTTACCACCGAAGTCAAGTCCGTTGAAATGCACCACGAACAGCTCACCGAAGGTGTCCCAGGTGACAATGTTGGCTTCAACGTCAAGAATGTCTCTGTCAAAGAAGTTCGTCGTGGAAACGTCGCTGGTGACTCCAAGAACGACCCTCCCAAGGGTGCTGATTCTTTCAACGCGCAAGTCATCGTCCTGAACCACCCAGGTCAAGTTGGTGCTGGCTATGCACCGGTACTCGATTGCCATACTGCACACATTGCTTGCAAGTTCTCCGAGCTGCTTGAGAAGATTGATCGCCGAACTGGAAAGTCTGTCGAGGACGCTCCTAAGTTCATCAAGTCTGGTGATTCCGCCATCGTCAAGATGGTTCCATCCAAGCCAATGTGTGTTGAGGCATTCACTGACTACCCACCTCTTGGTCGATTCGCCGTCCGTGACATGAGACAGACCGTCGCTGTTGGTGTCATCAAGTCGGTTGCCAAGACCGACAAGGGTGGTGCTGGCAAGGTCACCAAGGCTGCCCAAAAGGCCTCG---AAGAAATAG------------ggattgggagccaagactgagtccacaagccaccaaagtctttctgaatggcgtctggttcgctgtcgtcatcaaggatcccaaacatcttgttgaccagttcaagaagttgcgcagg---acagggtaccttgatccacagatcagcatggtctgggatattcgagataaggagttcaagatctcaggtgatgctgggagaataattcgtcctctcttcgttgtagagacagacccagcgctcgagaacaatggtaatcttgtcctcactaaatatcacattcagagactt------------gacaacact------------gcggtccacactgaagctcaacttgctatcgag---gaatggcccgag---cca---ccttttggatggaaagatctcctcaaggagggagtagtcgagtatctcgacgccgaggaagaggagaccgcaatgatcatcatgactccagaagatctctacacctccaaagccaaacacaatggc------------tatactaccgaagagacagacgatcctctggctcgatatgatcctcttctcaacccacatgcgcacaccttcacgcactgtgaaatccatcctagcatgatccttggtgtatgtgcaagcatcattcctttccctgatcacaatcagtctccccgtaatacctaccagtccgcca--------------------------------------------------------------------------------------------
	Endosporium_aviarium                             ---------------------------------------------------------------------------------------------------------------------------------------------------------------------------------------------------------------------------------------------------------------------------------------------------------------------------------------------------------------------------------------------------------------------------------------------------------------------------------------------------------------------------------------------------------------------------------------------------------------------------------------------------------------------------------------------------------------------------------------------------------------------------------------------------------------------------------------------------------------------------------------------------------------------------------------------------CCTCAGTAACGGCGAGTGAAGCGGCAACAGCTCAAATTTGAAATCTGGCAGGGTCCGAGTTGTAATTTGTAGAGGATGCTTTTGGCAGCCCGGTCTAAGTTCCTTGGAACAGGACGTCACAGAGGGTGAGAATCCCGTATGTGACCGGC-CAGGACCCTTTGTAAAGCTCCTTCGACGAGTCGGGTTGTTTGGGAATGCAGCCCTAAATTGGAGGTAAATTTCTTCTAAAGCTAAATACCGGCCAGAGACCGATAGCGCACAAGTAGAGTGATCGAAAGATGAAAAGCACTTTGGAAAGAGAGTTAAAAAGCACGTGAAATTGTTGAAAGGGAAGCGCTTGCAATCAGTCTCGACGGCGGCAGTTCCGCCGGTCTTCCCGGTCCACTCTGCCGCCGCCGGGCTAGCATCAGTTTCGGCGGTCGCATAAAGGCCTCGGGAACGTAACTCCCC-GTGTTATAGCCCGAGGTGTAATTCGATCAGCCGGGACTGAGGTCCGCGCTTCGGCTAGGATGCTGGCAAAATGGTTGTAAGCGGCCCGTCTTGAAACACGGACCAAGGAGTCTAACATCTATGCGAGTGTTTGGGTGTCAAACCCTACGCGTAATGAAAGTGAACGGAGGTAGGAACC--GCAAGGTGCACTATCGACCGATCCTGATGTCTTCGGATGGATTTGAGTAAGAGCATAGCTGTTGGGACCCGAAAGATGGTGAACTATGCCTGAATAGGGTGAAGCCAGAGGAAACTCTGGTGGAGGCTCGCAGCGGTTCTGACGTGCAAATCGATCGTCAAATTTGGGT----------------------------------------------------------------------------------------------------------------------------------------------------------------------------------------------------------------------------------------------------------------------------------------------------------------------------------------------------------------------------------------------------------------------------------------------------------------------------------------------------------------------------------------------------------------------------------------------------------------------------------------------------------------------------------------------------------------------------------------------------------------------------------------------------------------------------------------------------------------------------------------------------------------------------------------------------------------------------------------------------------------------------------------------------------------------------------------------------------------------------------------------------------------------------------------------------------------------------------------------------------------------------------------------------------------------------------------------------------------------------------------------------------------------------------------------------------------------------------------------------------------------------------------------------------------------------------------------------------------------------------------------------------------------------------------------------------------------------------------------------------------------------------------------------------------------------------------------------------------------------------------------------------------------------------------------------------------------------------------------------------------------------------------------------------------------------------------------------------------------------------------------------------------------------------------------------------------------------------------------------------------------------------
	Endosporium_populi                               ---------------------------------------------------------------------------------------------------------------------------------------------------------------------------------------------------------------------------------------------------------------------------------------------------------------------------------------------------------------------------------------------------------------------------------------------------------------------------------------------------------------------------------------------------------------------------------------------------------------------------------------------------------------------------------------------------------------------------------------------------------------------------------------------------------------------------------------------------------------------------------------------------------------------------------------------------CCTCAGTAACGGCGAGTGAAGCGGCAACAGCTCAAATTTGAAATCTGGCGGGGTCCGAGTTGTAATTTGTAGAGGATGCTTTTGGTAGCCCGGTCTAAGTTCCTTGGAACAGGACGTCATAGAGGGTGAGAATCCCGTATGTGACCGGC-CAGGTCCCTCTGTAAAGCTCCTTCGACGAGTCGGGTTGTTTGGGAATGCAGCCCTAAATTGGAGGTAAATTTCTTCTAAAGCTAAATACCGGCCAGAGACCGATAGCGCACAAGTAGAGTGATCGAAAGATGAAAAGCACTTTGGAAAGAGAGTTAAAAAGCACGTGAAATTGTTGAAAGGGAAGCGCTTGCAATCAGTCTCGACGGCGACCGTTCCGCCGGTCTTCCCGGTCTACTCGGTCGCCGCCGGGCCAGCATCAGTTTTGGCGGCCGCATAAAGGCCGCGGGAATGTAGCTCCTCCGTGTTATAGCCCGCGGTGTAATTCGGCCAGCCGGGACTGAGGTCCGCGCTTCGGCTAGGATGCTGGCAAAATGGTTGTAAGCGGCCCGTCTTGAAACACGGACCAAGGAGTCTAACATCTATGCGAGTGTTTGGGTGTCAAACCCTACGCGTAATGAAAGTGAACGGAGGTAGGAACC--GCAAGGTGCACTATCGACCGATCCTGATGTCTTCGGATGGATTTGAGTAAGAGCATAGCTGTTGGGACCCGAAAGATGGTGAACTATGCCTGAATAGGGTGAAGCCAGAGGAAACTCTGGTGGAGGCTCGCAGCGGTTCTGACGTGCAAATCGATCGTCGAATTTGGGT----------------------------------------------------------------------------------------------------------------------------------------------------------------------------------------------------------------------------------------------------------------------------------------------------------------------------------------------------------------------------------------------------------------------------------------------------------------------------------------------------------------------------------------------------------------------------------------------------------------------------------------------------------------------------------------------------------------------------------------------------------------------------------------------------------------------------------------------------------------------------------------------------------------------------------------------------------------------------------------------------------------------------------------------------------------------------------------------------------------------------------------------------------------------------------------------------------------------------------------------------------------------------------------------------------------------------------------------------------------------------------------------------------------------------------------------------------------------------------------------------------------------------------------------------------------------------------------------------------------------------------------------------------------------------------------------------------------------------------------------------------------------------------------------------------------------------------------------------------------------------------------------------------------------------------------------------------------------------------------------------------------------------------------------------------------------------------------------------------------------------------------------------------------------------------------------------------------------------------------------------------------------------------
	Epibryon_bryophilum_EU940017_M2                  ATTCGGGGAG-GTAGTGACAATAAATACTGATACAGGGCTCTTTCGGGTCTTGTAATTGGAATGAGAACAATTTAAATCCCTTAACGAGGAACAATTGGAGGGCAAGTCTGGTGCCAGCAGCCGCGGTAATTCCAGCTCCAATAGCGTATATTAAAGTTGTTGCAGTTAAAAAGCTCGTAGTTGAACCTTGGGCCTGACCGATCTGTCCTCCTAATCGAGCGCACGGATTCGGTTGGGTCTTTCCTTCTGGGGAGCC-CTATGCCCTTCACTGGGCGTAGTGGGGAACCAGGACTTTTACCTTGAAAAAATTAGAGTGTTCAAAGCAGGCATTTGCTCGAATACATTAGCATGGAATAATAGAA-----------------------------TAGGACAT-CGGTTC-TATTTTGTTGGTTTCTAGGACCGCTGTAATGATTAATAGGGATAGTCGGGGGCGTCAGTATTCAATTGTCAGAGGTGAAATTCTTGGATTTATTGAAGACTAACTATTGCGAAAGCATTCGCCAAGGATGTTTTCATTAATCAGTGAACGAAAGTTAGGGGATCGAAGACGATCAGATACCGTCGTAGTCTTAACCATAAACTATGCCGACTAGGGATCGGACGGTGGTTTTTT--ATGCCCCGTTCGGCACCTTACGAGAAATCA-AAGTTTTTGGGCTCTGGGGGGAGTATGGTCGCAAGGCTGAAACTTAAAGAAATTGACGGAAGGGCACCACAAGGCGTGGAGCCTGCGGCTTAATTTGACTCAACACGGGGAAACTCACCAGGTCCA????????????????ACAGATTGATAGCTCTTTCTTGATTATATGGGTGGTGGTGCATGGCCGTTCTTAGTTGGTGGAGTGATTTGTCTGCTTAATTGCGATAACGAACGAG----------------------GGTAATAGCTCAAATTTGAAATCTGGCAGGGTCCGAGTTGTAATTTGTAGAGGATGTTTCGGGACGGTCGGTTTAAATTTCTTGGAACAGAATGTCATAGAGGGTGAGAGTCCCGTCTTGAACCGATTACTTCGTCCATGTGAAACTCCTTCGACGAGTCGAGTTGTTTGGGAATGCAGCTCAAAATGGGTGGTAAATTTCATCTAAAGCTAAATATTGGCCAGAGACCGATAGCGCACAAGTAGAGTGATCGAAAGATGAAAAGCACTTTGAAAAGAGAGTTAAACAGTATGTGAAATTGTTGAAAGGGAAGCGCTTGTAATCAGACTTGAGCTTAACAGTTCCCCCTTCGTTCTTGGGTTATTCTGTTTTGTCCAGGCCAACATCAGTTCGAGTGGTTGGTTAAAGACTTTAGGAATGTATCTCCTTCGACTTATATCCTGGAGTGTCATGC-ACCTACTTGGACTGAGGAACGCGCTTCGGCTCGGATGTTGGCGTAATGGTT???????????????????????????????????????????????????????????????????TCCAGGCGTAATGAAAGTGAACGGAGGTAAGAAGCCTTTAGGCTGCATTATCGACCGATCTTGATGTCTTCGGATGGATTTGAGTAAGAGCATAGCTGTTGGGACCCGAAAGATGGTGAACTATGCCTGAATAGGGTGAAGCCAGAGGAAACTCTGGTGGAGGCTCGCAGCGGTTCTGACGTGCAAATCGATCGTCAAATTTGGGT----------------------------------------------------------------------------------------------------------------------------------------------------------------------------------------------------------------------------------------------------------------------------------------------------------------------------------------------------------------------------------------------------------------------------------------------------------------------------------------------------------------------------------------------------------------------------------------------------------------------------------------------------------------------------------------------------------------------------------------------------------------------------------------------------------------------------------------------------------------------------------------------------------------------------------------------------------------------------------------------------------------------------------------------------------------------------------------------------------------------------------------------------------------------------------------------------------------------------------------------------------------------------------------------------------------------------------------------------------------------------------------------------------------------------------------------------------------------------------------------------------------------------------------------------------------------------------------------------------------------------------------------------------------------------------------------------------------------------------------------------------------------------------------------------------------------------------------------------------------------------------------------------------------------------------------------------------------------------------------------------------------------------------------------------------------------------------------------------------------------------------------------------------------------------------------------------------------------------------------------------------------------------------
	Exophiala_dermatitidis                           ---------------------------------------------------------------------------------------------------------------------------------------------------------------------------------------------------------------------------------------------------------------------------------------------------------------------------------------------------------------------------------------------------------------------------------------------------------------------------------------------------------------------------------------------------------------------------------------------------------------------------------------------------------------------------------------------------------------------------------------------------------------------------------------------------------------------------------------------------------------------------------------------------------------------------------------------------CCTCAGTAACGGCGAGTGAAGCGGCAACAGCTCAAATTTGAAATCTGGCGGGGTCCGAGTTGTAATTTGTAGAGGATGTTTCGGGACCGCCGGTTTAAATTTCTTGGAACAGAATGTCAAAGAGGGTGAGAACCCCGTCTTGGACCGGCAGTAGGGCCCATGTGAAACTCCTTCGACGAGTCGAGTTGTTTGGGAATGCAGCTCAAAATGGGTGGTAAATTTCATCTAAAGCTAAATATTGGCCAGAGACCGATAGCGCACAAGTAGAGTGATCGAAAGATGAAAAGCACTTTGAAAAGAGAGTTAAACAGTACGTGAAATTGTTGAAAGGGAAGCGCTTGCAACCAGACTTGCGCGCGGCGGTTCCCCCTTCCTTTTTGGGTTATTCCGCCGTGTCCAGGCCAACATCGGTTCTGGGGGTCGGTTAAAGGCCTGGGGAATGTATCTCCTTCGACTTATAGCCCCGGGTGTCATGCGACCTCCCGGGACCGAGGAACGCGCTTCGGCTCGGATGTTGGCGTAATGGTTGTCAGCGACCCGTCTTGAAACACGGACCAAGGAGTCTAACATCTATGCGAGTGTTTGGGTGTCAAACCCAACGCGGAATGAAAGTGAACGGAGGTAGGAAGCTTC--GGCTGCACTATCGACCGATCCTGATGTCTTCGGATGGATTTGAGTAAGAGCATAGCTGTTGGGACCCGAAAGATGGTGAACTATGCCTGAATAGGGTGAAGCCAGAGGAAACTCTGGTGGAGGCTCGCAGCGGTTCTGACGTGCAAATCGATCGTCAAATTTGGGTATGGGTAAGGAA---AAGACTCATATCAACGTCGTCGTTATCGGACACGTCGATTCCGGCAAGTCCACCACCACT---GGCCACTTGATCTACAAGTGCGGTGGTATCGACAAGCGTACTATTGAGAAGTTCGAGAAGGAAGCTGCCGAGTTGGGCAAGGGTTCTTTCAAGTATGCCTGGGTTTTGGACAAGTTGAAGGCCGAGCGTGAGCGTGGTATCACCATCGATATCGCCCTCTGGAAGTTCGAGACCCCCAAGTACTATGTCACCGTCATCGACGCCCCGGGTCATCGTGACTTTATCAAGAACATGATCACTGGTACCTCGCAGGCCGACTGCGCCATCTTGATCATTGCCGCCGGTACCGGTGAATTCGAAGCCGGTATCTCCAAGGATGGTCAGACCCGTGAGCACGCTCTGCTCGCCTACACCTTGGGTGTCAAGCAGCTCATCGTCGCCATCAACAAGATGGACACCACCAAGTGGTCCGAGGAGCGTTTCAACGAAATCATCAAGGAGACTTCCAACTTCATCAAGAAGGTCGGCTACAACCCCAAGGCCGTTCCTTTCGTCCCCATCTCCGGCTTCAACGGTGACAACATGATTGAGGTCTCCACCAACTGCCCGTGGTACAAGGGATGGGAGAAGGAGTCCAAGGCTGGC---AAGGCCACCGGCAAGACCCTCCTCGAGGCCATTGACGCCATCGACCCACCCACCCGTCCCACCGACAAGCCTCTCCGTCTCCCTCTCCAGGATGTCTACAAGATCTCTGGTATCGGAACGGTTCCTGTCGGTCGTGTCGAGACCGGTACCATCAAGGCCGGTATGGTCGTCACCTTCGCTCCGGCCAACGTCACCACTGAAGTCAAGTCCGTCGAAATGCACCACGAGCAGCTCGCCGAGGGTCTGCCAGGTGACAACGTTGGCTTCAACGTCAAGAACGTCTCCGTCAAGGAGGTTCGTCGTGGTAACGTTGCCGGTGACTCCAAGAACGACCCGCCCAAGGGTGCCGAGTCCTTCAACGCCCAGGTCATTGTCCTCAACCACCCTGGTCAGATCGGTGCCGGCTACGCTCCAGTCTTGGATTGCCACACTGCCCACATTGCTTGCAAGTTCGCCGAGTTGCTCGAGAAGATCGACCGTCGTACCGGAAAGTCCATCGAGAACAACCCCAAGTTCATCAAGTCTGGTGATGCTGCCATCGTCAAGATGATTCCCAGCAAGCCCATGTGTGTCGAGGCTTTCACCGACTATCCTCCTCTGGGTCGTTTCGCTGTCCGTGACATGCGTCAGACCGTCGCTGTCGGTGTCATCAAGTCCGTTGTCAAGTCGGACAAGGGAGGT---GGTAAAGTGACCAAGGCCGCAGCGAAGGCGACTTCCAAGAAATAG-------------------------------------------------------------------------------------------------------------------------------------------------------------------------------------------------------------------------------------------------------------------------------------------------------------------------------------------------------------------------------------------------------------------------------------------------------------------------------------------------------------------------------------------------------------------------------------------------------------------------------------------------------------------------------------------------------------------------------------------------------------------------------------------------------------------------------
	Exophiala_viscosa                                ATACGGGGAG-GTAGTGACAATAAATACTGATACGGGGCTCTTTCGGGTCTCGTAATTGGAATGAGTACAATCTAAATCCCTTAACGAGGAACAATTGGAGGGCAAGTCTGGTGCCAGCAGCCGCGGTAATTCCAGCTCCAATAGCGTATATTAAAGTTGTTGCCGTTAAAAAGCTCGTAGTTGAACCTTGGACCTGGCTGATCTGTCCTCCTAATCGAGCGCACGGATTCGGTCGGGTCTTTCCTTCTGGGGAGCC-CCATGCCCTTCACTGGGTGTGGTGGGGAACCAGGACTTTTACCTTGAAAAAATTAGAGTGTTCAAAGCAGGCCTTTGCTCGAATACATTAGCATGGAATAATAGAA-----------------------------TAGGACAT-CGGTTC-TATTTTGTTGGTTTCTAGGACCGCTGTAATGATTAATAGGGACAGTCGGGGGCGTCAGTATTCAATTGTCAGAGGTGAAATTCTTGGATTTATTGAAGACTAACTATTGCGAAAGCATTCGCCAAGGATGTTTTCATTAATCAGTGAACGAAAGTTAGGGGATCGAAGACGATCAGATACCGTCGTAGTCTTAACCATAAACTATGCCGACTAGGGATCGGACGGTGGTTTTTT-TATGCCCCGTTCGGCACCTTACGAGAAATCA-AAGTTTTTGGGCTCGGGGGGGAGTATGGTCGCAAGGCTGAAACTTAAAGAAATTGACGGAAGGGCACCACCAGGCGTGGAGCCTGCGGCTTAATTTGACTCAACACGGGGAAACTCACCGGGTCCGGACATGCTTAGGATTGACAGATTGATAGCTCTTTCTTGATTGTATGGGTGGTGGTGCATGGCCGTTCTTAGTTCGTGGAGTGATTTGTCTGCTTGATTGCGATAACGAACGAG-------------------------------------------------GGGGTCCGAGTTGTAATTTGTAGAGGATGTTTCGGGACCGCCGGTCTAAATTTCTTGGAACAGAATGTCAGAGAGGGTGAGAATCCCGTCTTGGACCGGCGGTAGGGCCCATGTGAAACTCCTTCGACGAGTCGAGTTGTTTGGGAATGCAGCTCAAAATGGGTGGTATATTTCATCTAAAGCTAAATATTGGCCAGAGACCGATAGCGCACAAGTAGAGTGATCGAAAGATGAAAAGAACTTTGAAAAGAGAGTTAAACAGTATGTGAAATTGTTGAAAGGGAAGCGCTTGCAACCAGACTTGAGCGCGGCGGTTCCCCCTTCCTTTTTGGGTTACTCCGTCGTGTCCAGGCCAACATCGGTTCTGGGGGTCGGTCAAAGGCTTGGGGAATGTACCTTCTTCGACTTATAGCCCCGAGTGTCATGCGACCTCCCGGGACCGAGGAACGCGCTTCGGCTCGGATGTTGGCGTAATGGTTGTAAGCGGCCCGTCTTGAAACACGGACCAAGGAGTCTAACATCTATGCGAGTGTTTGGGTGTCAAACCCAACGCGGAATGAAAGTGAACGGAGGTAGGAAGCTTC--GGCTG-----------------------------------------------------------------------------------------------------------------------------------------------------------------ATGGGTAAGGAA---AAGACTCATATCAACGTCGTCGTCATCGGCCATGTCGACTCCGGCAAGTCCACCACCACT---GGTCACTTGATCTACAAGTGCGGTGGTATCGACAAGCGAACCATCGAGAAGTTCGAGAAGGAAGCCGCTGAGTTGGGCAAGGGCTCCTTCAAGTATGCCTGGGTTTTGGACAAGCTGAAGGCCGAACGTGAACGTGGTATCACCATCGATATCGCTCTCTGGAAGTTCGAGACCCCCCGGTACTTCGTCACCGTCATCGACGCCCCAGGTCATCGTGACTTCATCAAGAACATGATCACTGGTACCTCCCAGGCCGACTGCGCAGTTCTCATCATTGCCGCCGGTACTGGTGAGTTCGAAGCCGGTATCTCCAAGGATGGCCAGACCCGTGAGCACGCTCTCCTCGCTTACACCCTGGGTGTCAAGCAGCTCATCGTCGCCATCAACAAGATGGACACCACCAAGTGGTCTGAGGAGCGTTTCGGTGAAATCATCAAGGAGACTTCCAACTTCATCAAGAAGGTCGGCTACAACCCCAAGTCTGTCGCTTTCGTCCCTATCTCCGGCTTCAACGGCGACAACATGATCGACAACTCCCCCAACTGCCCCTGGTACAAGGGTTGGGAGAAGGAGACCAAGGCTGGC---AAGTCCACTGGCAAGACCCTCCTTGAGGCCATTGACGCCATCGACCCACCTTCCCGTCCTACCGACAAGCCTCTCCGTCTTCCTCTCCAGGATGTTTACAAGATCTCTGGTATTGGAACGGTGCCAGTCGGTCGTGTCGAGACCGGTATCATCAAGGCCGGTATGGTCGTCACCTTCGCTCCTGCCAACGTCACCACTGAAGTCAAGTCCGTCGAAATGCACCACGAACAGCTTGTCGAAGGTGTTCCAGGTGACAACGTTGGCTTCAACGTCAAGAACGTCTCCGTCAAGGAGGTTCGCCGTGGAAACGTCTGCGGTGACTCCAAGAATGACCCACCTAAGGGTGCTGAGTCCTTCAACGCCCAGGTCATCGTGTTGAACCACCCTGGCCAGGTCGGTGCCGGATACGCCCCAGTGTTGGATTGCCACACTGCCCACATTGCTTGCAAGTTCTCTGAGCTCCTCGAGAAGATCGACCGTCGTACCGGAAAGTCCATCGAAAACAGCCCCAAGTTCATCAAGTCCGGTGACGCTGCCATCGTCAAGATGGTTCCCAGCAAGCCTATGTGTGTTGAGGCCTTCACCGACTACCCACCACTTGGTCGTTTCGCCGTCCGTGACATGCGTCAAACCGTCGCTGTCGGAGTTATCAAGAGTGTCGTAAAAGCGGATAAAGCAGGC---GGCAAAGTCACCAAAGCTGCTGTCAAGGCCGGC---AAGAAATAG------------agactgggagcctcgcttaaatcctcaagctaccaaagtttttgtggatggcgtgtggttcgcagtcgtcctgcgagatcccaagcgtctcgtcgatgacctgcgcaaactccgaagg---aaagctgttttcgattctcaggtcagtctggtctgggacatccgtgaaaaagagttcaagatctctggtgattccggaagaatcgtccgtcccttgttcgtcgtcgagacagatcggtcgtccgagaatgttggaaacctcgtcttgaacaaagagcacgtcaacaagctc------------gatcaaaca------------gcgtacttgaaagaaagtggcttc------------cagttcaacgacgaagtcaagccttatggctggcaagacctcctcgaatctggtgtagtggaatatcttgacgctgaagaagaagagactgccatgttagtcatgacgcccgaggcattggccgactcgaaagcgagatggctaggt------------atggagatcgagggcgaggaagatccgctcagcaggaacgaccctctcctcaatcctttctcccataccttcactcactgcgagatccatccaagtatgattctgggtgtgtgcgcaagcatcatccccttccccgaccacaaccaatcaccacgtaacactt--------------------------------------------------------------------------------------------------------
	Exophiala_xenobiotica                            ATACGGGGAG-GTAGTGACAATAAATACTGATACGGGGCTCTTTCGGGTCTCGTAATTGGAATGAGTACAATCTAAATCCCTTAACGAGGAACAATTGGAGGGCAAGTCTGGTGCCAGCAGCCGCGGTAATTCCAGCTCCAATAGCGTATATTAAAGTTGTTGCCGTTAAAAAGCTCGTAGTTGAACCTTGGCCCTGGCTGATCTGTCCTCCTAATCGAGCGCACGGATTCGGTCGGGGCTTTCCTTCTGGGGAGCC-CCATGCCCTTCACTGGGTGTGGCGGGGAACCAGGACTTTTACCTTGAAAAAATTAGAGTGTTCAAAGCAGGCCTTTGCTCGAATACATTAGCATGGAATAATAGAA-----------------------------TAGGACAT-CGGTTC-TATTTTGTTGGTTTCTAGGACCGCTGTAATGATTAATAGGGACAGTCGGGGGCGTCAGTATTCAATTGTCAGAGGTGAAATTCTTGGATTTATTGAAGACTAACTACTGCGAAAGCATTCGCCAAGGATGTTTTCATTAATCAGTGAACGAAAGTTAGGGGATCGAAGACGATCAGATACCGTCGTAGTCTTAACCATAAACTATGCCGACTAGGGATCGGACGGTGGTTTTTT-TATGCCCCGTTCGGCACCTTACGAGAAATCA-AAGTTTTTGGGCTCGGGGGGGAGTATGGTCGCAAGGCTGAAACTTAAAGAAATTGACGGAAGGGCACCACCAGGCGTGGAGCCTGCGGCTTAATTTGACTCAACACGGGGAAACTCACCAGGTCCAGACATGCTTAGGATTGACAGATTGATAGCTCTTTCTTGATTGTATGGGTGGTGGTGCATGGCCGTTCTTAGTTGGTGGAGTGATTTGTCTGCTTAATTGCGATAACGAACGAG-------------------------------------------------GGGGTCCGAGTTGTAATTTGTAGAGGATGTTTCGGGACCGCCGGTCTAAATTTCTTGGAACAGAATGTCAAAGAGGGTGAGAATCCCGTCTTGGACCGGCGGTAGGGCCCATGTGAAACTCCTTCGACGAGTCGAGTTGTTTGGGAATGCAGCTCAAAATGGGTGGTAAATTTCATCTAAAGCTAAATATTGGCCAGAGACCGATAGCGCACAAGTAGAGTGATCGAAAGATGAAAAGCACTTTGAAAAGAGAGTTAAACAGTATGTGAAATTGTTGAAAGGGAAGCGCTTGCAACCAGACTTGAGCGCGGCGGTTCCCCCTTCCTTTTTGGGTTACTCCGCCGTGTCCAGGCCAACATCGGTTCTGGGGGTCGGTTAAAGGCCCGAGGAATGTATCTCCTTCGACGTATAGCCTCGGGTGTCATGCGACCTCCCGGGACCGAGGAACGCGCTTCGGCTCGGATGTTGGCGTAATGGTTGTCAGCGACCCGTCTTGAAACACGGACCAAGGAGTCTAACATCTATGCGAGTGTTTGGGTGTCAAACCCAAC---------------------------------------------------------------------------------------------------------------------------------------------------------------------------------------------------------ATGGGTAAGGAA---AAGACTCATATCAACGTCGTCGTCATCGGACACGTCGACTCCGGCAAGTCCACCACCACC---GGTCACTTGATCTACAAGTGCGGAGGTATCGACAAGCGTACCATCGAGAAGTTCGAGAAGGAAGCTGCTGAACTGGGCAAGGGCTCCTTCAAGTATGCCTGGGTTTTGGACAAGCTGAAGGCCGAACGTGAGCGTGGTATCACCATTGATATCGCCCTCTGGAAGTTCGAGACCCCGAAGTACTTCGTCACCGTCATTGACGCTCCTGGTCATCGTGACTTCATCAAGAACATGATCACTGGTACTTCCCAGGCTGACTGCGCCATTCTCATCATTGCTGCCGGTACTGGTGAATTCGAAGCCGGTATCTCCAAGGATGGTCAGACTCGTGAGCACGCTCTGCTCGCCTACACTCTAGGTGTCAAGCAGCTCATCGTCGCCATCAACAAGATGGACACCACCAAGTGGTCCGAGGAACGTTTCAACGAAATCATCAAGGAGACTTCCAACTTCATCAAGAAGGTCGGCTACAACCCCAAGTCCGTTCCTTTCGTCCCCATCTCCGGGTTCAACGGCGACAACATGATCGACGTCTCTGCCAACTGCCCTTGGTACAAGGGTTGGGAGAAGGAGACCAAGGCTGGC---AAGGCCTCTGGCAAGACTCTGCTCGAAGCCATTGACGCCATCGACCCACCTTCCCGTCCCACCGACAAGCCTCTCCGTCTTCCCCTCCAGGATGTCTACAAGATCTCTGGTATCGGAACGGTGCCTGTCGGTCGTGTTGAGACTGGTATCATCAAGGCCGGTATGGTCGTCACCTTTGCCCCAGCCAACGTCACCACTGAAGTCAAGTCCGTCGAAATGCACCACGAACAGCTCGTCGAGGGTGTCCCAGGTGACAACGTCGGATTCAACGTCAAGAACGTCTCCGTCAAGGAGGTTCGTCGTGGAAACGTCTGCGGTGACTCCAAGAACGACCCACCCAAGGGTGCCGACTCCTTCAACGCCCAGGTCATCGTTCTTAACCACCCTGGTCAAGTTGGTGCTGGCTACGCTCCTGTCTTGGATTGCCACACCGCCCACATTGCCTGCAAGTTCTCCGAGCTCCTCGAGAAGATCGATCGTCGTACCGGAAAGTCCATTGAGAACAACCCCAAGTTCATCAAGTCCGGTGATGCTGCCATCGTCAAGATGGTTCCCAGCAAGCCTATGTGTGTTGAGGCCTTCACCGACTACCCTCCTCTCGGTCGTTTCGCCGTCCGTGACATGCGTCAAACAGTGGCGGTAGGAGTCATCAAGAGCGTTGCTAAGACTGACAAGGCCGGT---GGCAAAGTTACTAAAGCAGCCGTGAAAGCTGGATCCAAGAAATAG------------agactgggagccgcggttgaatcctcaggccaccaaagtctttgttgatggtgtttggtttgcagttgtactgcgcgatcctaagcggcttgttgacgaccttcgcaaacttcgacga---aaaggcgtcttcgattctcaagtcagtctggtttgggatattcgggagaaggaattcaagatctctggcgattctggcaggattgttcgtccgctcttcgttgtcgagacagatcgtgcatccgaaaacctgggtaatctggttctcaataaggaccacatcgccaaaatc------------gatcagaca------------aactacctgaaagagagtggcttt------------cagttcaccgacgatgtcaaaccttatggttggcaagatctactcgaatccggtgttgtcgaatatctcgatgctgaggaagaagagacggctatgctcgtcatgacgcccgaggccttggccgactccaaggccagatggctagga------------atggagatcgaaagcgaagacgacccgctgagcagaaacgatccccttctcaatccatactcccacactttcactcactgcgagatccatccaagtatgatcttgggtgtttgcgccagcattattcccttccccgaccacaaccaatcaccccgtaacacttaccaatctg-----------------------------------------------------------------------------------------------
	Fonsecaea_erecta                                 ATTCAGCGAG-GTAGTGACAATAAATACTGATACGGGGCTCTTTCGGGTCTCGTAATTGGAATGAGTACAATCTAAATCCCTTAACGAGGAACAATTGGAGGGCAAGTCTGGTGCCAGCAGCCGCGGTAATTCCAGCTCCAATAGCGTATATTAAAGTTGTTGCCGTTAAAAAGCTCGTAGTTGAACCTTGGACCTGGCTGATCTGTCCTCCTAATCGAGCGCACGGATTCGGTCGGGTCTTTCCTTCTGGGGAGCC-CCATGCCCTTCACTGGGTGTGGTGGGGAACCAGGACTTTTACCTTGAAAAAATTAGAGTGTTCAAAGCAGGCCTTTGCTCGAATACATTAGCATGGAATAATAGAA-----------------------------TAGGACAT-CGGTTC-TATTTTGTTGGTTTCTAGGACCGCTGTAATGATTAATAGGGATAGTCGGGGGCGTCAGTATTCAATTGTCAGAGGTGAAATTCTTGGATTTATTGAAGACTAACTACTGCGAAAGCATTCGCCAAGGATGTTTTCATTAATCAGTGAACGAAAGTTAGGGGATCGAAGACGATCAGATACCGTCGTAGTCTTAACCATAAACTATGCCGACTAGGGATCGGACGGTGGTTTTTT-TATGCCCCGTTCGGCACCTTACGAGAAATCA-AAGTTTTTGGGCTCGGGGGGGAGTATGGTCGCAAGGCTGAAACTTAAAGAAATTGACGGAAGGGCACCACCAGGCGTGGAGCCTGCGGCTTAATTTGACTCAACACGGGGAAACTCACCAGGTCCAGACATGCTTAGGATTGACAGATTGATAGCTCTTTCTTGATTGTATGGGTGGTGGTGCATGGCCGTTCTTAGTTGGTGGAGTGATTTGTCTGCTTAATTGCGATAACGAACGAGCCTCAGTAACGGCGAGTGAAGCGGCAACAGCTCAAATTTGAAATCTGGCGGGGTCCGAGTTGTAATTTGTAGAGGATGTTTCGGGACCGCCGGTTTAAATTTCTTGGAACAGAATGTCAAAGAGGGTGAGAATCCCGTCTTGGACCGGTGGTAGGGCCTATGTGAAACTCCTTCGACGAGTCGAGTTGTTTGGGAATGCAGCTCAAAATGGGTGGTAAATTTCATCTAAAGCTAAATATTGGCCAGAGACCGATAGCGCACAAGTAGAGTGATCGAAAGATGAAAAGCACTTTGAAAAGAGAGTTAAACAGTATGTGAAATTGTTGAAAGGGAAGCGCTTGCAACCAGACTTGAGCGCGGCGGTTCCCCCTTGCTTCTTGGGTTACTCCGCCGTGTCCAGGCCAACATCGGTTCTGGGGGTCGGTCAAAGGCTCTGGGAATGTATCT---CTGACTTATAGACCAGGGTGTCATGCGGCCTCCCGGGACCGAGGAACGCGCTTCGGCTCGGATGTTGGCGTAATGGTTGTCAGCGACCCGTCTTGAAACACGGACCAAGGAGTCTAACATCTATGCGAGTGTTTGGGTGTCAAACCCAACGCGGAATGAAAGTGAACGGAGGTAGGAAGCTTC--GGCTGCACTATCGACCGATCCTGAAGTTTACGGATGGATTTGAGTAAGAGCATAGCTGTTGGGACCCGAAAGATGGTGAACTATGCCTGAATAGGGTGAAGCCAGAGGAAACTCTGGTGGAGGCTCGCAGCGGTTCTGACGTGCAAATCGATCGTCAAATTTAGGTATGGGTAAGGAA---AAGACTCATATCAACGTCGTCGTCATCGGACACGTCGACTCTGGCAAGTCCACCACCACC---GGTCACTTGATTTACAAGTGCGGCGGTATTGACAAGCGTACCATCGAGAAGTTCGAGAAGGAAGCCGCTGAACTCGGCAAGGGTTCCTTCAAGTATGCCTGGGTTTTGGACAAGCTCAAGGCCGAACGTGAACGTGGTATCACCATCGATATCGCTCTCTGGAAGTTCGAGACCCCCAAGTACTATGTCACCGTCATCGACGCCCCCGGTCACCGTGACTTCATCAAGAACATGATCACTGGTACTTCCCAGGCTGATTGTGCCATTCTCATCATCGCCGCCGGTACCGGTGAGTTCGAAGCTGGTATCTCCAAGGATGGCCAGACTCGTGAGCACGCTCTGCTCGCCTACACCCTGGGTGTCAAGCAGCTCATCGTCGCCATCAACAAGATGGACACCACCAAGTGGTCCGAGGATCGTTTCAACGAAATCATCAAGGAGACTTCCAACTTCATCAAGAAGGTCGGCTTCAACCCCAAGTCTGTCCCCTTCGTGCCCATCTCCGGCTTCAACGGCGACAACATGATCGACGTCTCCTCCAACTGCCCCTGGTACAAGGGCTGGGAGAAGGAGTCCAAGGCTGGC---AAGGCTACCGGCAAGACCCTTCTCGAGGCGATCGACGCCATCGATCCCCCCTCTCGTCCCACCGACAAGCCTCTCCGTCTGCCTCTCCAGGATGTGTACAAGATCTCTGGTATTGGCACAGTGCCCGTCGGTCGTGTTGAGACTGGTACTATCAAGGCCGGTATGGTCGTCACCTTTGCTCCTGCCAACGTTACCACTGAAGTCAAGTCCGTCGAAATGCACCACGAACAACTCGCTGAGGGTGTTCCCGGTGACAACGTCGGCTTCAACGTCAAGAACGTCTCCGTCAAGGAGGTTCGTCGTGGCAACGTTTGCGGTGACTCCAAGAACGACCCCCCTAAGGGTGCGGACTCCTTCAACGCTCAGGTCATCGTTCTCAACCACCCTGGCCAAGTCGGCGCTGGTTACGCTCCCGTCTTGGATTGCCACACCGCCCACATTGCCTGCAAGTTCGCCGAGCTCCTCGAGAAGATCGATCGTCGTACCGGCAAGTCCATGGAAAACAACCCCAAGTTCATCAAGTCTGGTGATGCTGCCATCGTGAAGATGGTTCCCAGCAAGCCCATGTGCGTTGAGGCATTCACCGACTACCCACCTCTTGGTCGTTTCGCCGTCCGTGACATGCGTCAGACCGTCGCTGTCGGTGTCATCAAATCCGTCCAGAAGACCGAGAAGGGTGGT---GGCAAGGTCACCAAGGCTGCTGTCAAGGCTGGC---AAGAAATAG----------GAAGATTGGGAACCCCGGTTGAATCCTCAGGCGACCAAGGTATTTGTCGACGGTGTGTGGTTTGCGGTAGTCCTACGAGATCCAAAACGTCTCGTTGATGACCTGCGCAAGCTACGTAGA---AAAGGTGTCTTTGACGCTCAAGTAAGCTTGGTCTGGGATATTCGAGAGAAAGAATTCAAAGTCAACGGTGACTCGGGCAGAATTGTCCGACCTCTGTTTGTTGTTGAGACCGACCCGGCCTCAGAAAACCGTGGCAACCTAGTGCTGAATAAAGAGCACATCACCAAGCTC------------GATCAGACT------------GCCTATTTGAAGGAAAGTGGCTTC------------CAGTGGACTGATGAAGTCAGACCATATGGGTGGAACAATCTTCTCGAATCCGGCGTTGTTGAATACCTTGACGCCGAAGAAGAAGAGACCGCAATGATTATCATGACACCCGAGGCCCTAGCAGACTCCAAAGCAAGATGGATGGGC------------ATGGAGATTGAGGCTGAGGATGATCCCTTGCGGAGAAACGATCCTCTGCTGAATCCCTTCTCGCACACCTTCACTCACTGCGAAATTCATCCAAGCATGATCTTGGGTGTCTGCGCTAGTATCATTCCGTTCCCTGATCACAACCAATCCCCTCGTAACACCTATCAATCCGCCATGGGTAAGCAGGCTATGGGCGTTTTCCTCACCAACTTCGACCAACGTATGGAGAC-------------------------------------
	Fonsecaea_monophora                              ---------------------------------------------------------------------------------------------------------------------------------------------------------------------------------------------------------------------------------------------------------------------------------------------------------------------------------------------------------------------------------------------------------------------------------------------------------------------------------------------------------------------------------------------------------------------------------------------------------------------------------------------------------------------------------------------------------------------------------------------------------------------------------------------------------------------------------------------------------------------------------------------------------------------------------------------------CCTCAGTAACGGCGAGTGAAGCGGCAACAGCTCAAATTTGAAATCTGGCGGGGTCCGAGTTGTAATTTGTAGAGGATGTTTCGGGACCGCCGGTTTAAATTTCTTGGAACAGAATGTCAAAGAGGGTGAGAATCCCGTCTTGGACCGGCGGTAGGGCCTATGTGAAACTCCTTCGACGAGTCGAGTTGTTTGGGAATGCAGCTCAAAATGGGTGGTAAATTTCATCTAAAGCTAAATATTGGCCAGAGACCGATAGCGCACAAGTAGAGTGATCGAAAGATGAAAAGCACTTTGAAAAGAGAGTTAAACAGTATGTGAAATTGTTGAAAGGGAAGCGCTTGCAACCAGACTTGAGCGCGGCGGTTCCCCCTTGCTTCTTGGGTTACTCCGCCGTGTCCAGGCCAACATCGGTTCTGGGGGTCGGTCAAAGGCTCTGGGAATGTATCT---CCGACTTATAGACCAGGGTGTCATGCGACCTCCCGGGACCGAGGAACGCGCTTCGGCTCGGATGTTGGCGTAATGGTTGTCAGCGACCCGTCTTGAAACACGGACCAAGGAGTCTAACATCTATGCGAGTGTTTGGGTGTCAAACCCAACGCGGAATGAAAGTGAACGGAGGTAGGAAGCTTC--GGCTGCACTATCGACCGATCCTGAAGTTTACGGATGGATTTGAGTAAGAGCATAGCTGTTGGGACCCGAAAGATGGTGAACTATGCCTGAATAGGGTGAAGCCAGAGGAAACTCTGGTGGAGGCTCGCAGCGGTTCTGACGTGCAAATCGATCGTCAAATTTGGGT----------------------------------------------------------------------------------------------------------------------------------------------------------------------------------------------------------------------------------------------------------------------------------------------------------------------------------------------------------------------------------------------------------------------------------------------------------------------------------------------------------------------------------------------------------------------------------------------------------------------------------------------------------------------------------------------------------------------------------------------------------------------------------------------------------------------------------------------------------------------------------------------------------------------------------------------------------------------------------------------------------------------------------------------------------------------------------------------------------------------------------------------------------------------------------------------------------------------------------------------------------------------------------------------------------------------------------------------------------------------------------------------------------------------------------------------------------------------------------------------------------------------------------------------------------------------------------------------------------------------------------------------------------------------------------------------------------------------------------------------------------------------------------------------------------------------------------------------------------------------------------------------------------------------------------------------------------------------------------------------------------------------------------------------------------------------------------------------------------------------------------------------------------------------------------------------------------------------------------------------------------------------------------
	Fonsecaea_multimorphosa                          ATTCAGCGAG-GTAGTGACAATAAATACTGATACGGGGCTCTTTCGGGTCTCGTAATTGGAATGAGTACAATCTAAATCCCTTAACGAGGAACAATTGGAGGGCAAGTCTGGTGCCAGCAGCCGCGGTAATTCCAGCTCCAATAGCGTATATTAAAGTTGTTGCCGTTAAAAAGCTCGTAGTTGAACCTTGGACCTGGCTGATCTGTCCTCCTAATCGAGCGCACGGATTCGGTCGGGTCTTTCCTTCTGGGGAGCC-CCATGCCCTTCACTGGGTGTGGTGGGGAACCAGGACTTTTACCTTGAAAAAATTAGAGTGTTCAAAGCAGGCCTTTGCTCGAATACATTAGCATGGAATAATAGAA-----------------------------TAGGACAT-CGGTTC-TATTTTGTTGGTTTCTAGGACCGCTGTAATGATTAATAGGGATAGTCGGGGGCGTCAGTATTCAATTGTCAGAGGTGAAATTCTTGGATTTATTGAAGACTAACTACTGCGAAAGCATTCGCCAAGGATGTTTTCATTAATCAGTGAACGAAAGTTAGGGGATCGAAGACGATCAGATACCGTCGTAGTCTTAACCATAAACTATGCCGACTAGGGATCGGACGGTGGTTTTTT-TATGCCCCGTTCGGCACCTTACGAGAAATCA-AAGTTTTTGGGCTCGGGGGGGAGTATGGTCGCAAGGCTGAAACTTAAAGAAATTGACGGAAGGGCACCACCAGGCGTGGAGCCTGCGGCTTAATTTGACTCAACACGGGGAAACTCACCAGGTCCAGACATGCTTAGGATTGACAGATTGATAGCTCTTTCTTGATTGTATGGGTGGTGGTGCATGGCCGTTCTTAGTTGGTGGAGTGATTTGTCTGCTTAATTGCGATAACGAACGAG--------ACGGCGAGTG-AGCGGCAACAGCTCAAATTTGAAATCTGGCGGGGTCCGAGTTGTAATTTGTAGAGGATGTTTCGGGACCGCCGGTTTAAATTTCTTGGAACAGAATGTCAAAGAGGGTGAGAATCCCGTCTTGGACCGGCGGTAGGGCCTATGTGAAACTCCTTCGACGAGTCGAGTTGTTTGGGAATGCAGCTCAAAATGGGTGGTAAATTTCATCTAAAGCTAAATATTGGCCAGAGACCGATAGCGCACAAGTAGAGTGATCGAAAGATGAAAAGCACTTTGAAAAGAGAGTTAAACAGTATGTGAAATTGTTGAAAGGGAAGCGCTTGCAACCAGACTTGAGCGCGGCGGTTCCCCCTTGCTTCTTGGGCTACTCCGCCGTGTCCAGGCCAACATCGGTTCTGGGGGTCGGTTAAAGGCCCTGGGAATGTATCT---CTGACTTATAGACCAGGGTGTCATGCGACCTCCCGGGACCGAGGAACGCGC-TCGGCTCGGATGT--GCGTAATGGTTGTCAGCGACCCG---------------------------------------------------------------------------------------------------------------------------------------------------------------------------------------------------------------------------------------------------------------------ATGGGTAAGGAA---AAGACTCATATCAACGTCGTCGTCATCGGACACGTCGACTCTGGCAAGTCCACCACCACC---GGCCACTTGATCTACAAGTGCGGCGGTATCGACAAGCGTACCATCGAGAAGTTCGAGAAGGAAGCCGCTGAACTCGGCAAGGGTTCCTTCAAGTATGCTTGGGTGTTGGACAAGCTCAAGGCCGAACGTGAACGTGGTATCACCATCGATATCGCGCTCTGGAAGTTCGAGACCCCCAAGTACTATGTCACCGTCATTGACGCCCCCGGCCATCGTGACTTCATCAAGAACATGATCACTGGTACCTCCCAGGCCGATTGTGCCATTCTCATCATTGCCGCTGGTACTGGTGAGTTCGAAGCTGGTATCTCCAAGGATGGCCAGACTCGTGAGCACGCTCTGCTCGCCTACACCCTGGGTGTCAAGCAGCTCATCGTCGCCATCAACAAGATGGACACCACCAAGTGGTCCGAGGATCGTTACAACGAAATCATCAAGGAGACCTCCAACTTCATCAAGAAGGTCGGTTTCAACCCCAAGTCTGTCCCATTCGTGCCCATCTCCGGCTTCAATGGTGACAACATGATCGACGTCTCCACCAACTGCCCCTGGTACAAGGGCTGGGAGAAGGAGTCCAAGGCTGGC---AAGGCCACCGGCAAGACTCTCCTCGAGGCCATCGATGCCATCGACCCCCCCTCTCGTCCCACCGACAAGCCTCTCCGTCTCCCTCTCCAGGATGTCTACAAGATCTCTGGTATCGGCACTGTGCCCGTCGGTCGTGTTGAGACCGGTACCATCAAGGCCGGTATGGTCGTCACCTTCGCTCCCGCCAACGTCACCACTGAGGTCAAGTCCGTCGAGATGCACCACGAACAGCTCGTTGAGGGTGTTCCCGGTGACAACGTTGGCTTCAACGTCAAGAACGTCTCCGTCAAGGAGGTTCGTCGTGGCAACGTTTGCGGTGACTCCAAGAACGACCCCCCCAAGGGTGCCGACTCCTTCAACGCCCAGGTCATCGTCCTCAACCACCCCGGTCAAGTCGGTGCTGGCTACGCTCCAGTCTTGGATTGCCACACTGCCCACATTGCCTGCAAGTTCGCCGAACTCCTCGAGAAGATCGATCGTCGTACCGGCAAGTCCATGGAGAACAACCCCAAGTTCATCAAGTCTGGTGATGCTGCTATCGTGAAGATGGTTCCTAGCAAGCCCATGTGCGTTGAGGCCTTCACCGACTACCCGCCTCTTGGTCGTTTCGCCGTCCGTGACATGCGTCAGACCGTCGCCGTCGGTGTCATCAAATCCGTTGTCAAGTCCGAGAAGGGAGGT---GGCAAGGTCACCAAGGCTGCTGTCAAGGCTGGC---AAGAAATAG------------AGATTGGGAACCTCGGTTAAATCCTCAGGCGACCAAGGTCTTTGTCGACGGTGTATGGTTTGCGGTAGTATTGCGTGATCCAAAGCGCCTCGTTGATGACCTGCGCAAACTACGGAGA---AAGGGCGTCTTTGACACTCAAGTGAGCTTGGTCTGGGATATTCGAGAAAAAGAATTCAAAGTCAACGGTGACTCGGGCAGAATTGTCCGTCCTCTATTTGTTGTTGAGACCGACCCGGCTTCCGAAAACCGTGGAAACTTAGTGCTGAATAAGGAGCACATCAACAAACTC------------GATCAGACT------------GCCTATTTGAAGGAAAGTGGTTTC------------CAGTGGACCGATGAAGTCAGACCATACGGCTGGAACGACCTCCTCGAAGCCGGCGTTGTCGAATACCTTGATGCCGAGGAAGAAGAAACCGCAATGATTATCATGACCCCCGAGGCTCTAGCCGACTCCAAAGCAAGATGGATGGGC------------ATGGAGATAGAGGCCGAGGAGGACCCCTTGCGGAGGAATGATCCTCTGCTGAATCCGTTCTCCCACACCTTCACTCACTGCGAAATTCATCCAAGTATGATCTTGGGTGTCTGCGCAAGTATCATTCCTTTCCCTGATCACAACCAATCACCTCGTAACACCTACCAGTCTGCTATGGGTAAGCAGGCTATGGGCGTTTTCCTTACCAACTTCGACCAACGAATGGAGACTATGGCAAACATCCTCTACTACCCTCAAAAACCTCTT
	Fraxinicola_fraxini                              --------------------------------------------------------------------------------------------------------------------------------------------------------------------------------------------------------------------------------------------------------------------------------------------------------------------------------------------------------------------------------------------------------------------------------------------------------------------------------------------------------------------------------------------------------------------------------------------------------------------------------------------------------------------------------------------------------------------------------------------------------------------------------------------------------------------------------------------------------------------------------------------------------------------------------------------------------------------------GCAACAGCTCAAATTTGAAATCTGGC-ACGCCCGAGTTGTAATTTGTAGAGGATGTTTCGGGGAAGCCGGTCCAAGTCCCTTGGAACAGGACGTCAGAGAGGGTGAGAACCCCGTACCTGGCCGTCGGTGCCCCCGCTGTGAAACTCCTTCGACGAGTCGAGTTGTTTGGGAATGCAGCTCTAAATTGGTGGTAAATTCCATCTAAAGCTAAATACCGGCCAGAGACCGATAGCGCACAAGTAGAGTGATCGAAAGATGAAAAGCACTTTGAAAAGAGAGTTAAAAAGTACGTGAAATTGTTGAAAGGGAAGCGCTTGCGGCCAGACTTGCCCGCGGTTGCTCAACCCGCCTTTCGGGTGCACTCTTCCGCGGTCAGGCCAGCATCGGTTTGGGCGGTCGGATAAAGACGCCGGGAACGTAGCCTCTCGGTGTTATAGCCCGGCGTGCAATGCGGCCAGCCCGGACCGAGGTTCGCGC-TTTGCTAGGATGCTGGCGTAATGGCCGTAAGCGGCCCGTCTTGAAACACGGACCAAGGAGTCTAACATCTATGCGAGTGTTTGGGTGTCAAACCCTGCGCGTAATGAAAGTGAACGGAGGTGGGAACCCGCAAGGGCGCACCATCGACCGATCCTGATGTCTTCGGAAGGATTTGAGTAAGAGCATAGCTGTTGGGACCCGAAAGATGGTGAACTATGCGTGAATAGGGTGAAGCCAGAGGAAACTCTGGTGGAGGCTCGCAGCGGTTCTGACGTGCAAATCGATCGTCAA------------------------------------------------------------------------------------------------------------------------------------------------------------------------------------------------------------------------------------------------------------------------------------------------------------------------------------------------------------------------------------------------------------------------------------------------------------------------------------------------------------------------------------------------------------------------------------------------------------------------------------------------------------------------------------------------------------------------------------------------------------------------------------------------------------------------------------------------------------------------------------------------------------------------------------------------------------------------------------------------------------------------------------------------------------------------------------------------------------------------------------------------------------------------------------------------------------------------------------------------------------------------------------------------------------------------------------------------------------------------------------------------------------------------------------------------------------------------------------------------------------------------------------------------------------------------------------------------------------------------------------------------------------------------------------------------------------------------------------------------------------------------------------------------------------------------------------------------------------------------------------------------------------------------------------------------------------------------------------------------------------------------------------------------------------------------------------------------------------------------------------------------------------------------------------------------------------------------------------------------------------------------------------------
	Fumiglobus_pieridicola                           ------------------------------------------------------------------------------------------------------------------------------------------------------------------------------------------------------------------------------------------------------------------------------------------------------------------------------------------------------------------------------------------------------------------------------------------------------------------------------------------------------------------------------------------------------------------------------------------------------------------------------------------------------------------------------------------------------------------------------------------------------------------------------------------------------------------------------------------------------------------------------------------------------------------------------------------------------TAGT-ACGGCGAGTGAAGCGGCAACAGCTCAAATTTGAAATCTGGCGGCGTCCGAGTTGTAATTTGTAGAGGATGCTTTTGGTAGCCCGGTCTAAGTTCCTTGGAACAGGACGTCATAGAGGGTGAGAATCCCGTATGCGACCGGA-GGGGGCCCTTCACGTGGCTCCTTCGACGAGTCGAGTTGTTTGGGAATGCAGCTCTAAATGGGAGGTAAATTTCTTCTAAAGCTAAATACCGGCCAGAGACCGATAGCGCACAAGTAGAGTGATCGAAAGATGAAAAGCACTTTGGAAAGAGAGTTAAAAAGCACGTGAAATTGTTGAAAGGGAAGCGCTTGCTACCAGACTTGCCGGCGG-TGTTCCGCCGGTCTTCCCGGTTCACTCGCCGC-TCGCAGGCCAGCATCGTTTGGGACCGCCGGAGAAAAACGAGGGGAACGTGGCTCCTC-GTGTTATAGCCCCTCGCGTAATACGGCGCGTCCCGAGCGAGGTCCGCGCTTCGGCTAGGATGCTGGCGTAATGGTCGTAAGCGGCCCGTCTTGAAACACGGACCAAGGAGTCTAACATCTATGCGAGTGTTCGGGTGTCAAACCCTGCGCGTAATGAAAGTGAACGGAGGTGGGAACC--GCATGGTGCACCCTCGACCGATCCTGATGTCTTCGGAAGGATTTGAGTAACAACATAGCTGTTGGGACCCGAAAGATGGGGAACTATGCCTGAATAGGGGGAAGCCAGAAGAAACTCTGGTGGAGGCTCGCAGCGGTTCTGACGTGCAAATCGATCGTCAAATTTGGGT----------------------------------------------------------------------------------------------------------------------------------------------------------------------------------------------------------------------------------------------------------------------------------------------------------------------------------------------------------------------------------------------------------------------------------------------------------------------------------------------------------------------------------------------------------------------------------------------------------------------------------------------------------------------------------------------------------------------------------------------------------------------------------------------------------------------------------------------------------------------------------------------------------------------------------------------------------------------------------------------------------------------------------------------------------------------------------------------------------------------------------------------------------------------------------------------------------------------------------------------------------------------------------------------------------------------------------------------------------------------------------------------------------------------------------------------------------------------------------------------------------------------------------------------------------------------------------------------------------------------------------------------------------------------------------------------------------------------------------------------------------------------------------------------------------------------------------------------------------------------------------------------------------------------------------------------------------------------------------------------------------------------------------------------------------------------------------------------------------------------------------------------------------------------------------------------------------------------------------------------------------------------------------
	Fusicladium_proteae                              ---------------------------------------------------------------------------------------------------------------------------------------------------------------------------------------------------------------------------------------------------------------------------------------------------------------------------------------------------------------------------------------------------------------------------------------------------------------------------------------------------------------------------------------------------------------------------------------------------------------------------------------------------------------------------------------------------------------------------------------------------------------------------------------------------------------------------------------------------------------------------------------------------------------------------------------------------CCTCAGTAACGGCGAGTGAAGCGGCAACAGCTCAAATTTGAAATCTGGC-ACGCCCGAGTTGTAATTTGTAGAGGATGTTTCGGGGAAGCCGGTCCAAGTCCCTTGGAACAGGACGTCAGAGAGGGTGAGAACCCCGTACCTGGCCGTCGGTGCCCCCGCTGTGAAACTCCTTCGACGAGTCGAGTTGTTTGGGAATGCAGCTCTAAATTGGTGGTAAATTCCATCTAAAGCTAAATACCGGCCAGAGACCGATAGCGCACAAGTAGAGTGATCGAAAGATGAAAAGCACTTTGAAAAGAGAGTTAAAAAGTACGTGAAATTGTTGAAAGGGAAGCGCTTGCGGCCAGACTTGCCCGCGGTTGCTCAACCCGCCTTTCGGGTGCACTCTTCCGCGGTCAGGCCAGCATCGGTTTGGGCGGTCGGATAAAGACGCCGGGAACGTAGCCTCTCGGTGTTATAGCCCGGCGTGCAATGCGGCCAGCCCGGACCGAGGTTCGCGC-TTTGCTAGGATGCTGGCGTAATGGCCGTAAGCGGCCCGTCTTGAAACACGGACCAAGGAGTCTAACATCTATGCGAGTGTTTGGGTGTCAAACCCTGCGCGTAATGAAAGTGAACGGAGGTGGGAACCCGCAAGGGCGCACCATCGACCGATCCTGATGTCTTCGGAAGGATTTGAGTAAGAGCATAGCTGTTGGGACCCGAAAGATGGTGAACTATGCGTGAATAGGGTGAAGCCAGAGGAAACTCTGGTGGAGGCTCGCAGCGGTTCTGACGTGCAAATCGATCGTCAAATTTGCGT----------------------------------------------------------------------------------------------------------------------------------------------------------------------------------------------------------------------------------------------------------------------------------------------------------------------------------------------------------------------------------------------------------------------------------------------------------------------------------------------------------------------------------------------------------------------------------------------------------------------------------------------------------------------------------------------------------------------------------------------------------------------------------------------------------------------------------------------------------------------------------------------------------------------------------------------------------------------------------------------------------------------------------------------------------------------------------------------------------------------------------------------------------------------------------------------------------------------------------------------------------------------------------------------------------------------------------------------------------------------------------------------------------------------------------------------------------------------------------------------------------------------------------------------------------------------------------------------------------------------------------------------------------------------------------------------------------------------------------------------------------------------------------------------------------------------------------------------------------------------------------------------------------------------------------------------------------------------------------------------------------------------------------------------------------------------------------------------------------------------------------------------------------------------------------------------------------------------------------------------------------------------------------
	Heterophaeomoniella_pinifoliorum                 ---------------------------------------------------------------------------------------------------------------------------------------------------------------------------------------------------------------------------------------------------------------------------------------------------------------------------------------------------------------------------------------------------------------------------------------------------------------------------------------------------------------------------------------------------------------------------------------------------------------------------------------------------------------------------------------------------------------------------------------------------------------------------------------------------------------------------------------------------------------------------------------------------------------------------------------------------CCTTAGTAACGGCGAGTGAAGCGGCAATAGCTCAAATTTGAAATCTGGCAGGGTCCGAGTTGTAATTTGTAGAGGATGTTTCGGGAACGTCGGTTTAAATTCCTTGGAACAGGATGTCATAGAGGGTGAGAGTCCCGTCTTGAACCGTATACCGCGTCCATGTGAAACTCCTTCGACGAGTCGAGTTGTTTGGGAATGCAGCTCAAAATGGGAGGTAAATTTCTTCTAAAGCTAAATATTGGCCAGAGACCGATAGCGCACAAGTAGAGTGATCGAAAGATGAAAAGCACTTTGAAAAGAGAGTTAAACAGTATGTGAAATTGTTGAAAGGGAAGCGCTTGCAACCAGACTTGTGTTTAACGGTTCCATCACTGTTCGTGGTCTATTCCGTTATATCCAGGCCAGCATCGGTTCGGGTGGTTAGTTAAAGGCCTTGGGAATGTATCTCCTTCGACTTATAGCCCTTGGTGTAATGTGACCTACCTGGACCGAGGCACGCGCATCTGCTCGGATGCTGGCGTAATGGTTGTAAGCGACCCGTCTTGAAACACGGACCAAGGAGTCTAACATCTATGCGAGTGTTCGGGTGTCAAACCCTACGCGTAATGAAAGTGAACGGAGGTAAGAACCCGCAAGGGTGCATTATCGACCGATCCTGATGTCTTCGGATGGATTTGAGTAAGAGCATAGCTGTTGGGACCCGAAAGATGGTGAACTATGCCTGAATAGGGTGAAGCCAGAGGAAACTCTGGTGGAGGCTCGCAGCGGTTCTGACGTGCAAATCGATCGTCAAATTTGGGT----------------------------------------------------------------------------------------------------------------------------------------------------------------------------------------------------------------------------------------------------------------------------------------------------------------------------------------------------------------------------------------------------------------------------------------------------------------------------------------------------------------------------------------------------------------------------------------------------------------------------------------------------------------------------------------------------------------------------------------------------------------------------------------------------------------------------------------------------------------------------------------------------------------------------------------------------------------------------------------------------------------------------------------------------------------------------------------------------------------------------------------------------------------------------------------------------------------------------------------------------------------------------------------------------------------------------------------------------------------------------------------------------------------------------------------------------------------------------------------------------------------------------------------------------------------------------------------------------------------------------------------------------------------------------------------------------------------------------------------------------------------------------------------------------------------------------------------------------------------------------------------------------------------------------------------------------------------------------------------------------------------------------------------------------------------------------------------------------------------------------------------------------------------------------------------------------------------------------------------------------------------------------------
	Hortaea_werneckii                                ---------------------------------------------------------------------------------------------------------------------------------------------------------------------------------------------------------------------------------------------------------------------------------------------------------------------------------------------------------------------------------------------------------------------------------------------------------------------------------------------------------------------------------------------------------------------------------------------------------------------------------------------------------------------------------------------------------------------------------------------------------------------------------------------------------------------------------------------------------------------------------------------------------------------------------------------------CCCTAGTAACGGCGAGTGAAGCGGCAACAGCTCAAATTTGAAATCTGGC-AAGCCCGAGTTGTAATTTGTAGAGGATGCTTCTGGCAGCGCGGTCTAAGTTCCTTGGAACAGGACGTCATAGAGGGTGAGAATCCCGTATGCGACCGG--CTTGACCCGTCACGTAGCTCCTTCGACGAGTCGAGTTGTTTGGGAATGCAGCTCTAAATGGGAGGTAAATTTCTTCTAAGGCTAAATACCGGCCAGAGACCGATAGCGCACAAGTAGAGTGATCGAAAGATGAAAAGCACTTTGGAAAGAGAGTTAAAAAGCACGTGAAATTGTTGAAAGGGAAGCTCACGCAGCCAGACTTGTCGGCGG-TGTTCCGCCGGTCTTCCCGGTCTATTCGCCGC-CGGCAGGCCAGCATCACTTGGGAGCGCCGGATAAAGGCGTGCGGAATGTAGCCCT---GCATTATAGCCGCGCGCACAATACGGCGCCTCCCGAGTGAGGTCCGCGCTTCGGCTAGGATGCTGGCGTAATGGTTGCTTGAGGCCCGTCTTGAAACACGGACCAAGGAGTCTAACATCTATGCGAGTGTTCGGGTGTCAAACCCTACGCGGAATGAAAGTGAACGGAGGTGGGAACC--GCAAGGTGCACCATCGACCGATCCTGATGTCTTCGGATGGATTTGAGTAAGAGCATAGCTGTTGGGACCCGAAAGATGGTGAACTATGCCTGAATAGGGTGAAGCCAGAGGAAACTCTGGTGGAGGCTCGCAGCGGTTCTGACGTGCAAATCGATCGTCAAATTTGGGT----------------------------------------------------------------------------------------------------------------------------------------------------------------------------------------------------------------------------------------------------------------------------------------------------------------------------------------------------------------------------------------------------------------------------------------------------------------------------------------------------------------------------------------------------------------------------------------------------------------------------------------------------------------------------------------------------------------------------------------------------------------------------------------------------------------------------------------------------------------------------------------------------------------------------------------------------------------------------------------------------------------------------------------------------------------------------------------------------------------------------------------------------------------------------------------------------------------------------------------------------------------------------------------------------------------------------------------------------------------------------------------------------------------------------------------------------------------------------------------------------------------------------------------------------------------------------------------------------------------------------------------------------------------------------------------------------------------------------------------------------------------------------------------------------------------------------------------------------------------------------------------------------------------------------------------------------------------------------------------------------------------------------------------------------------------------------------------------------------------------------------------------------------------------------------------------------------------------------------------------------------------------------------
	Knufia_perforans                                 ---------------------------------------------------------------------------------------------------------------------------------------------------------------------------------------------------------------------------------------------------------------------------------------------------------------------------------------------------------------------------------------------------------------------------------------------------------------------------------------------------------------------------------------------------------------------------------------------------------------------------------------------------------------------------------------------------------------------------------------------------------------------------------------------------------------------------------------------------------------------------------------------------------------------------------------------------CCTCAGTAACGGCGAGTGAAGCGGCAACAGCTCAAATTTGAAATCTGGCACGGTCCGAGTTGTAATTTGTAGAGGATGTTTTGGGACCGCCGGTTTAAATTTCTTGGAACAGAATGTCAAAGAGGGTGAGAGTCCCGTCTTGGACCGCGG-TAGGGCCTGTGTAAAACTCCTTCGACGAGTCGACTTGTTTGGGAATGCAGGTCAAAATGGGTGGTAAATTTCATCTAAAGCTAAATATTGGCCAGAGACCGATAGCGCACAAGTAGAGTGATCGAAAGATGAAAAGCACTTTGAAAAGAGAGTTAAACAGTATGTGAAATTGTTGAAAGGGAAGCGCTGGCAACCAGACTCGTGCGCGG-GGTTCCCCCTTGCTTCTTGGGTCACTTCCCCGTGTCCGGGCCATCATCAGTTTCGGGGGCCGGTTAAAGGCCCTGGGAATGTATCCCCTTCGACTTATAGCCCAGGGTGTCATGCGGCCACCCGGGACTGAGGAACGCGCTTCGGCGAGGATGATGGCGTAATGGTTGTCAGCGGCCCGTCTTGAAACACGGACCAAGGAGTCTAACATCTATGCGAGTGTTCGGGTGTCAAACCCTGCGCGGAATGAAAGTGAACGGAGGTAGGAAGGCTTAAGCCTGCACTATCGACCGATCCTGATGTCTTCGGATGGATTTGAGTAAGAGCATAGCTGTTGGGACCCGAAAGATGGTGAACTATGCGTGAATAGGGTGAAGCCAGAGGAAACTCTGGTGGAGGCTCGCAGCGGTTCTGACGTGCAAATCGATCGTCAAATTTGCGT----------------------------------------------------------------------------------------------------------------------------------------------------------------------------------------------------------------------------------------------------------------------------------------------------------------------------------------------------------------------------------------------------------------------------------------------------------------------------------------------------------------------------------------------------------------------------------------------------------------------------------------------------------------------------------------------------------------------------------------------------------------------------------------------------------------------------------------------------------------------------------------------------------------------------------------------------------------------------------------------------------------------------------------------------------------------------------------------------------------------------------------------------------------------------------------------------------------------------------------------------------------------------------------------------------------------------------------------------------------------------------------------------------------------------------------------------------------------------------------------------------------------------------------------------------------------------------------------------------------------------------------------------------------------------------------------------------------------------------------------------------------------------------------------------------------------------------------------------------------------------------------------------------------------------------------------------------------------------------------------------------------------------------------------------------------------------------------------------------------------------------------------------------------------------------------------------------------------------------------------------------------------------------
	Knufia_petricola                                 ---------------------------------------------------------------------------------------------------------------------------------------------------------------------------------------------------------------------------------------------------------------------------------------------------------------------------------------------------------------------------------------------------------------------------------------------------------------------------------------------------------------------------------------------------------------------------------------------------------------------------------------------------------------------------------------------------------------------------------------------------------------------------------------------------------------------------------------------------------------------------------------------------------------------------------------------------CCTCAGTAACGGCGAGTGAAGCGGCAACAGCTCAAATTTGAAATCTGGCACGGTCCGAGTTGTAATTTGTAGAGGATGTTTCGGGACCGCCGGTGTAAATTTCTTGGAACAGAATGTCAGAGAGGGTGAGAATCCCGTCTTCGACCGCGG-TAGGACCCATGTGAAACTCCTTCGACGAGTCGAGTTGTTTGGGAATGCAGCTCAAAATGGGTGGTAAATTTCATCTAAAGCTAAATATTGGCCAGAGACCGATAGCGCACAAGTAGAGTGATCGAAAGATGAAAAGCACTTTGAAAAGAGAGTTAAACAGTATGTGAAATTGTTGAAAGGGAAGCGCTGGCAACCAGACTCGAGCGCGGTGGTTCCCCCCGGCTTCCGGGGTTACTCCACCGTGACCGGGCCATCATCAGTTTTGGGGGTCGGTCAAAGGCGCCGGGAATGTACCCCCTTCGACTTATAGCCCGGCGTGTCATGCGACCTCCCGGGACTGAGGAACGCGCTTCGGCGAGGATGATGGCGTAATGGTTGTCAGCGACCCGTCTTGAAACACGGACCAAGGAGTCTAACATCTATGCGAGTGTTCGGGTGTCAAACCCTGCGCGTAATGAAAGTGAACGGAGGTAGGAAGGCCTGAGCCTGCACTATCGACCGATCCTGATGTCTTCGGATGGATTTGAGTAAGAGCATAGCTGTTGGGACCCGAAAGATGGTGAACTATGCGTGAATAGGGTGAAGCCAGAGGAAACTCTGGTGGAGGCTCGCAGCGGTTCTGACGTGCAAATCGATCGTCAAATTTGCGT----------------------------------------------------------------------------------------------------------------------------------------------------------------------------------------------------------------------------------------------------------------------------------------------------------------------------------------------------------------------------------------------------------------------------------------------------------------------------------------------------------------------------------------------------------------------------------------------------------------------------------------------------------------------------------------------------------------------------------------------------------------------------------------------------------------------------------------------------------------------------------------------------------------------------------------------------------------------------------------------------------------------------------------------------------------------------------------------------------------------------------------------------------------------------------------------------------------------------------------------------------------------------------------------------------------------------------------------------------------------------------------------------------------------------------------------------------------------------------------------------------------------------------------------------------------------------------------------------------------------------------------------------------------------------------------------------------------------------------------------------------------------------------------------------------------------------------------------------------------------------------------------------------------------------------------------------------------------------------------------------------------------------------------------------------------------------------------------------------------------------------------------------------------------------------------------------------------------------------------------------------------------------------
	Lophiostoma_macrostomum                          ---------------------------------------------------------------------------------------------------------------------------------------------------------------------------------------------------------------------------------------------------------------------------------------------------------------------------------------------------------------------------------------------------------------------------------------------------------------------------------------------------------------------------------------------------------------------------------------------------------------------------------------------------------------------------------------------------------------------------------------------------------------------------------------------------------------------------------------------------------------------------------------------------------------------------------------------------CCCTAGTAACGGCGAGTGAAGCGGCAACAGCTCAAATTTGAAATCTGGCAGGGTCCGAGTTGTAATTTGTAGAGGGTGCTTTGGCTTGGTTGGTCTAAGTTCCTTGGAACAGGACGTCACAGAGGGTGAGAATCCCGTACGTGGCCGCCAGCCTCCGCCGTGTAAAGCCCCTTCGATGAGTCGAGTTGTTTGGGAATGCAGCTCTAAATGGGAGGTAAATTTCTTCTAAAGCTAAATATTTGCCAGAGACCGATAGCGCACAAGTAGAGTGATCGAAAGATGAAAAGCACTTTGGAAAGAGAGTCAAAAAGCACGTGAAATTGTTGAAAGGGAAGCGCTTGCAGCTAGACGTGCCTTTGGTTGATCAGCCGGACTTTCCGGTGCACTCTTCCTTTGGCAGGCCAGCATCAGTTTGGGCGGCTGGATAAAGGTCTGTTAAACGTGACTCCTTCAGCTTATAGG-GCAGACGACATGCAGCCAGCCTGAACTGAGGTCCGCGCATCTGCTAGGATGCTGGCGTAATAGCTGTAAGCGGCCCGTCTTGTAACACGGACCAAGGAGTCTAACATCTATGCGAGTGTTTGGGTGTCAAGCCCAGCGCGCAATGAAAGTAAACGGAGGTGGGAACCCTT--GGGTGCACCATCGACCGATCCTGATGTCTTCGGATGGATTTGAGTAAGAGCATAGCTGTTGGGACCCGAAAGATGGTGAACTATGCCTGAATAGGGTGAAGCCAGAGGAAACTCTGGTGGAGGCTCGCAGCGGTTCTGACGTGCAAATCGATCGTCAAATTTGGGC----------------------------------------------------------------------------------------------------------------------------------------------------------------------------------------------------------------------------------------------------------------------------------------------------------------------------------------------------------------------------------------------------------------------------------------------------------------------------------------------------------------------------------------------------------------------------------------------------------------------------------------------------------------------------------------------------------------------------------------------------------------------------------------------------------------------------------------------------------------------------------------------------------------------------------------------------------------------------------------------------------------------------------------------------------------------------------------------------------------------------------------------------------------------------------------------------------------------------------------------------------------------------------------------------------------------------------------------------------------------------------------------------------------------------------------------------------------------------------------------------------------------------------------------------------------------------------------------------------------------------------------------------------------------------------------------------------------------------------------------------------------------------------------------------------------------------------------------------------------------------------------------------------------------------------------------------------------------------------------------------------------------------------------------------------------------------------------------------------------------------------------------------------------------------------------------------------------------------------------------------------------------------------
	Malbranchea_albolutea                            ---------------------------------------------------------------------------------------------------------------------------------------------------------------------------------------------------------------------------------------------------------------------------------------------------------------------------------------------------------------------------------------------------------------------------------------------------------------------------------------------------------------------------------------------------------------------------------------------------------------------------------------------------------------------------------------------------------------------------------------------------------------------------------------------------------------------------------------------------------------------------------------------------------------------------------------------------CCCCAGTAACGGCGAGTGAAGCGGCAAAAGCTCAAATTTGAAATCTGGCGGGGTCCGAGTTGTAATTTGCAGAGGATGCTTTGGGGCACCCGGCGTAAGTCCCTTGGAACAGGGCGTCATAGAGGGTGAGAATCCCGTCTTGAGTCGCTGGCGTTGCCCGTGCAAAGCTCCTTCGACGAGTCGAGTTGTTTGGGAATGCAGCTCTAATTGGGTGGTAAATTTCATCTAAAGCTAAATACTGGCCGGAGACCGATAGCGAACAAGTAGAGTGATCGAAAGGTTAAAAGCACCTTGAAAAGGGAGTTAAATAGCACGTGAAATTGTTGAAAGGGAAGCGCTTGCGACCAGACTCGGGCGCGGAGGCTCAACGGGCATGTCCCGTGTACTCCTTCGTGCCCGGGCCAGCATCAGTTCTGGCGGTTGGTAAAAGGCCCCGGGAATGTATCACCTCCGTCTTATAGCCCGGGGTGTAATGCGGCCAGCCGGGACTGAGGAACGCGCTTCGGCACGGATGCTGGCGTAATGGTCGTAAGCGGCCCGTCTTGAAACACGGACCAAGGAGTCTAACATCCACGCGAGTGTTCGGGTGTCAAACCCTACGCGCAGTGAAAGCGAACGGAGGTGAGAGCCCGCAAGGGTGCATCATCGACCGATCCTGAAGTCTTCGGATGGATTTGAGTAAGAGCGTGGCTGTTGGGACCCGAAAGATGGTGAACTATGCCTGAATAGGGTGAAGCCAGAGGAAACTCTGGTGGAGGCTCGCAGCGGTTCTGACGTGCAAATCGATCGTCAAATTTGGGT----------------------------------------------------------------------------------------------------------------------------------------------------------------------------------------------------------------------------------------------------------------------------------------------------------------------------------------------------------------------------------------------------------------------------------------------------------------------------------------------------------------------------------------------------------------------------------------------------------------------------------------------------------------------------------------------------------------------------------------------------------------------------------------------------------------------------------------------------------------------------------------------------------------------------------------------------------------------------------------------------------------------------------------------------------------------------------------------------------------------------------------------------------------------------------------------------------------------------------------------------------------------------------------------------------------------------------------------------------------------------------------------------------------------------------------------------------------------------------------------------------------------------------------------------------------------------------------------------------------------------------------------------------------------------------------------------------------------------------------------------------------------------------------------------------------------------------------------------------------------------------------------------------------------------------------------------------------------------------------------------------------------------------------------------------------------------------------------------------------------------------------------------------------------------------------------------------------------------------------------------------------------------------
	Metacapnodium_adamantinum                        ---------------------------------------------------------------------------------------------------------------------------------------------------------------------------------------------------------------------------------------------------------------------------------------------------------------------------------------------------------------------------------------------------------------------------------------------------------------------------------------------------------------------------------------------------------------------------------------------------------------------------------------------------------------------------------------------------------------------------------------------------------------------------------------------------------------------------------------------------------------------------------------------------------------------------------------------------CCTCAGTAACGGCGAGTGAAGCGGTAACAGCTCAAATTTGAAATCTGGCGGGGTCCGAGTTGTAATTTGTAGAGGGTGTTTCGGGAAGGCTGGTTTAAATTTCTTGGAACAGAATGTCATAGAGGGTGAGAATCCCGTCTAGAACCGTATGCCGCGTCCATGTGAAGCCCCTTCGACGAGTCGAGTTGTTTGGGAATGCAGCTCTAAATGGGTGGTAAATTTCATCTAAAGCTAAATATTGGCCAGAGACCGATAGCGCACAAGTAGAGTGATCGAAAGATGAAAAGCACTTTGAAAAGAGAGTTAAACAGTATGTGAAATTGTTGAAAGGGAAGCGCTTGCAACCAGACTTGTGTGTCGCGGTTCCCCCGATCTTGCCGGGCTACTCCGTGATATCCAGGCCAGCATCGGTTTGGGTGGTTGGTTAAAGGTCCTAGGAATGTACCACCTCC-----------------------------------------------------------------------------------------------------------------------------------------------------------------------------------------------------------------------------------------------------------------------------------------------------------------------------------------------------------------------------------------------------------------------------------------------------------------------------------------------------------------------------------------------------------------------------------------------------------------------------------------------------------------------------------------------------------------------------------------------------------------------------------------------------------------------------------------------------------------------------------------------------------------------------------------------------------------------------------------------------------------------------------------------------------------------------------------------------------------------------------------------------------------------------------------------------------------------------------------------------------------------------------------------------------------------------------------------------------------------------------------------------------------------------------------------------------------------------------------------------------------------------------------------------------------------------------------------------------------------------------------------------------------------------------------------------------------------------------------------------------------------------------------------------------------------------------------------------------------------------------------------------------------------------------------------------------------------------------------------------------------------------------------------------------------------------------------------------------------------------------------------------------------------------------------------------------------------------------------------------------------------------------------------------------------------------------------------------------------------------------------------------------------------------------------------------------------------------------------------------------------------------------------------------------------------------------------------------------------------------------------------
	Metacapnodium_aff_moniliforme                    ---------------------------------------------------------------------------------------------------------------------------------------------------------------------------------------------------------------------------------------------------------------------------------------------------------------------------------------------------------------------------------------------------------------------------------------------------------------------------------------------------------------------------------------------------------------------------------------------------------------------------------------------------------------------------------------------------------------------------------------------------------------------------------------------------------------------------------------------------------------------------------------------------------------------------------------------------CCTCAGTAACGGCGAGTGAAGCGGTAACAGCTCAAATTTGAAATCTGGCGGGGTCCGAGTTGTAATTTGTAGAGGATGTTTCGGGAAGGCCGGTTTAAATTTCTTGGAACAGAATGTCATGGAGGGTGAGAATCCCGTCTAGAACCGTGTGCGGCGTCCATGTGAAACTCCTTCGACGAGTCGAGTTGTTTGGGAATGCAGCTCAAAATGGGTGGTAAATTTCATCTAAAGCTAAATATTGGCCAGAGACCGATAGCGCACAAGTAGAGTGATCGAAAGATGAAAAGCACTTTGAAAAGAGAGTTAAACAGTATGTGAAATTGTTGAAAGGGAAGCGCTTGCAACCAGACTTGCGCGTCACGGTTCCCCTGATCTTTTCAGGCTACTCCGTGATGTCCAGGCCAGCATCGGTTTGGGTGGTCGGTCAAAGATTGTCGGAACGTACCTCCCCCGCCTTATAGCCTTCGATGTAATGCGGCCCACCTAGACCGAGGAACGCGCTTCGGCTCGGATGCTGGCGTAATGGTTGCAAGCGACCCGTCTTGAAACACGGACCAAGGAGTCTAACATCTATGCGAGTGTTTGGGTGTCAAACCCGACGCGAAATGAAAGTGAACGGAGGTAAGAGCCCTCTGGGGCGCATTATCGACCGATCCTGATGTCTTCGGATGGATTTGAGTAAGAGCATAGCTGTTGGGACCCGAAAGATGGTGAACTATGCCTGAATAGGGTGAAGCCAGAGGAAACTCTGGTGGAGGCTCGCAGCGGTTCTGACGTGCAAATCGATCGTCAAATTTGGGT----------------------------------------------------------------------------------------------------------------------------------------------------------------------------------------------------------------------------------------------------------------------------------------------------------------------------------------------------------------------------------------------------------------------------------------------------------------------------------------------------------------------------------------------------------------------------------------------------------------------------------------------------------------------------------------------------------------------------------------------------------------------------------------------------------------------------------------------------------------------------------------------------------------------------------------------------------------------------------------------------------------------------------------------------------------------------------------------------------------------------------------------------------------------------------------------------------------------------------------------------------------------------------------------------------------------------------------------------------------------------------------------------------------------------------------------------------------------------------------------------------------------------------------------------------------------------------------------------------------------------------------------------------------------------------------------------------------------------------------------------------------------------------------------------------------------------------------------------------------------------------------------------------------------------------------------------------------------------------------------------------------------------------------------------------------------------------------------------------------------------------------------------------------------------------------------------------------------------------------------------------------------------------
	Metacapnodium_cf_moniliforme                     ACTCGGGGAG-GTAGTGACAATAAATACTGATACAGGGCTCTTTCGGGTCTTGTAATTGGAATGAGAACAATTTAAATCCCTTAACGAGGAACAATTGGAGGGCAAG????????????????????????????????????????????????AGTTGTTGCAGTTAAAAAGCTCGTAGTTGAACCTTGGGTCTGGTTGGTCTGTCCTCCTAATCGAGCGCACGGATTCGATCGGACCTTTCCTTCTGGGGAGCC-CGATGCCCTTCACTGGGCGTCGCGGGGAACCAGGACTTTTACCTTGAAAAAATTAGAGTGTTCAAAGCAGGCCTTTGCTCGAATACATTAGCATGGAATAATAGAA-----------------------------TAGGACAT-CGGTTC-TATTTTGTTGGTTTCTAGGACCGCTGTAATGATTAATAGGGATAGTCGGGGGCGTCAGTATTCAATTGTCAGAGGTGAAATTCTTGGATTTATTGAAGACTAACTACTGCGAAAGCATTCGCCAAGGATGTTTTCATTAATCAGTGAACGAAAGTTAGGGGATCGAAGACGATCAGATACCGTCGTAGTCTTAACCATAAACTATGTCGACTAGGGATCGGACGGTGTTTTTTT-ATTGACCCGTTCGGCACCTTACGAGAAATCA-AAGTGTTTGGACTCTGGGGGGAGTATGGTCGCAAGGCTGAAACTTAAAGAAATTGACGGAAGGGCACCACAAGGCGTGGAGCCTGCGGCTTAATTTGACTCAACACGGGAAAACTCACCAGGTCCAGACATGTTTAGGATTGACAGATTGATAGCTCTTTCTTGATTATATGGGTGGTGGTGCATGGCCGTTTTTAGTTGGTGGAGTGATTTGTCTGCTTAATTGCGATAACGAACGAGCCTCAGTAACGGCGAGTGAAGCGGTAACAGCTCAAATTTGAAATCTGGCGGGGTCCGAGTTGTAATTTGCAGAGGATGTTTCGGGAAGGCCGGTGTAAATTTCTTGGAACAGAATGTCATAGAGGGTGAGATCCCCGTCTAGCACCGTGCGCGGCGTCCATGTGAAGCTCCCTCGACGAGTCGAGTTGTTTGGGAATGCAGCTCTAAATGGGTGGTAAATTTCATCTAAAGCTAAATATTGGCCAGAGACCGATAGCGCACAAGTAGAGTGATCGAAAGATGAAAAGCACTTTGAAAAGAGAGTTAAACAGTATGTGAAATTGTTGAAAGGGAAGCGCTTGCCACCAGACTTGCGCGTCACGGTTCCCCGGGCCTTCTTCGGCTACTCCGTGACGTCCAGGCCAGCATCGGTTTGGGTGGTTGGTTAAAGATCGTGGGAACGTACCTCCCCCGACTTACAGCCCTCGATGTCATGCAGCCTACCTAGACCGAGGAACGCGCTTCGGCTCGGATGCTGGCGTAATGGTGGCAAGCGACCCGTCTTGAAACACGGACCAAGGAGTCTAACATCTATGCGAGTGTTTGGGTGTCAAACCCCACGCGAAATGAAAGTGAACGGAGGTAAGAGCCCGTGAGGGCGCATTATCGACCGATCCTGATGTCTTCGGATGGATTTGAGTAAGAGCATAGCTGTTGGGACCCGAAAGATGGTGAACTATGCCTGAATAGGGTGAAGCCAGAGGAAACTCTGGTGGAGGCTCGCAGCGGTTCTGACGTGCAAATCGATCGTCAAATTTGGGT-------------------------------------------------------------------------------------------------------------------------------------------------------------------------------------------------------------------------------------------------------------------------------------------------------------------------------------------------------------------CCGCTGGTACTGGTGAGTTCGAGGCTGGTATCTCCAAAGACGGTCAGACTCGCGAGCACGCCCTGCTTGCCTACACTCTCGGTGTCAAGCAGTTGATCGTTGCTATCAACAAGATGGACACCACCAAGTGGTCTGAGTCACGTTTCCAGGAAATCATCAAGGAGACCTCCAACTTCATCAAGAAGGTTGGCTACAACCCC-------------------------------------------------------------------------------------------------------------------------------------------------------------------------------------------------------------------------------------------------------------------------------------------------------------------------------------------------------------------------------------------------------------------------------------------------------------------------------------------------------------------------------------------------------------------------------------------------------------------------------------------------------------------------------------------------------------------------------------------------------------------------------------------------------------------------------------------------------------------------------------------------------------------------------------------------------------------------------------------------------------------------------------------------------------------------------------------------------------------------------------------------------------------------------------------------------------------------------------------------------------------------------------------------------------------------------------------------------------------------------------------------------------------------------------------------------------------------------------------------------------------------------------------------------------------------------------------------------------------------------------------------------------------------------------------------------
	Metacapnodium_ericophilum__as_Hormiscium_ericae  ---------------------------------------------------------------------------------------------------------------------------------------------------------------------------------------------------------------------------------------------------------------------------------------------------------------------------------------------------------------------------------------------------------------------------------------------------------------------------------------------------------------------------------------------------------------------------------------------------------------------------------------------------------------------------------------------------------------------------------------------------------------------------------------------------------------------------------------------------------------------------------------------------------------------------------------------------CCTCAGTAACGGCGAGTGAAGCGGTAACAGCTCAAATTTGAAATCTGGCGGGGTCCGAGTTGTAATTTGTAGAGGGTGTTTCGGGAAGGCTGGTTTAAATTTCTTGGAACAGAATGTCATAGAGGGTGAGAATCCCGTCTAGAACCGTGCGCCGCGTCCATGTGAAAGCCCTTCGACGAGTCGAGTTGTTTGGGAATGCAGCTCTAAATGGGTGGTAAATTTCATCTAAAGCTAAATATTGGCCAGAGACCGATAGCGCACAAGTAGAGTGATCGAAAGATGAAAAGCACTTTGAAAAGAGAGTTAAACAGTATGTGAAATTGTTGAAAGGGAAGCGCTTGCAACCAGACTTGCGTGTCACGGTTCCCCCGCTCTTCCCGGGCTACTCTGTGACATCCAGGCCAGCATCGGTTTGGGTGGTTGGTTAAAGATCCCCGGAACGTACCACCTCCGACTTATAGCCGGGGATGTAATGTGGCCTACCTAGACCGAGGAACGCGCTTCGGCTCGGATGCTGGCGTAATGGTTGCAAGCGACCCGTCTTGAAACACGGACCAAGGAGTCTAACATCTATGCGAGTGTTCGGGTGTCAAACCCTACGCGGAATGAAAGTGAACGGAGGTAAGAGCCCCTGAGGGCGCATTATCGACCGATCCTGATGTCTTCGGATGGATTTGAGTAAGAGCATAACTGTTGGGACCCGAAAGATGGTGAACTATGCCTGAATAGGGTGAAGCCAGAGGAAACTCTGGTGGAGGCTCGCAGCGGTTCTGACGTGCAAATCGATCGTCAA------------------------------------------------------------------------------------------------------------------------------------------------------------------------------------------------------------------------------------------------------------------------------------------------------------------------------------------------------------------------------------------------------------------------------------------------------------------------------------------------------------------------------------------------------------------------------------------------------------------------------------------------------------------------------------------------------------------------------------------------------------------------------------------------------------------------------------------------------------------------------------------------------------------------------------------------------------------------------------------------------------------------------------------------------------------------------------------------------------------------------------------------------------------------------------------------------------------------------------------------------------------------------------------------------------------------------------------------------------------------------------------------------------------------------------------------------------------------------------------------------------------------------------------------------------------------------------------------------------------------------------------------------------------------------------------------------------------------------------------------------------------------------------------------------------------------------------------------------------------------------------------------------------------------------------------------------------------------------------------------------------------------------------------------------------------------------------------------------------------------------------------------------------------------------------------------------------------------------------------------------------------------------------------
	Metacapnodium_ericophilum_DAOM_23418             ---------------------------------------------------------------------------------------------------------------------------------------------------------------------------------------------------------------------------------------------------------------------------------------------------------------------------------------------------------------------------------------------------------------------------------------------------------------------------------------------------------------------------------------------------------------------------------------------------------------------------------------------------------------------------------------------------------------------------------------------------------------------------------------------------------------------------------------------------------------------------------------------------------------------------------------------------CCTCAGTAACGGCGAGTGAAGCGGTAACAGCTCAAATTTGAAATCTGGCGGGGTCCGAGTTGTAATTTGTAGAGGGTGTTTCGGGAAGGCTGGTTTAAATTTCTTGGAACAGAATGTCATAGAGGGTGAGAATCCCGTCTAGAACCGTGCGCCGCGTCCATGTGAAAGCCCTTCGACGAGTCGAGTTGTTTGGGAATGCAGCTCTAAATGGGTGGTAAATTTCATCTAAAGCTAAATATTGGCCAGAGACCGATAGCGCACAAGTAGAGTGATCGAAAGATGAAAAGCACTTTGAAAAGAGAGTTAAACAGTATGTGAAATTGTTGAAAGGGAAGCGCTTGCAACCAGACTTGCGTGTCACGGTTCCCCCGCTCTTCCCGGGCTACTCTGTGACATCCAGGCCAGCATCGGTTTGGGTGGTTGGTTAAAGATCCCCGGAACGTACCACCTCCGACTTATAGCCGGGGATGTAATGTGGCCTACCTAGACCGAGGAACGCGCTTCGGCTCGGATGCTGGCGTAATGGTTGCAAGCGACCCGTCTTGAAACACGGACCAAGGAGTCTAACATCTATGCGAGTGTTCGGGTGTCAAACCCTACGCGGAATGAAAGTGAACGGAGGTAAGAGCCCCTGAGGGCGCATTATCGACCGATCCTGATGTCTTCGGATGGATTTGAGTAAGAGCATAACTGTTGGGACCCGAAAGATGGTGAACTATGCCTGAATAGGGTGAAGCCAGAGGAAACTCTGGTGGAGGCTCGCAGCGGTTCTGACGTGCAAATCGATCGTCAAATTTGGGT----------------------------------------------------------------------------------------------------------------------------------------------------------------------------------------------------------------------------------------------------------------------------------------------------------------------------------------------------------------------------------------------------------------------------------------------------------------------------------------------------------------------------------------------------------------------------------------------------------------------------------------------------------------------------------------------------------------------------------------------------------------------------------------------------------------------------------------------------------------------------------------------------------------------------------------------------------------------------------------------------------------------------------------------------------------------------------------------------------------------------------------------------------------------------------------------------------------------------------------------------------------------------------------------------------------------------------------------------------------------------------------------------------------------------------------------------------------------------------------------------------------------------------------------------------------------------------------------------------------------------------------------------------------------------------------------------------------------------------------------------------------------------------------------------------------------------------------------------------------------------------------------------------------------------------------------------------------------------------------------------------------------------------------------------------------------------------------------------------------------------------------------------------------------------------------------------------------------------------------------------------------------------------
	Metacapnodium_neesii                             ------------------------------------------------------------------------------------------------TGGAGGGCAAGTCTGGTGCCAGCAGCCGCGGTAATTCCAGCTCCAGTAGCGTATATTAAAGTTGTTGCAGTTAAAAAGCTCGTAGTTGAACCTTGGGTCTGGTTGGTCTGTCCTCCTAATCGAGCGCACGGATTCGATCGGACCTTTCCTTCTGGGGAGCC-CGATGCCCTTCACTGGGCGTCGTGGGGAACCAGGACTTTTACCTTGAAAAAATTAGAGTGTTCAAAGCAGGCCTTTGCTCGAATACATTAGCATGGAATAATAGAA-----------------------------TAGGACAT-CGGTTC-TATTTTGTTGG-TTCTAGGACCGCTGTAATGATTAATAGGGATAGTCGGGGGCGTCAGTATTCAATTGTCAGAGGTGAAATTCTTGGATTTATTGAAGACTAACTACTGCGAAAGCATTCGCCAAGGATGTTTTCATTAATCAGTGAACGAAAGTTAGGGGATCGAAGACGATCAGATACCGTCGTAGTCTTAACCATAAACTATGTCGACTAGGGATCGGACGGTGTTTTTTTATATGACCCGTTCGGCACCTTACGAGAAATCA-AAGTGTTTGGACTCTGGGGGGAGTATGGTCGCAAGGCTGAAACTTAAAGAA--------------------------------------------------------------------------------------------------------------------------------------------------------------------------------------------CCTCAGTAACGGCGAGTGAAGCGGTAACAGCTCAAATTTGAAATCTGGCGGGGTCCGAGTTGTAATTTGTAGAGGATGTTTCGGGAAGGCTGGTTTAAATTTCTTGGAACAGAATGTCATAGAGGGTGAGAATCCCGTCTAGAACCGTATGCCGCGTCCATGTGAAACTCCTTCGACGAGTCGAGTTGTTTGGGAATGCAGCTCAAAATGGGTGGTAAATTTCATCTAAAGCTAAATATTGGCCAGAGACCGATAGCGCACAAGTAGAGTGATCGAAAGATGAAAAGCACTTTGAAAAGAGAGTTAAACAGTATGTGAAATTGTTGAAAGGGAAGCGCTTGCAACCAGACTTGCGCGTCACGGTTCCCCTCATCTTCTGGGGCTACTCCGTGATGTCCAGGCCAGCATCGGTTTGGGTGGTTGGTTAAAGATCTCGGGAATGTACCACCTCCGACTTATAGCCCTTGATGTAATGCGACCCACCTAGACCGAGGAACGCGCTTCGGCTCGGATGCTGGCGTAATGGTTGCAAGCGACCCGTCTTGAAACACGGACCAAGGAGTCTAACATCTATGCGAGTGTTAGGGTGTCAAACCCTGCGCGGAATGAAAGTGAACGGAGGTAAGAGCCCCTGAGGGCGCATTATCGACCGATCCTGATGTCTTCGGATGGATTTGAGTAAGAGCATAGCTGTTGGGACCCGAAAGATGGTGAACTATGCCTGAATAGGGTGAAGCCAGAGGAAACTCTGGTGGAGGCTCGCAGCGGTTCTGACGTGCAAATCGATCGTCAAATTTGGGT------------------------------------------------------------------------------------------------------------------------------------------------------------------------------------------------------------------------------------------------------------------------------------------------------------------------------------------------------------------CCCGCTGGTACTGGTGAGTTCGAGGCTGGTATCTCCAAAGATGGCCAGACTCGCGAGCACGCTCTCCTTGCCTACACTCTTGGTGTCAAGCAGCTCATCGTTGCTATCAACAAGATGGATACCACCAAATGGTCTGAGGCGCGTTTCAACGAAATCATCAAGGAAACCTCCAACTTCATCAAGAAGGTTGGCTACAACCCCAAGACTGTTGCTTTCGTCCCCATCTCTGGCTTCAACGGTGACAACATGATCGATGTCTCTGAAAACGCCCCATGGTACAAGGGATGGGAGAAGGAGTCCAAGGCAGGC---AAGGTCACCGGCAAGACC-TCCTTGAGGCCATCGATGCTA-----------------------------------------------------------------------------------------------------------------------------------------------------------------------------------------------------------------------------------------------------------------------------------------------------------------------------------------------------------------------------------------------------------------------------------------------------------------------------------------------------------------------------------------------------------------------------------------------------------------------------------------------------------------------------------------------------------------------------ggattgggagccaaggttaaatcccaaggccacaaaagtcttcttgaacggtgtctggttcgcggtcattgtcaaagacccgaaatttctagtcgaccatttccgagcactgcgcaga---aagggtaccatagatcctcaggtcagccttgtgtgggatattcgcgataaggagtttacaatctccggcgatgcaggcagaattatacggccgcttttcatcgtcgacactgatcccgcgagtgacaaccatggcaacctggtattgacgaaataccacgtgcagcgcatt------------gataatacg------------gtggccaaccgtgaggcgggtttgcctttggaa---gactggccagaa---cca---ccttttggttggagggatcttctcacaagcggcgttgtcgaatatctggatgcagaagaggaggagaccgcaatgctcatcatgacgcctgaagatttggctgattcgagggcgaagcacatgggc------------atggcgatcgagcctaatgacgatcccctgtctcgggttgaccctttactgaacccgcatgctcacactttcacccattgtgaaattcatccaagtatgatcttgggtgtttgcgcaagcatcattcctttccccgatcacaatcaatcgccccgtaacacttatcaatctgcca--------------------------------------------------------------------------------------------
	Metacapnodium_stanhughesii                       ---------------------------------------------------------------------------------------------------------------------------------------------------------------------------------------------------------------------------------------------------------------------------------------------------------------------------------------------------------------------------------------------------------------------------------------------------------------------------------------------------------------------------------------------------------------------------------------------------------------------------------------------------------------------------------------------------------------------------------------------------------------------------------------------------------------------------------------------------------------------------------------------------------------------------------------------------CCTCASTAACGGCGAGTGAAGCGGTAACAGCTCAAATTTGAAATCTGGCAGGGTCCGAGTTGTAATTTGTAGAGGATGTTTCGGGAAGGCTGGTTTAAATTTCTTGGAACAGAATGTCATAGAGGGTGAGAATCCCGTCTAGAACCGTACGCCGCGTCCATGTGAAACTCCTTCGACGAGTCGAGTTGTTTGGGAATGCAGCTCAAAATGGGTGGTAAATTTCATCTAAAGCTAAATATTGGCCAGAGACCGATAGCGCACAAGTAGAGTGATCGAAAGATGAAAAGCACTTTGAAAAGAGAGTTAAACAGTATGTGAAATTGTTGAAAGGGAAGCGCTTGCAACCAGACTTGCGCGTCGCGGTTCCCCTGACCTTCTCAGGCTATTCCGTGATGTTCAGGCCAGCATCGGTTTGGGTGGTTGGTGAAAGATTTTGGGAATGTACCTCCTCCGACTTATAGCCCAGGATGKAATGCAGCCTACCTAGACCGAGGAACGCGCTTCGGCCCGGATGCTGGCGTAATGGTTGTAAGCGACCCGTCTTGAAACACGGACCAAGGAGTCTAACATCTATGCGAGTGTTAGGGTGTCAAACCCTACGCGAAATGAAAGTGAACGGAGGTAAGAGCCCCTGAGGGCGCATTATCGACCGATCCTGATGTCTTCGGATGGATTTGAGTAAGAGCATAGCTGTTGGGACCCGAAAGATGGTGAACTATGCCTGAATAGGGTGAAGCCAGAGGAAACTCTGGTGGAGGCTCGCAGCGGTTCTGACGTGCAAATCGATCGTCAAATTTGGGT-------------------------------------------------------------------------------------------------------------------------------------------------------------------------------------------------------------------------------------------------------------------------------------------------------------------------------------------------------------------CCGCCGGTACTGGTGAGTTCGAGGCCGGTATTTCCAAGGAGGGCCAGACCCGGGAGCACGCTCTGCTTGCCTACACTCTTGGTGTCAAGCAGCTCATCGTCGCCATCAACAAGATGGACACCACCAAGTGGTCTGAGGAGCGTTTCATGGAAATCATCAAGGAAACCTCCAACTTCATCAAGAAGGTCGGCTACAACCCC-------------------------------------------------------------------------------------------------------------------------------------------------------------------------------------------------------------------------------------------------------------------------------------------------------------------------------------------------------------------------------------------------------------------------------------------------------------------------------------------------------------------------------------------------------------------------------------------------------------------------------------------------------------------------------------------------------------------------------------------------------------------------------------------------------------------------------------------------------------------------------------------------------------------------------------------------------------------------------------------------------------------------------------------------------------------------------------------------------------------------------------------------------------------------------------------------------------------------------------------------------------------------------------------------------------------------------------------------------------------------------------------------------------------------------------------------------------------------------------------------------------------------------------------------------------------------------------------------------------------------------------------------------------------------------------------------------
	Minimelanolocus_aquaticus                        ---------------------------------------------------------------------------------------------------------------------------------------------------------------------------------------------------------------------------------------------------------------------------------------------------------------------------------------------------------------------------------------------------------------------------------------------------------------------------------------------------------------------------------------------------------------------------------------------------------------------------------------------------------------------------------------------------------------------------------------------------------------------------------------------------------------------------------------------------------------------------------------------------------------------------------------------------CCTCAGTAACGGCGAGTGAAGCGGCAACAGCTCAAATTTGAAATCTGGCGGGGTCCGAGTTGTAATTTGTAGAGGATGTTTCGGGACCGCCGGTTTAAATTTCTTGGAACAGAATGTCAGAGAGGGTGAGAATCCCGTCTTGGACCGGCGGTAGGGCCCATGTGAAACTCCTTCGACGAGTCGAGTTGTTTGGGAATGCAGCTCAAAATGGGTGGTAAATTTCATCTAAAGCTAAATATTGGCCAGAGACCGATAGCGCACAAGTAGAGTGATCGAAAGATGAAAAGCACTTTGAAAAGAGAGTTAAACAGTATGTGAAATTGTTGAAAGGGAAGCGCTTACAACCAGACTTGAGCGCGGCGGTTCCCCCTTCCTTTTTGGGTTACTCCGCCGTGTCCAGGCCAACATCGGTTCTGGGGGTCGGTCAAAGGCTTTGGGAATGTACCTCCTTCGACTTATAGCCCAGAGTGTCATGCGGCCTCCCGGGACCGAGGAACGCGCTTCGGCTCGGATGTTGGCGTAATGGTTGTCAGCGACCCGTCTTGAAACACGGACCAAGGAGTCTAACATCTATGCGAGTGTTTGGGTGTCAAACCCAACGCGAAATGAAAGTGAACGGAGGTAGGAAGCCGTGAGGCTGCACTATCGACCGATCCTGATGTCTTCGGATGGATTTGAGTAAGAGCATAGCTGTTGGGACCCGAAAGATGGTGAACTATGCCTGAATAGGGTGAAGCCAGAGGAAACTCTGGTGGAGGCTCGCAGCGGTTCTGACGTGCAAATCGATCGTCAAATTTAGGT----------------------------------------------------------------------------------------------------------------------------------------------------------------------------------------------------------------------------------------------------------------------------------------------------------------------------------------------------------------------------------------------------------------------------------------------------------------------------------------------------------------------------------------------------------------------------------------------------------------------------------------------------------------------------------------------------------------------------------------------------------------------------------------------------------------------------------------------------------------------------------------------------------------------------------------------------------------------------------------------------------------------------------------------------------------------------------------------------------------------------------------------------------------------------------------------------------------------------------------------------------------------------------------------------------------------------------------------------------------------------------------------------------------------------------------------------------------------------------------------------------------------------------------------------------------------------------------------------------------------------------------------------------------------------------------------------------------------------------------------------------------------------------------------------------------------------------------------------------------------------------------------------------------------------------------------------------------------------------------------------------------------------------------------------------------------------------------------------------------------------------------------------------------------------------------------------------------------------------------------------------------------------------
	Minimelanolocus_curvatus                         ---------------------------------------------------------------------------------------------------------------------------------------------------------------------------------------------------------------------------------------------------------------------------------------------------------------------------------------------------------------------------------------------------------------------------------------------------------------------------------------------------------------------------------------------------------------------------------------------------------------------------------------------------------------------------------------------------------------------------------------------------------------------------------------------------------------------------------------------------------------------------------------------------------------------------------------------------CCTCAGTAACGGCGAGTGAAGCGGCAACAGCTCAAATTTGAAATCTGGCGGGGTCCGAGTTGTAATTTGTAGAGGATGTTTCGGGACCGCCGGTTTAAATTTCTTGGAACAGAATGTCAAAGAGGGTGAGAATCCCGTCTTGGACCGGCGGTAGGGCCCATGTGAAACTCCTTCGACGAGTCGAGTTGTTTGGGAATGCAGCTCAAAATGGGTGGTAAATTTCATCTAAAGCTAAATATTGGCCAGAGACCGATAGCGCACAAGTAGAGTGATCGAAAGATGAAAAGCACTTTGAAAAGAGAGTTAAACAGTATGTGAAATTGTTGAAAGGGAAGCGCTTACAACCAGACTTGAGCGCGGCGGTTCCCCCTTCCTTTTTGGGTTACTCCGCCGTGTCCAGGCCAACATCGGTTCTGGGGGTCGGTCAAAGGCTTTGGGAATGTACCTCCTTCGACTTATAGCCCAGAGTGTCATGCGGCCTCCCGGGACCGAGGAACGCGCTTCGGCTCGGATGTTGGCGTAATGGTTGTCAGCGACCCGTCTTGAAACACGGACCAAGGAGTCTAACATCTATGCGAGTGTTTGGGTGTCAAACCCAACGCGAAATGAAAGTGAACGGAGGTAGGAAGCCGTGAGGCTGCACTATCGACCGATCCTGATGTCTTCGGATGGATTTGAGTAAGAGCATAGCTGTTGGGACCCGAAAGATGGTGAACTATGCCTGAATAGGGTGAAGCCAGAGGAAACTCTGGTGGAGGCTCGCAGCGGTTCTGACGTGCAAATCGATCGTCAAATTTAGGT----------------------------------------------------------------------------------------------------------------------------------------------------------------------------------------------------------------------------------------------------------------------------------------------------------------------------------------------------------------------------------------------------------------------------------------------------------------------------------------------------------------------------------------------------------------------------------------------------------------------------------------------------------------------------------------------------------------------------------------------------------------------------------------------------------------------------------------------------------------------------------------------------------------------------------------------------------------------------------------------------------------------------------------------------------------------------------------------------------------------------------------------------------------------------------------------------------------------------------------------------------------------------------------------------------------------------------------------------------------------------------------------------------------------------------------------------------------------------------------------------------------------------------------------------------------------------------------------------------------------------------------------------------------------------------------------------------------------------------------------------------------------------------------------------------------------------------------------------------------------------------------------------------------------------------------------------------------------------------------------------------------------------------------------------------------------------------------------------------------------------------------------------------------------------------------------------------------------------------------------------------------------------------
	Minutiella_pruni                                 ---------------------------------------------------------------------------------------------------------------------------------------------------------------------------------------------------------------------------------------------------------------------------------------------------------------------------------------------------------------------------------------------------------------------------------------------------------------------------------------------------------------------------------------------------------------------------------------------------------------------------------------------------------------------------------------------------------------------------------------------------------------------------------------------------------------------------------------------------------------------------------------------------------------------------------------------------CCTCAGTAACGGCGAGTGAAGCGGCAACAGCTCAAATTTGAAATCTGGCAGGGTCCGAGTTGTAATTTGTAGAGGATGTTTCGGGAAGGCCGGTTTAAATCCCTTGGAACAGGGTGTCACAGAGGGTGAGAGTCCCGTCTTGAACCGTATGCCGCGTCCATGTGAAGCTCCTTCGACGAGTCGAGTTGTTTGGGAATGCAGCTCAAAATGGGAGGTATATTTCTTCTAAAGCTAAATATTGGCCAGAGACCGATAGCGCACAAGTAGAGTGATCGAAAGATGAAAAGCACTTTGAAAAGAGAGTTAAACAGTATGTGAAATTGTTGAAAGGGAAGCGCTTGTAACCAGACTTGAGTTGGGCGGTTCTACCGCGGTTCGTGGCCTATTCCGTCCGATCCAGGCCAGCATCGGTTCGGGTGGTCAGTTAAAGACCTCGGGAATGTATCTCCTTCGACTTATAGCCCGGGGTGCAATGTGACCTACCTGGACCGAGGAACGCGCATCTGCTCGGATGCTGGCGTAATGGTTATAAGCGACCCGTCTTGAAACACGGACCAAGGAGTCTAACATCTATGCGAGTGTTCGGGTGTCAAACCCTACGCGTAATGAAAGTGAACGGAGGTAGGAACCCGCAAGGGCGCACTATCGACCGATCCTGATGTCTTCGGATGGATTTGAGTAAGAGCATAGCTGTTGGGACCCGAAAGATGGTGAACTATGCCTGAATAGGGTGAAGCCAGAGGAAACTCTGGTGGAGGCTCGCAGCGGTTCTGACGTGCAAATCGATCGTCAAATTTGGGT----------------------------------------------------------------------------------------------------------------------------------------------------------------------------------------------------------------------------------------------------------------------------------------------------------------------------------------------------------------------------------------------------------------------------------------------------------------------------------------------------------------------------------------------------------------------------------------------------------------------------------------------------------------------------------------------------------------------------------------------------------------------------------------------------------------------------------------------------------------------------------------------------------------------------------------------------------------------------------------------------------------------------------------------------------------------------------------------------------------------------------------------------------------------------------------------------------------------------------------------------------------------------------------------------------------------------------------------------------------------------------------------------------------------------------------------------------------------------------------------------------------------------------------------------------------------------------------------------------------------------------------------------------------------------------------------------------------------------------------------------------------------------------------------------------------------------------------------------------------------------------------------------------------------------------------------------------------------------------------------------------------------------------------------------------------------------------------------------------------------------------------------------------------------------------------------------------------------------------------------------------------------------------
	Minutiella_simplex                               ---------------------------------------------------------------------------------------------------------------------------------------------------------------------------------------------------------------------------------------------------------------------------------------------------------------------------------------------------------------------------------------------------------------------------------------------------------------------------------------------------------------------------------------------------------------------------------------------------------------------------------------------------------------------------------------------------------------------------------------------------------------------------------------------------------------------------------------------------------------------------------------------------------------------------------------------------CCTCAGTAACGGCGAGTGAAGCGGCAACAGCTCAAATTTGAAATCTGGCAGGGTCCGAGTTGTAATTTGTAGAGGATGTTTCGGGAAGGCCGGTTTAAATCCCTTGGAACAGGGTGTCACAGAGGGTGAGAGTCCCGTCTTGAACCGTCTGCCGCGTCCATGTGAAGCTCCTTCGACGAGTCGAGTTGTTTGGGAATGCAGCTCAAAATGGGAGGTATATTTCTTCTAAAGCTAAATATTGGCCAGAGACCGATAGCGCACAAGTAGAGTGATCGAAAGATGAAAAGCACTTTGAAAAGAGAGTTAAACAGTATGTGAAATTGTTGAAAGGGAAGCGCTTGTAACCAGACTTGAGTTGGGCGGTTCTACCGCGGTTCGTGGCCTATTCCGTCCGATCCAGGCCAGCATCGGTTCGGGTGGTCAGTTAAAGACCTCGGGAATGTATCTCCTTCGACTTATAGCCCGGGGTGCAATGTGACCTACCTGGACCGAGGAACGCGCATCTGCTCGGATGCTGGCGTAATGGTTATAAGCGACCCGTCTTGAAACACGGACCAAGGAGTCTAACATCTATGCGAGTGTTCGGGTGTCAAACCCTACGCGTAATGAAAGTGAACGGAGGTAGGAACCCGCAAGGGCGCACTATCGACCGATCCTGATGTCTTCGGATGGATTTGAGTAAGAGCATAGCTGTTGGGACCCGAAAGATGGTGAACTATGCCTGAATAGGGTGAAGCCAGAGGAAACTCTGGTGGAGGCTCGCAGCGGTTCTGACGTGCAAATCGATCGTCAAATTTGGGT----------------------------------------------------------------------------------------------------------------------------------------------------------------------------------------------------------------------------------------------------------------------------------------------------------------------------------------------------------------------------------------------------------------------------------------------------------------------------------------------------------------------------------------------------------------------------------------------------------------------------------------------------------------------------------------------------------------------------------------------------------------------------------------------------------------------------------------------------------------------------------------------------------------------------------------------------------------------------------------------------------------------------------------------------------------------------------------------------------------------------------------------------------------------------------------------------------------------------------------------------------------------------------------------------------------------------------------------------------------------------------------------------------------------------------------------------------------------------------------------------------------------------------------------------------------------------------------------------------------------------------------------------------------------------------------------------------------------------------------------------------------------------------------------------------------------------------------------------------------------------------------------------------------------------------------------------------------------------------------------------------------------------------------------------------------------------------------------------------------------------------------------------------------------------------------------------------------------------------------------------------------------------------
	Mycosphaerella_eumusae                           ---------------------------------------------------------------------------------------------------------------------------------------------------------------------------------------------------------------------------------------------------------------------------------------------------------------------------------------------------------------------------------------------------------------------------------------------------------------------------------------------------------------------------------------------------------------------------------------------------------------------------------------------------------------------------------------------------------------------------------------------------------------------------------------------------------------------------------------------------------------------------------------------------------------------------------------------------CTCTAGTAACGGCGAGTGAAGCAGCAATAGCTCAAATTTGAAATCTGGCGACGTCCGAGTTGTAATTTGTAGAGGATGCTTCTGATAACCCGACCTAAGTTCCTTGGAACAGGACGTCATAGAGGGTGAGAATCCCGTATGCGGTCGGA-AAGGGCTCTATACGTAGCTCCTTCGACGAGTCGAGTTGTTTGGGAATGCAGCTCTAAATGGGAGGTAAATTTCTTCTAAAGCTAAATATTGGCCAGAGACCGATAGCGCACAAGTAGAGTGATCGAAAGATGAAAAGCACTTTGGAAAGAGAGTTAAAAAGCACGTGAAATTGTTAAAAGGGAAGGGATTGCAACCAGACTTGCTCGCGG-TGTTCCGCCGGTCTTCCCGGTCTACTCGCCGCGTTGCAGGCCAGCATCGTCTGGTGCCGCTGGATAA-GACTTGAGGAATGTAGCTCCTC-GTGTTATAGCCTCTTGTG--ATGCAGCGAGCGCCGGGCGAGGTCCGCGCTTCGGCTAGGATGCTGGCGTAATGGTCGTAATCCGCCCGTCTTGAAACACGGACCAAGGAGTCTAACATCTATGCGAGTGTTCGGGTGTCAAACCCTACGCGTAATGAAAGTGAACGGAGGTGAGAACC--GCAAGGTGCATCATCGACCGATCCTGATGTCTTCGGATGGATTTGAGTAAGAGCATAGCTGTTGGGACCCGAAAGATGGTGAACTATGCCTGAATAGGGTGAAGCCAGAGGAAACTCTGGTGGAGGCTCGCAGCGGTTCTGACGTGCAAATCGATCGTCAAATTTGGGT----------------------------------------------------------------------------------------------------------------------------------------------------------------------------------------------------------------------------------------------------------------------------------------------------------------------------------------------------------------------------------------------------------------------------------------------------------------------------------------------------------------------------------------------------------------------------------------------------------------------------------------------------------------------------------------------------------------------------------------------------------------------------------------------------------------------------------------------------------------------------------------------------------------------------------------------------------------------------------------------------------------------------------------------------------------------------------------------------------------------------------------------------------------------------------------------------------------------------------------------------------------------------------------------------------------------------------------------------------------------------------------------------------------------------------------------------------------------------------------------------------------------------------------------------------------------------------------------------------------------------------------------------------------------------------------------------------------------------------------------------------------------------------------------------------------------------------------------------------------------------------------------------------------------------------------------------------------------------------------------------------------------------------------------------------------------------------------------------------------------------------------------------------------------------------------------------------------------------------------------------------------------------------
	Neoasbolisia_phylicae                            ---------------------------------------------------------------------------------------------------------------------------------------------------------------------------------------------------------------------------------------------------------------------------------------------------------------------------------------------------------------------------------------------------------------------------------------------------------------------------------------------------------------------------------------------------------------------------------------------------------------------------------------------------------------------------------------------------------------------------------------------------------------------------------------------------------------------------------------------------------------------------------------------------------------------------------------------------CCCTAGTAACGGCGAGTGAAGCGGCAACAGCTCAAATTTGAAATCTGGCGTCGTCCGAGTTGTAATTTGTAGAGGATGCTTTTGGCAGCCCGGTCTAAGTCCCTTGGAACAGGGCGTCATAGAGGGTGAGAATCCCGTATGCGACCGGA-GGGGACCCATCACGAAGCTCCTTCGACGAGTCGAGTTGTTTGGGAATGCAGCTCTAAATGGGTGGTAAATTTCATCTAAAGCTAAATACCGGCCAGAGACCGATAGCGCACAAGTAGAGTGATCGAAAGATGAAAAGCACTTTGGAAAGAGAGTTAAACAGCACGTGAAATTGTTGAAAGGGAAGCGCTTGCTACCAGACTCACGGGCGA-CGTTCCGCCGGTCTTCCCGGTCCATTCGTCGT-CCGTGGGCCAGCATCGCTTGGGGCCGCCGGAGAAAGGTGGGGGGAACGTGGCTCCTC-GTGTTATAGCCCCTCGCGTAATACGGCGCGCCTCGAGCGAGGTCCGCGCTTCGGCTAGGATGCTGGCGTAATGGTCGTAAGCGGCCCGTCTTGAAACACGGACCAAGGAGTCTAACATCTATGCGAGTGTTCGGGTGTCAAACCCTGCGCGTAATGAAAGTGAACGGAGGTGGGAACC--GCAAGGTGCACCATCGACCGATCCTGATGTCTTCGGATGGATTTGAGTAAGAGCATAGCTGTTGGGACCCGAAAGATGGTGAACTATGCCTGAATAGGGTGAAGCCAGAGGAAACTCTGGTGGAGGCTCGCAGCGGTTCTGACGTGCAAATCGATCGTCAAATTTGGGT----------------------------------------------------------------------------------------------------------------------------------------------------------------------------------------------------------------------------------------------------------------------------------------------------------------------------------------------------------------------------------------------------------------------------------------------------------------------------------------------------------------------------------------------------------------------------------------------------------------------------------------------------------------------------------------------------------------------------------------------------------------------------------------------------------------------------------------------------------------------------------------------------------------------------------------------------------------------------------------------------------------------------------------------------------------------------------------------------------------------------------------------------------------------------------------------------------------------------------------------------------------------------------------------------------------------------------------------------------------------------------------------------------------------------------------------------------------------------------------------------------------------------------------------------------------------------------------------------------------------------------------------------------------------------------------------------------------------------------------------------------------------------------------------------------------------------------------------------------------------------------------------------------------------------------------------------------------------------------------------------------------------------------------------------------------------------------------------------------------------------------------------------------------------------------------------------------------------------------------------------------------------------------
	Neosorocybe_pini_MT223916                        ---------------------------------------------------------------------------------------------------------------------------------------------------------------------------------------------------------------------------------------------------------------------------------------------------------------------------------------------------------------------------------------------------------------------------------------------------------------------------------------------------------------------------------------------------------------------------------------------------------------------------------------------------------------------------------------------------------------------------------------------------------------------------------------------------------------------------------------------------------------------------------------------------------------------------------------------------CCCTAGTAACGGCGAGTGAAGCGGTAACAGCTCAAATTTGAAATCTGGCCGGGTCCGAGTTGTAATTTGTAGAGGATGTTTCGGGAAGGCTGGTTTAAATTTCTTGGAACAGAATGTCATAGAGGGTGAGAGTCCCGTCTAGAACCGATGGCCGCGTCCATGTGAAACTCCTTCGACGAGTCGAGTTGTTTGGGAATGCAGCTCAAAATGGGTGGTAAATTTCATCTAAAGCTAAATATTGGCCAGAGACCGATAGCGCACAAGTAGAGTGATCGAAAGATGAAAAGCACTTTGAAAAGAGAGTTAAACAGTATGTGAAATTGTTGAAAGGGAAGCGCTTGCAACCAGACTTGCGTGTGGCGGTTCCCCCGGTCTTCCCGGGCTACTCCGTCACATTCGGGCCAGCATCGGTTTGGGTGGTTGGTAAAAGGCCCCGAGAATGTATCTCCTCCGACTTATAGCTCGGGGCGTAATGCGGCCTACCTGGACCGAGGAACGCGCTTTTGCTCGGATGCTGGCGTAATGGTTGTAAGCGGCCCGTCTTGAAACACGGACCAAGGAGTCTAACATCTATGCGAGTGTTAGGGTGTCAAACCCTGCGCGTAATGAAAGTGAACGGAGGTAAGAACCCTTAAGGGCGCATTATCGACCGATCCTGATGTCTTCGGATGGATTTGAGTAAGAGCATAGCTGTTGGGACCCGAAAGATGGTGAACTATGCCTGAATAGGGTGAAGCCAGAGGAAACTCTGGTGGAGGCTCGCAGCGGTTCTGACGTGCAAATCGATCGTCAAATTTGGGT----------------------------------------------------------------------------------------------------------------------------------------------------------------------------------------------------------------------------------------------------------------------------------------------------------------------------------------------------------------------------------------------------------------------------------------------------------------------------------------------------------------------------------------------------------------------------------------------------------------------------------------------------------------------------------------------------------------------------------------------------------------------------------------------------------------------------------------------------------------------------------------------------------------------------------------------------------------------------------------------------------------------------------------------------------------------------------------------------------------------------------------------------------------------------------------------------------------------------------------------------------------------------------------------------------------------------------------------------------------------------------------------------------------------------------------------------------------------------------------------------------------------------------------------------------------------------------------------------------------------------------------------------------------------------------------------------------------------------------------------------------------------------------------------------------------------------------------------------------------------------------------------------------------------------------------------------------------------------------------------------------------------------------------------------------------------------------------------------------------------------------------------------------------------------------------------------------------------------------------------------------------------------------
	Nothophaeomoniella_ekebergiae                    ---------------------------------------------------------------------------------------------------------------------------------------------------------------------------------------------------------------------------------------------------------------------------------------------------------------------------------------------------------------------------------------------------------------------------------------------------------------------------------------------------------------------------------------------------------------------------------------------------------------------------------------------------------------------------------------------------------------------------------------------------------------------------------------------------------------------------------------------------------------------------------------------------------------------------------------------------CCTTAGTAACGGCGAGTGAAGCGGCAACAGCTCAAATTTGAAATCTGGC--AGCCCGAGTTGTAATTTGTAGAGGATGTTTCGGGAAGGCCGGTTTAAATTTCTTGGAACAGAATGTCATAGAGGGTGAGAGTCCCGTCTAAAACCATCTGCCGCGTCCATGTGAAACTCCTTCGACGAGTCGAGTTGTTTGGGAATGCAGCTCAAAATGGGAGGTAAATTTCTTCTAAAGCTAAATATTGGCCAGAGACCGATAGCGCACAAGTAGAGTGATCGAAAGATGAAAAGCACTTTGAAAAGAGAGTTAAACAGTATGTGAAATTGTTGAAAGGGAAGCATTTGCAACCAGACTTGAGTTTAACGGTTCAACCACCATTTGTGGCCCATTCCGTTATATCCAGGCCAGCATCGGTTCAGGTGGTTAGTTAAAGGCCTTGGGAATGTATCAGCTTCGACTTATAGCCCTTGGTGTAATGTGACCTATCTGGACCGAGGTACGCGCTTCGGCTCGGATGCTGGCGTAATGGTTGTAAATGACCCGTCTTGAAACACGGACCAAGGAGTCTAACATCTATGCGAGTGTTCGGGTGTCAAACCCTACGCGTAATGAAAGTGAACGGAGGTAGGAACC--GCAAGGTGCACTATCGACCGATCCTGATGTCTTCGGATGGATTTGAGTAAGAGCATAGCTGTTGGGACCCGAAAGATGGTGAACTATGCCTGAATAGGGTGAAGCCAGAGGAAACTCTGGTGGAGGCTCGCAGCGGTTCTGACGTGCAAATCGATCGTCAAATTTGGGT----------------------------------------------------------------------------------------------------------------------------------------------------------------------------------------------------------------------------------------------------------------------------------------------------------------------------------------------------------------------------------------------------------------------------------------------------------------------------------------------------------------------------------------------------------------------------------------------------------------------------------------------------------------------------------------------------------------------------------------------------------------------------------------------------------------------------------------------------------------------------------------------------------------------------------------------------------------------------------------------------------------------------------------------------------------------------------------------------------------------------------------------------------------------------------------------------------------------------------------------------------------------------------------------------------------------------------------------------------------------------------------------------------------------------------------------------------------------------------------------------------------------------------------------------------------------------------------------------------------------------------------------------------------------------------------------------------------------------------------------------------------------------------------------------------------------------------------------------------------------------------------------------------------------------------------------------------------------------------------------------------------------------------------------------------------------------------------------------------------------------------------------------------------------------------------------------------------------------------------------------------------------------------
	Paraphaeomoniella_capensis                       ---------------------------------------------------------------------------------------------------------------------------------------------------------------------------------------------------------------------------------------------------------------------------------------------------------------------------------------------------------------------------------------------------------------------------------------------------------------------------------------------------------------------------------------------------------------------------------------------------------------------------------------------------------------------------------------------------------------------------------------------------------------------------------------------------------------------------------------------------------------------------------------------------------------------------------------------------CCTTAGTAACGGCGAGTGAAGCGGCAATAGCTCAAATTTGAAATCTGGC-GCGTCCGAGTTGTAATTTGTAGAGGATGTTTCGGGAAGGTTGGTTTAAATTTCTTGGAACAGAATGTCATAGAGGGTGAGAGTCCCGTCTAGAACCGTATACCGCGTCCATGTGAAACTCCTTCGACGAGTCGAGTTGTTTGGGAATGCAGCTCTAAATGGGAGGTAAATTTCTTCTAAAGCTAAATATTGGCCAGAGACCGATAGCGCACAAGTAGAGTGATCGAAAGATGAAAAGCACTTTGAAAAGAGAGTTAAACAGTATGTGAAATTGTTGAAAGGGAAGCGCTTGCAACCAGACTTGTGTTTAACGGTTCCACCACTGTTCGTGGTTTATTCCGTTATTTCCAGGCCAGCATCGGTTTGGGTGGTTAGTTAAAGACATTGGGAATGTATCTCCTTCGACTTATAGCCCTTTGTGTAATGTGACCTACCCGGACCGAGGCACGCGCATCTGCTCGGATGCTGGCGTAATGGTTGTAAGCGGCCCGTCTTGAAACACGGACCAAGGAGTCTAACATCTATGCGAGTGTTCGGGTGTCAAACCCTACGCGGAATGAAAGTGAACGGAGGTAGGAACCCGTTACGGTGCACTATCGACCGATCCTGATGTCTTCGGATGGATTTGAGTAAGAGCATAGCTGTTGGGACCCGAAAGATGGTGAACTATGCGCGGATAGGGTGAAGCCAGAGGAAACTCTGGTGGAGGCTCGCAGCGGTTCTGACGTGCAAATCGATCGTCAAATCTACGC----------------------------------------------------------------------------------------------------------------------------------------------------------------------------------------------------------------------------------------------------------------------------------------------------------------------------------------------------------------------------------------------------------------------------------------------------------------------------------------------------------------------------------------------------------------------------------------------------------------------------------------------------------------------------------------------------------------------------------------------------------------------------------------------------------------------------------------------------------------------------------------------------------------------------------------------------------------------------------------------------------------------------------------------------------------------------------------------------------------------------------------------------------------------------------------------------------------------------------------------------------------------------------------------------------------------------------------------------------------------------------------------------------------------------------------------------------------------------------------------------------------------------------------------------------------------------------------------------------------------------------------------------------------------------------------------------------------------------------------------------------------------------------------------------------------------------------------------------------------------------------------------------------------------------------------------------------------------------------------------------------------------------------------------------------------------------------------------------------------------------------------------------------------------------------------------------------------------------------------------------------------------------------
	Penicillium_arizonense                           ---------------------------------------------------------------------------------------------------------------------------------------------------------------------------------------------------------------------------------------------------------------------------------------------------------------------------------------------------------------------------------------------------------------------------------------------------------------------------------------------------------------------------------------------------------------------------------------------------------------------------------------------------------------------------------------------------------------------------------------------------------------------------------------------------------------------------------------------------------------------------------------------------------------------------------------------------CCCCAGTAACGGCGAGTGAAGCGGCAAGAGCTCAAATTTGAAAGCTGGCGGGGTCCGCATTGTAATTTGCAGAGGATGCTTCGGGGCGGTCCATCTAAGTTCCCTGGAACGGGACGTCATAGAGGGTGAAAATCCCGTATGGGATGGGGTGTCCCGCCCGTGTGAAGCTCCTTCGACGAGTCGAGTTGTTTGGGAATGCAGCTCTAAATGGGTGGTAAATTTCATCTAAAGCTAAATATTGGCCGGAGACCGATAGCGCACAAGTAGAGTGATCGAAAGATGAAAAGCACTTTGAAAAGAGAGTTAAAAAGCACGTGAAATTGTTGAAAGGGAAGCGCTTGCGACCAGACTCGCTCGCGG-GGTTCAGCCGGCATTCCCGGTGTACTTCCCCGCGGGCGGGCCAACGTCGGTTTGGGCGGTCGGTCAAAGGCCCTCGGAAGGTAACGCCCCAGTCTTATAGCCGAGGGTGCAATGCGACCTGCCTAGACCGAGGAACGCGCTTCGGCTCGGACGTTGGCATAATGGTCGTAAGCGACCCGTCTTGAAACACGGACCAAGGAGTCTAACATCTACGCGAGTGTTCGGGTGTCAAACCCTGCGCGCAGTGAAAGCGAACGGAGGTGGGAACCCTTT-GGGTGCACCATCGACCGATCCTGATGTCTTCGGATGGATTTGAGTAAGAGCGTAGCTGTTGGGACCCGAAAGATGGTGAACTATGCCTGAATAGGGCGAAGCCAGAGGAAACTCTGGTGGAGGCTCGTAGCGGTTCTGACGTGCAAATCGATCGTCGAATTTGGGT----------------------------------------------------------------------------------------------------------------------------------------------------------------------------------------------------------------------------------------------------------------------------------------------------------------------------------------------------------------------------------------------------------------------------------------------------------------------------------------------------------------------------------------------------------------------------------------------------------------------------------------------------------------------------------------------------------------------------------------------------------------------------------------------------------------------------------------------------------------------------------------------------------------------------------------------------------------------------------------------------------------------------------------------------------------------------------------------------------------------------------------------------------------------------------------------------------------------------------------------------------------------------------------------------------------------------------------------------------------------------------------------------------------------------------------------------------------------------------------------------------------------------------------------------------------------------------------------------------------------------------------------------------------------------------------------------------------------------------------------------------------------------------------------------------------------------------------------------------------------------------------------------------------------------------------------------------------------------------------------------------------------------------------------------------------------------------------------------------------------------------------------------------------------------------------------------------------------------------------------------------------------------------
	Penicillium_thymicola                            ATACGGGGAG-GTAGTGACAATAAATACTGATACGGGGCTCTTTTGGGTCTCGTAATTGGAATGAGAACAATTTAAATCCCTTAACGAGGAACAATTGGAGGGCAAGTCTGGTGCCAGCAGCCGCGGTAATTCCAGCTCCAATAGCGTATATTAAAGTTGTTGCAGTTAAAAAGCTCGTAGTTGAACCTTGGGTCTGGCTGGCCGGTCCGCCTCACCGCGAGTACTGGTCCGGCTGGACCTTTCCTTCTGGGGAACC-TCATGGCCTTCACTGGCTGTGG-GGGGAACCAGGACTTTTACTGTGAAAAAATTAGAGTGTTCAAAGCAGGCCTTTGCTCGAATACATTAGCATGGAATAATAGAA-----------------------------TAGGACGTGTGGTTC-TATTTTGTTGGTTTCTAGGACCGCCGTAATGATTAATAGGGATAGTCGGGGGCGTCAGTATTCAGCTGTCAGAGGTGAAATTCTTGGATTTGCTGAAGACTAACTACTGCGAAAGCATTCGCCAAGGATGTTTTCATTAATCAGGGAACGAAAGTTAGGGGATCGAAGACGATCAGATACCGTCGTAGTCTTAACCATAAACTATGCCGACTAGGGATCGGACGG-GATTCTAT-AATGACCCGTTCGGCACCTTACGAGAAATCA-AAGTTTTTGGGTTCTGGGGGGAGTATGGTCGCAAGGCTGAAACTTAAAGAAATTGACGGAAGGGCACCACAAGGCGTGGAGCCTGCGGCTTAATTTGACCCAACACGGGGAAACTCACCAGGTCCAGACAAAATAAGGATTGACAGATTGAGAGCTCTTTCTTGATCTTTTGGATGGTGGTGCATGGCCGTTCTTAGTTGGTGGAGTGATTTGTCTGCTTAATTGCGATAACGAACGAGCCCCAGTAACGGCGAGTGAAGCGGCAAGAGCTCAAATTTGAAAGCTGGCGGGGTCCGCATTGTAATTTGCAGAGGATGCTTCGGGGCGGTCCATCTAAGTGCCCTGGAACGGGACGTCATAGAGGGTGAGAATCCCGTATGGGATGGGGTGTCCCGCCCGTGTGAAGCTCCTTCGACGAGTCGAGTTGTTTGGGAATGCAGCTCTAAATGGGTGGTAAATTTCATCTAAAGCTAAATATTGGCCGGAGACCGATAGCGCACAAGTAGAGTGATCGAAAGATGAAAAGCACTTTGAAAAGAGAGTTAAAAAGCACGTGAAATTGTTGAAAGGGAAGCGCTTGCGACCAGACTCGCTCGCGG-GGTTCAGCCGGCATTCCCGGTGTACTTCCCCGCGGGCGGGCCAGCGTCGGTTTGGGCGGTCGGTCAAAGGCCCTCGGAAGGTAACGCCCCAGTCTTATAGCCGAGGGTGCAATGCGACCTGCCTAGACCGAGGAACGCGCTTCGGCTCGGACGCTGGCATAATGGTCGTAAACGACCCGTCTTGAAACACGGACCAAGGAGTCTAACATCTACGCGAGTGTTCGGGTGTCAAACCCTGCGCGAAGTGAAAGCGAACGGAGGTGGGAACCCTTGCGGGTGCACCATCGACCGATCCTGAAGTCTTCGGATGGATTTGAGTAAGAGCGTAGCTGTTGGGACCCGAAAGATGGTGAACTATGCCTGAATAGGGCGAAGCCAGAGGAAACTCTGGTGGAGGCTCGTAGCGGTTCTGACGTGCAAATCGATCGTCGAATTTGGGTATGGGTAAAGAAGAGCGTAGCCACATCAACATCGTCGTTATCGGCCACGTCGATTCCGGCAAGTCTACCACCACT---GGTCACATGATCTACAAGTGTGGTGGTATTGACCAGCGTACCATCGAGAAGTTCGAGAAGGAGGCTGCTGAGCTCGGAAAGGGTTCTTTCAAGTACGCCTGGGTTCTTGACAAACTCAAGGCTGAGCGTGAGCGTGGTATCACCATCGATATCGCCCTCTGGAAGTTCCAGACCGCCAAGTATGAGGTCACCGTCATCGATGCCCCCGGTCACCGTGATTTCATCAAGAACATGATCACTGGTACCTCCCAGGCCGATTGCGCTATTCTCATCATCGCCTCCGGCACTGGTGAGTTCGAGGCTGGTATCTCCAAGGATGGCCAGACCCGTGAGCACGCTCTGCTCGCTTTCACCCTCGGTGTTAAGCAGCTCATCGTTGCCCTCAACAAGATGGACACCTGCAAGTGGTCCGAGGAGCGTTACAACGAGATTGTCAAGGAGACCTCCAACTTCATCAAGAAGGTCGGCTACAACCCCAAGTCCGTTCCCTTCGTCCCCATCTCCGGCTTCAACGGCGACAACATGCTTGAGGCTTCCACCAACTGCCCCTGGTACAAGGGTTGGGAGAAGGAGACCAAGGCTGGC---AAGTCCACCGGAAAGACCCTCCTCGAGGCCATTGACGCCATCGAGACTCCCGTCCGTCCCTCCAACAAGCCCCTCCGTCTTCCCCTCCAGGATGTGTACAAGATCTCCGGTATTGGCACAGTTCCCGTCGGTCGTGTCGAGACTGGTATCATTTCCCCCGGCATGATCGTCACCTTCGCCCCCGCCAACGTCACCACTGAAGTCAAGTCCGTTGAGATGCACCACCAGCAGCTCAAGGCCGGTAACCCCGGTGACAACGTCGGCTTCAACGTCAAGAACGTTTCCGTCAAGGAGGTTCGCCGTGGTAACGTCGCTTCCGACTCCAAGAACGACCCCGCCGCCGCCTGTGACTCCTTCAACGCTCAGGTCATTGTCCTGAACCACCCCGGTCAGGTCGGCGCTGGATACGCTCCAGTCCTCGATTGCCACACTGCCCACATTGCTTGCAAGTTCTCCGAGCTCCTCGAGAAGATCGATCGCCGTACCGGTAAGGCCACCGAGACCTCCCCCAAGTTCATCAAGTCCGGTGATGCCGCTATCGTCAAGATGGTTCCCTCCAAGCCCATGTGTGTTGAGGCCTTCACCGACTACCCCCCTCTCGGTCGTTTCGCCGTCCGTGACATGCGCCAGACCGTTGCCGTCGGTGTCATCAAGTCCGTTGAGAAG---AACGCTGGTGGCGCTGGTAAGGTTACCAAGGCTGCTGCCAAGGCTGGT---AAGAAATAA---------CGAGGAGTTTGAACCGCAAGTGACACCCAACGCGACAAAGGTGTTTGTCAATGGTGTCTGGGTGGGTATT---CATCGGGACCCTTCGCACCTTGTTACTACGATGCAGAATCTGCGTCGA---CGAAACATGATCTCCCACGAAGTCAGTTTGATTCGTGACATTCGTGAACGGGAGTTCAAAATCTTCACCGATACTGGACGTGTCTGTCGGCCACTGTTCGTTATCGATAACGACCCCAAGAGTGAGAACTCGGGTGGATTGGTCCTTAACAAGGACCACATTCGGAAGCTC------------GAGTCCGAC------------AAAGACTTGCCAACAGACTTGGGCCCA---------GAAGAA---CGCCGTGAACAATACTTCGGATGGGATGGTCTGGTGCGTTCTGGAGCAGTGGAGTATGTCGATGCCGAAGAAGAAGAAACTATCATGATTGTCATGACCCCCGAGGACCTCGAGATCTCTCGCCAGCTTCAGGCTGGT------TACGCTCTGCCAGAAGACGAAACCAGCGACCCCAACAAGCGTGTTCGGTCGATTCTCAGCCAGCGTGCCCACACCTGGACGCACTGCGAAATTCATCCTAGTATGATCTTGGGTGTTTGCGCCAGTATTATTCCTTTCCCGGATCACAACCAGTCGCCGCGTAACACCTATCAGTCTGCCATGGGTAAACAAGCCATGGGTGTTTTCCTGACGAACTTTTCCCAGCGCATGGAGACTAT----------------------------------
	Phacidium_lauri                                  ---------------------------------------------------------------------------------------------------------------------------------------------------------------------------------------------------------------------------------------------------------------------------------------------------------------------------------------------------------------------------------------------------------------------------------------------------------------------------------------------------------------------------------------------------------------------------------------------------------------------------------------------------------------------------------------------------------------------------------------------------------------------------------------------------------------------------------------------------------------------------------------------------------------------------------------------------CCTCAGTAACGGCGAGTGAAGCGGCAACAGCTCAAATTTGAAATCTGGCAGGGTCCGAGTTGTAATTTGTAGAGGATGTTTCGGGGTGGCCGGTCTAAGTTCCTTGGAACAGGACGTCATAGAGGGTGAGAATCCCGTATGTGACTGGTAGCCTTGCTCATGTGAAACTCCTTCGACGAGTCGAGTTGTTTGGGAATGCAGCTCAAAATGGGTGGTAAATTTCATCTAAAGCTAAATATTGGCCAGAGACCGATAGCGCACAAGTAGAGTGATCGAAAGATGAAAAGCACTTTGGAAAGAGAGTTAAACAGTACGTGAAATTGTTGAAAGGGAAGCGCTTGCAACCAGACTTGCATGTAGCTGATCAACCGGTGTTCCCGGTGCACTCAGTTGCGTTCAGGCCAGCATCGGTTTCGACGGTTGGATAAAGGCCTTGGGAATGTAGCTCTCTCGTGTTATAGCCCAGGGTGCAATGCAGCCTGTTGGGACCGAGGACCGCGCTTCGGCTAGGATGCTGGCGTAATGGTTGTAAGCGACCCGTCTTGAAACACGGACCAAGGAGTCTAACATCTATGCGAGTGTTTGGGTGTCAAACCCTACGCGTAATGAAAGTGAACGGAGGTGAGAACCCTTAAGGGTGCATCATCGACCGATCCTGATGTCTTCGGATGGATTTGAGTAAGAGCATAGCTGTTGGGACCCGAAAGATGGTGAACTATGCCTGAATAGGGTGAAGCCAGAGGAAACTCTGGTGGAGGCTCGCAGCGGTTCTGACGTGCAAATCGATCGTCAAATTTGGGT----------------------------------------------------------------------------------------------------------------------------------------------------------------------------------------------------------------------------------------------------------------------------------------------------------------------------------------------------------------------------------------------------------------------------------------------------------------------------------------------------------------------------------------------------------------------------------------------------------------------------------------------------------------------------------------------------------------------------------------------------------------------------------------------------------------------------------------------------------------------------------------------------------------------------------------------------------------------------------------------------------------------------------------------------------------------------------------------------------------------------------------------------------------------------------------------------------------------------------------------------------------------------------------------------------------------------------------------------------------------------------------------------------------------------------------------------------------------------------------------------------------------------------------------------------------------------------------------------------------------------------------------------------------------------------------------------------------------------------------------------------------------------------------------------------------------------------------------------------------------------------------------------------------------------------------------------------------------------------------------------------------------------------------------------------------------------------------------------------------------------------------------------------------------------------------------------------------------------------------------------------------------------------
	Phaeomoniella_chlamydospora                      ------------------------------------------------------------------------------------------------------GCAAGTCTGGTGCCAGCAGCCGCGGTAATTCCAGCTCCAATAGCGTATATTAAAGTTGTTGCAGTTAAAAAGCTCGTAGTTGAACCTTGGGTCTGGCTGATCTGTCCTCCTCATCGAGCGCACGGATTCGGCTGGACCTTTCCTTCTGGGGAACC-CTATGCCCTTCACTGGGCGTAGTGGGGAACCAGGACTTTTACTTTGAAAAAATTAGAGTGTTCAAAGCAGGCCTTTGCTCGAATACATTAGCATGGAATAATAGAA-----------------------------TAGGACAT-CGGTTCTTATTTTGTTGGTTTCTAGGACCGCTGTAATGATTAATAGGGATAGTCGGGGGCGTCAGTATTCAATTGTCAGAGGTGAAATTCTTGGATTTATTGAAGACTAACTACTGCGAAAGCATTCGCCAAGGATGTTTTCATTAATCAGTGAACGAAAGTTAGGGGATCGAAGACGATCAGATACCGTCGTAGTCTTAACCATAAACTATGCCGACTAGGGATCGGACGGTGTTTCTTTGTATGACCCGTTCGGCACCTTACGAGAAATCA-AAGTTTTTGGGTTCTGGGGGGAGTATGGTCGCAAGGCTGAAACTTAAAGAA--------------------------------------------------------------------------------------------------------------------------------------------------------------------------------------------CCTCAGTAACGGCGAGTGAAGCGGCAAAAGCTCAAATTTGAAATCTGGCAGGGTCCGAGTTGTAATTTGTAGAGGATGTTTCGGGAAGACCGGTTTAAGTTCCTTGGAACAGGACGTCATAGAGGGTGAGAATCCCGTCTTGAACCGTCTGTCGCGTCCGTGTGAAACTCCTTCGACGAGTCGAGTTGTTTGGGAATGCAGCTCTAAATGGGAGGTAAATTTCTTCTAAAGCTAAATATTGGCCAGAGACCGATAGCGCACAAGTAGAGTGATCGAAAGATGAAAAGCACTTTGAAAAGAGAGTTAAACAGTATGTGAAATTGTTGAAAGGGAAGCTCTTGCAACCAGACTTGTTTCCAACGGTTCAACCGCTGTTTGTGGCCTATTCCGTTGG-TTCAGGCCAGCATCGGTTCGAGTGGTTAGTTAAAGACTTTGGGAATGTATCTCCTCCGACTTATAGCCCTTTGTGTAATGTGACCTACCTGGACCGAGGGACGCGCTTTTGCTCGGATGCTGGCGTAATGGTTGTAAGCGACCCGTCTTGAAACACGGACCAAGGAGTCTAACATCTATGCGAGTGTTAGGGTGTCAAACCCTACGCGGAATGAAAGTGAACGGAGGTAGGAACCCGCAAGGGCGCACTATCGACCGATCCTGATGTCTTCGGATGGATTTGAGTAAGAGCATAGCTGTTGGGACCCGAAAGATGGTGAACTATGCCTGAATAGGGTGAAGCCAGAGGAAACTCTGGTGGAGGCTCGCAGCGGTTCTGACGTGCAAATCGATCGTCAAATTTGGGTATGGGTAAGGAA---AAGACTCATATCAACGTCGTCGTTATCGGACACGTCGACTCCGGCAAGTCCACCACTACC---GGTCACTTGATCTACAAGTGCGGTGGTATCGACAAGCGTACCATTGAGAAGTTCGAGAAGGAAGCTGCTGAACTCGGAAAGGGTTCCTTCAAGTATGCCTGGGTTTTGGACAAGCTCAAGGCCGAGCGTGAGCGTGGTATCACCATCGATATCGCGCTCTGGAAGTTCGAGACTCCAAAGTACTTTGTCACTGTCATCGATGCCCCAGGCCATCGTGATTTCATCAAGAACATGATTACTGGTACTTCCCAAGCCGACTGTGCCATTCTTATCATCGCCGCTGGTACTGGTGAATTCGAAGCCGGTATCTCCAAGGATGGTCAGACTCGTGAGCACGCTCTCCTTGCCTTCACCCTTGGTGTGAGACAACTCATTGTTGCCATCAACAAGATGGACACCACCAAGTGGTCCGAGGATCGTTACAACGAAATCATCAAGGAAACCTCCACCTTCATCAAGAAGGTCGGATACAACCCAAAGACCGTCCCATTCGTTCCCATCTCCGGTTTCAATGGTGACAACATGATTGAGGCCTCCTCCAACTGCCCATGGTACAAGGGTTGGGAGAAGGAGACCAAGGCTGGA---AAGTCCTCTGGCAAGACCCTCCTCGAGGCCATTGACGCCATTGACCCACCTTCCCGCCCAACTGACAAGCCTCTCCGTCTTCCTCTCCAGGATGTCTATAAGATCGGTGGTATTGGAACAGTACCAGTCGGTCGTGTTGAGACTGGTATCATCAAGGCCGGTATGGTCGTTACTTTCGCTCCAGCCAATGTCACCACTGAAGTCAAGTCCGTCGAAATGCACCACGAGCAATTGACCGAGGGTGTTCCAGGCGACAACGTTGGTTTCAACGTCAAGAACGTTTCCGTCAAGGAAATCCGTCGTGGTAACGTTGCTGGTGACTCCAAGAACGACCCACCAAAGGGTTGCGATTCCTTCAACGCCCAAGTCATCGTTCTCAACCACCCAGGTCAAGTCGGTGCTGGTTACGCTCCAGTCTTGGATTGCCACACTGCCCACATTGCCTGCAAGTTCTCTGAGCTTCTTGAGAAGATTGATCGTCGTACCGGAAAGTCGATCGAAAACAACCCCAAGTTCATCAAGTCTGGTGATGCTGCCATCGTAAAGATGATTCCATCCAAGCCAATGTGTGTTGAGGCTTTCACTGAATACCCACCTTTGGGTCGTTTCGCCGTCCGTGACATGCGTCAAACTGTTGCTGTTGGTGTCATCAAGTCCGTTGAGAAGACTGACAAGGGTGCT---GGCAAGGTCACCAAGGCTGCCCAAAAGGCTTCC---AAGAAGTAA----------GAAGATTGGGAACCGCGACTTTCTCCTACGGCGACCAAAATCTTCTTGAATGGTGTCTGGTTTGCTGTCGTAAGAGAAGATCCAAAATCGCTTGTTGATACCTTCAAGAGACTGAGAAGA---CGAGGCATGATCGACTGGCAGATGAGCTTGGTCTGGGATATTCGAGACAAAGAGTTCCGAATCAATATGGACGCTGGTCGTATAATTCGACCTCTTTTTATTGTCAACAACGATCTTTCCAGCAACAATAATGGCCATCTAGAGCTGACAAAGGATCATCTACGTCGTCTC------------GACAATACTCGC---GCCTTGAAAAATGACCCCATGGCAGGACCGGAAGAG------ACATGGCCGGAG------CCATATTTTGGTTGGCAGCAACTTCTAGAGGAAGGTATTGTTGAGTATCTTGACGCGGAGGAAGAAGAGACCGCCATGATTGCCATGACTCCAATGGATCTACAGACTTCCTTGGAAGTCCGACAAGGA------------TGGGTCATCGAACCGTCCGATGATCCTCTTCACCGTGTCGAGCCCTTGTTGAACCCGAGCAGTCATTCGTTTACTCACTGCGAAATACACCCCAGCATGATTCTTGGTATCTGTGCCAGCATCATTCCTTTCCCAGATCACAACCAGTCTCCTCGTAATACATATCAATCCGCCATGGGTAAACAAGCCATGGGTATATTCCTTACAAACTTCGATCAGCGTATGGAGAC-------------------------------------
	Phragmocapnias_asiticus                          ---------------------------------------------------------------------------------------------------------------------------------------------------------------------------------------------------------------------------------------------------------------------------------------------------------------------------------------------------------------------------------------------------------------------------------------------------------------------------------------------------------------------------------------------------------------------------------------------------------------------------------------------------------------------------------------------------------------------------------------------------------------------------------------------------------------------------------------------------------------------------------------------------------------------------------------------------CCCTAGTAACGGCGAGTGAAGCGGCAACAGCTCAGATTTGAAATCTGGCGGCGTCCGAGTTGTAATCTGTAGAGGATGCTTTTGGTAGCCCGGTCTAAGTCCCCTGGAACGGGGCGTCACAGAGGGTGAGAATCCCGTATGTGACCGGA-AGGGGCCCTCTACATAGCTCCTTCGACGAGTCGAGTTGTTTGGGAATGCAGCTCTAAATGGGAGGTAAATTCCTTCTAAAGCTAAATACCGGCCAGAGACCGATAGCGCACAAGTAGAGTGATCGAAAGATGAAAAGCACTTTGGAAAGAGAGTTAAAAAGCACGTGAAATTGTTGAAAGGGAAGCGCTTGCAACCAGACTTGTTGGCGG-TGTTCCGCCGGTCTTCCCGGTTTACTCACCGT-CTGCAGGCCAGCATCATCTGGGGCCGCTGGATAAAAGCGAGGGGAATGTGGCTCCCC-GTGTTATAGCCCCTCGTGCAATACAGCGAGCCTCGGGTGAGGTCCGCGCTTCGGCTAGGATGCTGGCGTAATGGTCGTAAGCGGCCCGTCTTGAAACACGGACCAAGGAGTCTAACATCTATGCGAGTGTTTGGGTGTCAAACCCTACGCGTAATGAAAGTGAACGGAGGTGGGAGCC--TTAGGGTGCACCATCGACCGATCCTGATGTCTTCGGATGGATTTGAGTAAGAGCATAGCTGTTGGGACCCGAAAGATGGTGAACTATGCCTGGATAGGGTGAAGCCAGAGGAAACTCTGGTGGAGGCTCGCAGCGGTTCTGACGTGCAAATCGATCGTCAAATTTGGGT----------------------------------------------------------------------------------------------------------------------------------------------------------------------------------------------------------------------------------------------------------------------------------------------------------------------------------------------------------------------------------------------------------------------------------------------------------------------------------------------------------------------------------------------------------------------------------------------------------------------------------------------------------------------------------------------------------------------------------------------------------------------------------------------------------------------------------------------------------------------------------------------------------------------------------------------------------------------------------------------------------------------------------------------------------------------------------------------------------------------------------------------------------------------------------------------------------------------------------------------------------------------------------------------------------------------------------------------------------------------------------------------------------------------------------------------------------------------------------------------------------------------------------------------------------------------------------------------------------------------------------------------------------------------------------------------------------------------------------------------------------------------------------------------------------------------------------------------------------------------------------------------------------------------------------------------------------------------------------------------------------------------------------------------------------------------------------------------------------------------------------------------------------------------------------------------------------------------------------------------------------------------------------
	Phragmocapnias_betle                             ---------------------------------------------------------------------------------------------------------------------------------------------------------------------------------------------------------------------------------------------------------------------------------------------------------------------------------------------------------------------------------------------------------------------------------------------------------------------------------------------------------------------------------------------------------------------------------------------------------------------------------------------------------------------------------------------------------------------------------------------------------------------------------------------------------------------------------------------------------------------------------------------------------------------------------------------------CCCTAGTAACGGCGAGTGAAGCGGCAACAGCTCAGATTTGAAATCTGGCGGCGTCCGAGTTGTAATCTGTAGAGGATGCTTTTGGTAGCCCGGTCTAAGTCCCCTGGAACGGGGCGTCACAGAGGGTGAGAATCCCGTATGTGACCGGA-AGGGGCCCTCCACATAGCTCCTTCGACGAGTCGAGTTGTTTGGGAATGCAGCTCTAAATGGGAGGTAAATTCCTTCTAAAGCTAAATACCGGCCAGAGACCGATAGCGCACAAGTAGAGTGATCGAAAGATGAAAAGCACTTTGGAAAGAGAGTTAAAAAGCACGTGAAATTGTTGAAAGGGAAGCGCTTGCAACCAGACTTGTTGGCGG-TGTTCCGCCGGTCTTCCCGGTCTACTCACCGT-CTGCAGGCCAGCATCATCTGGGGCCGCTGGATAAAAGCGAGGGGAATGTGGCTCCCC-GTGTTATAGCCCCTCGTGCAATACAGCGAGCCTCGGGTGAGGTCCGCGCTTCGGCTAGGATGCTGGCGTAATGGTCGTAAGCGGCCCGTCTTGAAACACGGACCAAGGAGTCTAACATCTATGCGAGTGTTCGGGTGTCAAACCCTACGCGTAATGAAAGTGAACGGAGGTGGGAGCC--TTAGGGTGCACCATCGACCGATCCTGATGTCTTCGGATGGATTTGAGTAAGAGCATAGCTGTTGGGACCCGAAAGATGGTGAACTATGCCTGGATAGGGTGAAGCCAGAGGAAACTCTGGTGGAGGCTCGCAGCGGTTCTGACGTGCAAATCGATCGTCAAATTTGGGT----------------------------------------------------------------------------------------------------------------------------------------------------------------------------------------------------------------------------------------------------------------------------------------------------------------------------------------------------------------------------------------------------------------------------------------------------------------------------------------------------------------------------------------------------------------------------------------------------------------------------------------------------------------------------------------------------------------------------------------------------------------------------------------------------------------------------------------------------------------------------------------------------------------------------------------------------------------------------------------------------------------------------------------------------------------------------------------------------------------------------------------------------------------------------------------------------------------------------------------------------------------------------------------------------------------------------------------------------------------------------------------------------------------------------------------------------------------------------------------------------------------------------------------------------------------------------------------------------------------------------------------------------------------------------------------------------------------------------------------------------------------------------------------------------------------------------------------------------------------------------------------------------------------------------------------------------------------------------------------------------------------------------------------------------------------------------------------------------------------------------------------------------------------------------------------------------------------------------------------------------------------------------------
	Piedraia_hortae                                  ACACGGGGAG-GTAGTGACAATAAATACCGATACAGGGCTCTTTTGGGTCTTGTAATTGGAATGAGTACAGTTTAAATCCCTTAACGAGGAACAATTGGAGGGCAAGTCTGGTGCCAGCAGCCGCGGTAATTCCAGCTCCAATAGCGTATATTAAAGTTGTTGCAGTTAAAAAGCTCGTAGTTGAACCTTGGGCCTGGCCGGCCGGTCCGCCTCACCGCGTGCACTGGTTCGACCGGGCCTTCTCTTCTGGGGAATC-GCATGCCCTTTACTGGGCGTGTCGGGGAACCAGGACTTTTACTTTGAAAAAATTAGAGTGTTCAAAGCAGGCCTAAGCTCGAATACATTAGCATGGAATAATAGAA-----------------------------TAGGACGTGCGGTTC-TATTTTGTTGGTTTCCGGAACCGCCGTAATGATTAATAGGGATAGTCGGGGGCATCCGTATTCAATTGTCAGAGGTGAAATTCTTGGATTTATTGAAGACGAACTACTGCGAAAGCATTTGCCAAGGATGTTTTCATTAATCAG-GAACGAAAGTTAGGGGATCGAAGACGATCAGATACCGTCGTAGTCTTAACCATAAACTATGCCGACTCGGGATCGGTGGACGTTTCTTT-TTTGACTCCATCGGCACCGTACGAGAAATCA-AAGTTTCTGGGTTCTGGGGGGAGTATGGTCGCAAGGCTGAAACTTAAAGAAATTGACGGAAGGGCACCACCAGGCGTGGAGCCTGCGGCTTAATTTGACTCAACACGGGGAAACTCACCAGGTCCAGACACAATAAGGATTGACAGATTGAGAGCTCTTTCTTGATTTTGTGGGTGGTGGTGCATGGCCGTTCTTAGTTGGTGGAGTGATTTGTCTGCTTAATTGCGATAACGAACGAGCCTCAGTAACGGCGAGTGAAGCGGCAACAGCTCAAATTTGAAATCGGGC---GCCCGAGTTGTAATTTGCAGAGGATGCTTCTGGCAGCGCGGTCTAAGTCTCTTGGAACAGGGCGTCATAGAGGGTGAGAATCCCGTATGCGACCGGCCGCGCACCCTCCACGAAGCTCCTTCGACGAGTCGAGTTGTTTGGGAATGCAGCTCAAAATGGGAGGTAAATGTCTTCTAAAGCTAAATACCGGCCAGAGACCGATAGCGCACAAGTAGAGTGATCGAAAGATGAAAAGCACTTTGGAAAGAGAGTCAAACAGCACGTGAAATTGTTGAAAGGGAAGCGCATGCGCCCAGACGCGTCGGCGG-CGTTCCGCCGGTCTTCCAGGCTCACTTCGCCGCCGACGGGCCAGCATCGCTTGGGCGCGCCGGAAAAAGGCGCGGGGAATGTGGCCCCTTCGTGTTATAGCCTCGCGCGCCATGCGGCGACGCCCGAGCGAGGACCGCGCTTCGGCGAGGATGCTGGCGTAATGGGCGCCTGCGGCCCGTCTTGAAACACGGACCAAGGAGTCTAACATCTACGCGAGTGTTTGGGTGTCAAACCCGACGCGCAATGAAAGTGAACGGAGGTGGGAACCTTTGCGGGTGCACCATCGACCGATCCTGATGTCTTCGGATGGATTTGAGTAAGAGCGTAGCTGTTGGGACCCGAAAGATGGTGAACTATGCCTGAATAGGGTGAAGCCAGAGGAAACTCTGGTGGAGGCTCGCAGCGGTTCTGACGTGCAAATCGATCGTCAAATTTGGGTATGGGCAAGGAA---AAGACTCATATCAACGTCGTCGTTATCGGCCACGTCGATTCCGGCAAGTCGACGACCACT---GGCCACTTGATCTACAAGTGCGGTGGTATCGACAAGCGTACCATTGAGAAGTTTGAGAAGGAAGCCGCCGAATTGGGCAAGGGCTCATTCAAGTATGCCTGGGTGCTTGATAAGCTGAAGGCCGAGCGTGAGCGCGGTATCACCATCGATATTGCCCTCTGGAAGTTCGAGACTCCCAAGTACTACGTCACCGTCATTGATGCCCCCGGCCATCGCGACTTCATCAAGAACATGATTACTGGTACCTCGCAGGCCGACTGCGCCATTCTCATCATCGCCGCCGGCACCGGTGAGTTTGAGGCTGGAATCTCCAAGGATGGTCAGACTCGTGAGCACGCCCTGCTTGCGTATACGCTGGGTGTGAAGCAGCTCATCGTCGCCATCAACAAGATGGACACGACCAAGTGGTCCGAGGACCGCTACAATGAAATCATCAAGGAGACTTCCAGCTTCATCAAGAAGGTCGGCTACAACCCCAAGACCGTTCCCTTCGTCCCCATATCAGGCTTCAATGGTGACAACATGATCGAGCCATCGACCAACTGCCCCTGGTACAAGGGCTGGGAGAAGGAGACTAAGGCC------AAGGTTACTGGCAAGACGCTGCTTGAGGCCATTGATGCCATTGATCCCCCTAGCCGTCCTGTCGACAAACCTCTGCGCTTGCCCCTGCAGGATGTGTACAAGATTGGTGGTATCGGAACTGTTCCTGTCGGCCGTGTCGAGACGGGCACCATCAGCCCCGGCATGGTTGTTACTTTTGCCCCAGCTGGCGTCACCACTGAAGTGAAGTCGGTCGAGATGCACCACGAGCAGCTCCAGAAGGGCACCCCTGGTGACAATGTCGGCTTCAACGTGAAGAACGTCTCTGTCAAAGAGATCCGCCGTGGAAATGTTGCCGGTGATTCCAAGAATGACCCGCCAAAGGGCTGCGACAGCTTCAACGCCCAAGTCATTGTCCTCAACCATCCGGGTCAGATTGGCGCCGGCTATGCCCCAGTGCTCGACTGCCACACCGCTCACATTGCCTGCAAGTTTGCTGAGCTCCTTGAGAAGATTGACCGCCGTTCTGGCAAGTCGATTGAGCAGAACCCCAAGTTTGTCAAGTCTGGTGATGCCGCCATTGTCAAGATGATCCCCTCGAAGCCAATGTGCGTTGAGGCCTTCACCGACTATCCTCCTCTTGGACGCTTCGCCGTCCGTGATATGAGGCAGACGGTGGCCGTAGGCGTCATCAAGTCTGTGGTGAAGTCGGAGAAGTCT------GGCAAGGTGACGAAGTCTGCAGCCAAGGCTAGC---AAAAAATAAGGAGCTGCTCGAGGAATACAATGTCGTTCTGAACCCCGATGCCACAAAGGTCTTCCTCAACGGCACCTGGGTTGGCGTC---CACACAGATGGAGGCCGGCTGGCCAACACTCTCAAGAACCTGCGGCGG---TCAAACTTGATTGGAGCCGAAGTTACCATCATTCGCGATCCCCGGGCTCGGGAGATCAAACTCTTCACCGATGCCGGACGCATCTGTCGTCCGCTGTTTGTTGTAGAA------------AAAGAG------GGATACCTCGCCATTAAGCGAGAACACATTGACAACCTCCACGCTGACATGGCCATCATG---------TCACAAATGGAAGGCCAG---GGG---------CTCAGCGAAGAGCAGAAACAGGAGAACACGTTTGGCTGGCAGGGTCTGGTCGAGGCCGGTGTGGTCGAGTTCCTCGATGCCGAGGAAGAAGAGTCTGCCATGATCATCATGACTCCAGACGACCTGGAAGAATGGCGATATGCTCGCGCCGGT------CAGTACGTTGAAGAGGCCAACAAGGACGATCCCCATCGTCGTATCAAGGCTCCTCCTAATCCCACCGTGCGAACCTGGACACACTGCGAGATCCATCCTGCCATGATACTTGGTGTCTGCGCTTCCATCATCCCCTTCCCTGACCATAATCAGTCACCCCGTAATACCTACCAATCTGCCATGGGTAAACAAGCCATGGGAGTGACCCTCACCAACTATCCCGTCCGCATGGACACCATGGCC------------------------------
	Pleostigma_alpinum_A1025                         ATACGGGGAG-GTAGTGACAATAAATACTGATACAGGGCTCTTTTGGGTCTTGTAATTGGAATGAGTACAATTTAAATCCCTTAACGAGGAACAATTGGAGGGCAAGTCTGGTGCCAGCAGCCGCGGTAATTCCAGCTCCAATAGCGTATATTAAAGTTGTTGCAGTTAAAAAGCTCGTAGTTGAACTTTGGGTCTGGCTGATCTGTCCTCCTAATCGAGCGCACGGATTCGGTCGGACCTTTCCTTCTGGGGAACC-CTATGCCCTTCACTGGGCGTAGTGGGGAACCAGGA----------------------------------------------------------------------------------------------------------------------------------------------------------------------------------------------------------------------------------------------------------------------------------------------------------------------------------------------------------------------------------------------------------------------------------------------------------------------------------------------------------------------------------------------------------------------------------------------------------------------------------------------CCCTAGTAACGGCGAGTGAAGCGGTAAGAGCTCAAATTTAAAATCTGGCCCGGTCCGAGTTGTAATTTGTAGAGGATGTTTCGGGAAGGCTGGTTTAAGTTTCTTGGAACAGAACGTCATAGAGGGTGAGAGTCCCGTCTAGAACCGATAGCCGCGTCCATGTGAAACTCCTTCGACGAGTCGAGTTGTTTGGGAATGCAGCTCAAAATGGGTGGTAAATTTCATCTAAAGCTAAATATTGGCCAGAGACCGATAGCGCACAAGTAGAGTGATCGAAAGATGAAAAGCACTTTGAAAAGAGAGTTAAACAGTATGTGAAATTGTTGAAAGGGAAGCGCTTGCAACCAGACTTGTGTGTAGCGGTTCCCCCAGTCTTCCTGGGCTACTCCGTTATATCCAGGCCAGCATCGGTTCGGGTGGTCGGTTAAAGGTCCTGGGAATGTATCTCCTTCGACTTATAGCCCAGGGCGTAATGCGGCCTACCTGGACCGAGGAACGCGCTCTTGCTCGGATGCTGGCGTAATGGTTGTAAGCGGCCCGTCTTGAAACACGGACCAAGGAGTCTAACATCTATGCGAGTGTTAGGGTGTCAAACCCTACGCGTAATGAAAGTGAACGGAGGTAAGAACCCTTAAGGGTGCATTATCGACCGATCCTGATGTTCTCGGATGGATTTGAGTAAGAGCATAGCTGTTGGGACCCGAAAGATGGTGAACTATGCCTGAATAGGGTGAAGCCAGAGGAAACTCTGGTGGAGGCTCGCAGCGGTTCTGACGTGCAAATCGATCGTCAAATTTAGGT----------------------------------------------------------------------------------------------------------------------------------------------------------------------------------------------------------------------------------------------------------------------------------------------------------------------------------------------------------------------------------------------------------------------------------------------------------------------------------------------------------------------------------------------------------------------------------------------------------------------------------------------------------------------------------------------------------------------------------------------------------------------------------------------------------------------------------------------------------------------------------------------------------------------------------------------------------------------------------------------------------------------------------------------------------------------------------------------------------------------------------------------------------------------------------------------------------------------------------------------------------------------------------------------------------------------------------------------------------------------------------------------------------------------------------------------------------------------------------------------------------------------------------------------------------------------------------------------------------------------------------------------------------------------------------------------------------------------------------------------------------------------------------------------------------------------------------------------------------------------------------------------------------------------------------------------------------------------------------------------------------------------------------------------------------------------------------------------------------------------------------------------------------------------------------------------------------------------------------------------------------------------------------
	Pleostigma_alpinum_A945                          ---------------------------------------------------------------------------------------------------------------------------------------------------------------------------------------------------------------------------------------------------------------------------------------------------------------------------------------------------------------------------------------------------------------------------------------------------------------------------------------------------------------------------------------------------------------------------------------------------------------------------------------------------------------------------------------------------------------------------------------------------------------------------------------------------------------------------------------------------------------------------------------------------------------------------------------------------CCCTAGTAACGGCGAGTGAAGCGGTAAGAGCTCAAATTTAAAATCTGGCCCGGTCCGAGTTGTAATTTGTAGAGGATGTTTCGGGAAGGCTGGTTTAAGTTTCTTGGAACAGAACGTCATAGAGGGTGAGAGTCCCGTCTAGAACCGATAGCCGCGTCCATGTGAAACTCCTTCGACGAGTCGAGTTGTTTGGGAATGCAGCTCAAAATGGGTGGTAAATTTCATCTAAAGCTAAATATTGGCCAGAGACCGATAGCGCACAAGTAGAGTGATCGAAAGATGAAAAGCACTTTGAAAAGAGAGTTAAACAGTATGTGAAATTGTTGAAAGGGAAGCGCTTGCAACCAGACTTGTGTGTAGCGGTTCCCCCAGTCTTCCTGGGTTACTCCGTTATATCCAGGCCAGCATCGGTTCGGGTGGTCGGTTAAAGGTCCTGGGAATGTATCTCCTTCGACTTATAGCCCAGGGCGTAATGCGGCCTACCTGGACCGAGGAACGCGCTCTTGCTCGGATGCTGGCGTAATGGTTGTAAGCGGCCCGTCTTGAAACACGGACCAAGGAGTCTAACATCTATGCGAGTGTTAGGGTGTCAAACCCTACGCGTAATGAAAGTGAACGGAGGTAAGAACCCTTAAGGGCGCATTATCGACCGATCCTGATGTTCTCGGATGGATTTGAGTAAGAGCATAGCTGTTGGGACCCGAAAGATGGTGAACTATGCCTGAATAGGGTGAAGCCAGAGGAAACTCTGGTGGAGGCTCGCAGCGGTTCTGACGTGCAAATCGATCGTCAAATTTAGGT----------------------------------------------------------------------------------------------------------------------------------------------------------------------------------------------------------------------------------------------------------------------------------------------------------------------------------------------------------------------------------------------------------------------------------------------------------------------------------------------------------------------------------------------------------------------------------------------------------------------------------------------------------------------------------------------------------------------------------------------------------------------------------------------------------------------------------------------------------------------------------------------------------------------------------------------------------------------------------------------------------------------------------------------------------------------------------------------------------------------------------------------------------------------------------------------------------------------------------------------------------------------------------------------------------------------------------------------------------------------------------------------------------------------------------------------------------------------------------------------------------------------------------------------------------------------------------------------------------------------------------------------------------------------------------------------------------------------------------------------------------------------------------------------------------------------------------------------------------------------------------------------------------------------------------------------------------------------------------------------------------------------------------------------------------------------------------------------------------------------------------------------------------------------------------------------------------------------------------------------------------------------------------
	Pleostigma_frigidum_A980                         ---------------------------------------------------------------------------------------------------------------------------------------------------------------------------------------------------------------------------------------------------------------------------------------------------------------------------------------------------------------------------------------------------------------------------------------------------------------------------------------------------------------------------------------------------------------------------------------------------------------------------------------------------------------------------------------------------------------------------------------------------------------------------------------------------------------------------------------------------------------------------------------------------------------------------------------------------CCTTAGTAACGGCGAGTGAAGCGGGAACAGCTCAAATTTGAAATCTGGCTGGG-CTGAGTTGTAATTTGTAGAGGATGTTTCGGGAAGGCTGGTGTAAGTTTCTTGGAACAGAACGTCATAGAGGGTGAGAGTCCCGTCTAGCACCGGCCGCCGCGTCCATGTGAAACTCCTTCGACGAGTCGAGTTGTTTGGGAATGCAGCTCAAAATGGGTGGTAAATTTCATCTAAAGCTAAATATTGACCGGAGACCGATAGCGCACAAGTAGAGTGATCGAAAGATGAAAAGCACTTTGAAAAGAGAGTTAAACAGTATGTGAAATTGTTGAAAGGGAAGCGCTTGCCACCAGACTTGAGCGTGACGGCTCCCCTCGTCTTCCGGGGCTATTCCGTCATGTCCAGGCCAGCATCGGTCCGGGTGGTCGGTTAAAGGCTTTGGGAATGTATCTTCTTCGACTTATAGCCCAGGGTGTAATGCGGCCTACCCGGACCGAGGAACGCGCTTCGGCTCGGATGCTGGCGTAATGGTTGTAAGCGGCCCGTCTTGAAACACGGACCAAGGAGTCTAACATCTATGCGAGTGTTAGGGCGTCAAACCCTGCGCGTAATGAAAGTGAACGGAGGTAAGAACCTTAA-GGGCGCATTATCGACCGATCCTGATGTCTTCGGATGGATTTGAGTAAGAGCATAGCTGTTGGGACCCGAAAGATGGTGAACTATGCCTGAATAGGGTGAAGCCAGAGGAAACTCTGGTGGAGGCTCGCAGCGGTTCTGACGTGCAAATCGATCGTCAAATTTGGGT----------------------------------------------------------------------------------------------------------------------------------------------------------------------------------------------------------------------------------------------------------------------------------------------------------------------------------------------------------------------------------------------------------------------------------------------------------------------------------------------------------------------------------------------------------------------------------------------------------------------------------------------------------------------------------------------------------------------------------------------------------------------------------------------------------------------------------------------------------------------------------------------------------------------------------------------------------------------------------------------------------------------------------------------------------------------------------------------------------------------------------------------------------------------------------------------------------------------------------------------------------------------------------------------------------------------------------------------------------------------------------------------------------------------------------------------------------------------------------------------------------------------------------------------------------------------------------------------------------------------------------------------------------------------------------------------------------------------------------------------------------------------------------------------------------------------------------------------------------------------------------------------------------------------------------------------------------------------------------------------------------------------------------------------------------------------------------------------------------------------------------------------------------------------------------------------------------------------------------------------------------------------------------
	Pleostigma_lichenophilum_A926                    ACACGGGGAG-GTAGTGACAATAAATACTGATACAGGGCTCTTTTGGGTCTTGTAATTGGAATGAGAACAATTTAAATCCCTTAACGAGGAACAATTGGAGGGCAAGTCTGGTGCCAGCAGCCGCGGTAATTCCAGCTCCAATAGCGTATATTAAAGTTGTTGCAGTTAAAAAGCTCGTAGTTGAACTTTGGGTCTGGCTGATCTGTCCTCCTAATCGAGCGCACGGATTCGGTCGGACCTTTCCTTCTGGGGAACC-CTATGCCCTTCACTGGGCGTAGCGGGGAACCAG------------------------------------------------------------------------------------------------------------------------------------------------------------------------------------------------------------------------------------------------------------------------------------------------------------------------------------------------------------------------------------------------------------------------------------------------------------------------------------------------------------------------------------------------------------------------------------------------------------------------------------------------CCCTAGTAACGGCGAGTGAAGCGGTAACAGCTCAAATTTGAAATCTGGCCGGGTCCGAGTTGTAATTTGTAGAGGATGTTTCGGGAAGGCTGGTTTAAATTTCTTGGAACAGAATGTCATAGAGGGTGAGAGTCCCGTCTAGAACCGATGGCCGCGTCCATGTGAAACTCCTTCGACGAGTCGAGTTGTTTGGGAATGCAGCTCAAAATGGGTGGTAAATTTCATCTAAAGCTAAATATTGGCCAGAGACCGATAGCGCACAAGTAGAGTGATCGAAAGATGAAAAGCACTTTGAAAAGAGAGTTAAACAGTATGTGAAATTGTTGAAAGGGAAGCGCTTGCAACCAGACTTGCGTGTGGCGGTTCCCCCGGTCTTCCCGGGCTACTCCGTCACATTCGGGCCAGCATCGGTTTGGGTGGTTGGTGAAAGGCCCCGAGAATGTATCTCCTCCGACTTATAGCTCGGGGCGTAATGCGGCCTACCTGGACCGAGGAACGCGCTTTTGCTCGGATGCTGGCGTAATGGTTGTAAGCGGCCCGTCTTGAAACACGGACCAAGGAGTCTAACATCTATGCGAGTGTTAGGGTGTCAAACCCTGCGCGTAATGAAAGTGAACGGAGGTAAGAACCCTCAAGGGCGCATTATCGACCGATCCTGATGTCTTCGGATGGATTTGAGTAAGAGCATAGCTGTTGGGACCCGAAAGATGGTGAACTATGCCTGAATAGGGTGAAGCCAGAGGAAACTCTGGTGGAGGCTCGCAGCGGTTCTGACGTGCAAATCGATCGTCAAATTTGGGT----------------------------------------------------------------------------------------------------------------------------------------------------------------------------------------------------------------------------------------------------------------------------------------------------------------------------------------------------------------------------------------------------------------------------------------------------------------------------------------------------------------------------------------------------------------------------------------------------------------------------------------------------------------------------------------------------------------------------------------------------------------------------------------------------------------------------------------------------------------------------------------------------------------------------------------------------------------------------------------------------------------------------------------------------------------------------------------------------------------------------------------------------------------------------------------------------------------------------------------------------------------------------------------------------------------------------------------------------------------------------------------------------------------------------------------------------------------------------------------------------------------------------------------------------------------------------------------------------------------------------------------------------------------------------------------------------------------------------------------------------------------------------------------------------------------------------------------------------------------------------------------------------------------------------------------------------------------------------------------------------------------------------------------------------------------------------------------------------------------------------------------------------------------------------------------------------------------------------------------------------------------------------------
	Pleostigma_lichenophilum_A952                    ---------------------------------------------------------------------------------------------------------------------------------------------------------------------------------------------------------------------------------------------------------------------------------------------------------------------------------------------------------------------------------------------------------------------------------------------------------------------------------------------------------------------------------------------------------------------------------------------------------------------------------------------------------------------------------------------------------------------------------------------------------------------------------------------------------------------------------------------------------------------------------------------------------------------------------------------------CCCTAGTAACGGCGAGTGAAGCGGTAACAGCTCAAATTTGAAATCTGGCCGGGTCCGAGTTGTAATTTGTAGAGGATGTTTCGGGAAGGCTGGTTTAAATTTCTTGGAACGGAATGTCATAGAGGGTGAGAATCCCGTCTAGAACCGGTGGCCGCGTCCATGTGAAACTCCTTCGACGAGTCGAGTTGTTTGGGAATGCAGCTCAAAATGGGTGGTAAATTTCATCTAAAGCTAAATATTGGCCAGAGACCGATAGCGCACAAGTAGAGTGATCGAAAGATGAAAAGCACTTTGAAAAGAGAGTTAAACAGTATGTGAAATTGTTGAAAGGGAAGCGCTTGCAACCAGACTTGCGTGTGGCGGTTCCCCCAGTCTTCCTGGGCTACTCCGTCACATCCAGGCCAGCATCGGTTCCGGTGGCCGGTTAAAGGCCTGGGGAATGTATCTCCTTCGACTTATAGCCCCAGGTGTAATGCGGCCTACCGGGACCGAGGAACGCGCTTCTGCTCGGATGCTGGCGTAATGGTTGTAAGCGGCCCGTCTTGAAACACGGACCAAGGAGTCTAACATCTATGCGAGTGTTAGGGTGTCAAACCCGGCGCGTAATGAAAGTGAACGGAGGTAAGAACCCTCAAGGGCGCATTATCGAC????????????????????????????????????????????????????????????GTGAACTATGCCTGAATAGGGTGAAGCCAGAGGAAACTCTGGTGGAGGCTCGCAGCGGTTCTGACGTGCAAATCGATCGTCAAATTTGGGT----------------------------------------------------------------------------------------------------------------------------------------------------------------------------------------------------------------------------------------------------------------------------------------------------------------------------------------------------------------------------------------------------------------------------------------------------------------------------------------------------------------------------------------------------------------------------------------------------------------------------------------------------------------------------------------------------------------------------------------------------------------------------------------------------------------------------------------------------------------------------------------------------------------------------------------------------------------------------------------------------------------------------------------------------------------------------------------------------------------------------------------------------------------------------------------------------------------------------------------------------------------------------------------------------------------------------------------------------------------------------------------------------------------------------------------------------------------------------------------------------------------------------------------------------------------------------------------------------------------------------------------------------------------------------------------------------------------------------------------------------------------------------------------------------------------------------------------------------------------------------------------------------------------------------------------------------------------------------------------------------------------------------------------------------------------------------------------------------------------------------------------------------------------------------------------------------------------------------------------------------------------------------------
	Pleostigmataceae_sp_L3258                        --------------------------------------------------------------------------------------------------------------------------------------------------------------------------------------------------------------------------------------------------------------------------------------------------------------------------------------------------------------------------------------------------------------------------------------------------------------------------------------------------------------------------------------------------------------------------------------------------------------------------------------------------------------------------------------------------------------------------------------------------------------------------------------------------------------------------------------------------------------------------------------------------------------------------------------------------------------------------------------ATTTAAAATCTGGTCGGGCCCGAGTTGTAATTTGTAGAGGATGTTTCGGGAAGGCTGGTTTAAGCTTCTTGGAACAGAACGTCATAGAGGGTGAGAGTCCCGTCTAGAACCGACCGCCGCGTCCATGTGAAACTCCTTCGACGAGTCGAGTTGTTTGGGAATGCAGCTCAAAATGGGTGGTAAATTTCATCTAAAGCTAAATATTGGCCAGAGACCGATAGCGCACAAGTAGAGTGATCGAAAGATGAAAAGCACTTTGAAAAGAGAGTTAAACAGTATGTGAAATTGTTGAAAGGGAAGCGCTTGCAACCAGACTTGTGTGTCGCGGTTCCCCCGGTCTTCCCGGGCTATTCCGTTATATCCAGGCCAGCATCGGTTCGGGTGGTTGGTTAAAGGTCTCGGGAATGTATCTCCTTCGACTTATAGCCCGGGGCGTAATGCGGCCTACCTGGACCGAGGAACGCGCTTTTGCTCGGATGCTGGCGTAATGGTTGTAAGCGGCCCGTCTTGAAACACGGACCAAGGAGTCTAACATCTATGCGAGTGTTAGGGTGTCAAACCCTGCGCGTAATGAAAGTGAACGGAGGTAAGAACTTTAA-GGGCGCATTATCGACCGATCCTGATGTCTTCGGATGGATTTGAGTAAGAGCATAGCTGTTGGGACCCGAAAGATGGTGAACTATGCCTGAATAGGGTGAAGCCAGAGGAAACTCTGGTGGAGGCTCGCAGCGGTTCTGACGTGCAAATCGATCGTCAAATTTGGGT----------------------------------------------------------------------------------------------------------------------------------------------------------------------------------------------------------------------------------------------------------------------------------------------------------------------------------------------------------------------------------------------------------------------------------------------------------------------------------------------------------------------------------------------------------------------------------------------------------------------------------------------------------------------------------------------------------------------------------------------------------------------------------------------------------------------------------------------------------------------------------------------------------------------------------------------------------------------------------------------------------------------------------------------------------------------------------------------------------------------------------------------------------------------------------------------------------------------------------------------------------------------------------------------------------------------------------------------------------------------------------------------------------------------------------------------------------------------------------------------------------------------------------------------------------------------------------------------------------------------------------------------------------------------------------------------------------------------------------------------------------------------------------------------------------------------------------------------------------------------------------------------------------------------------------------------------------------------------------------------------------------------------------------------------------------------------------------------------------------------------------------------------------------------------------------------------------------------------------------------------------------------------------
	Pleostigmataceae_sp_L3809                        ----------------------------------------------------------------------------------------------------------------------------------------------------------------------------------------------------------------------------------------------------------------------------------------------------------------------------------------------------------------------------------------------------------------------------------------------------------------------------------------------------------------------------------------------------------------------------------------------------------------------------------------------------------------------------------------------------------------------------------------------------------------------------------------------------------------------------------------------------------------------------------------------------------------------------------------------------------------------------------------------TCTGGCC-GGTCCGAGTTGTAATTTGTAGAGGATGTTTCGGGAAGGCTGGCGTAAGTTTCTTGGAACAGAACGTCATAGAGGGTGAGAGTCCCGTCTAGCGCCGGCTGCCGCGTCCATGTGAAACTCCTTCGACGAGTCGAGTTGTTTGGGAATGCAGCTCAAAATGGGTGGTAAATTTCATCTAAAGCTAAATATTGGCCAGAGACCGATAGCGCACAAGTAGAGTGATCGAAAGATGAAAAGCACTTTGAAAAGAGAGTTAAACAGTATGTGAAATTGTTGAAAGGGAAGCGCTTGCAACCAGACTTGCGTGTGGCAGTTCCCCCAGTCTTCCTGGGCTTCGCTGTCATGTCCAGGCCAACATCGGTTTGGGTGGTTGGTTAAAGGTTTCGGGAATGTATCTTCTTCGACTTATAGCCCGGGGCGTAATGCAGCCTACCTAGACCGAGGAACGCGCTTCGGCCCGGATGTTGGCGTAATGGTTGTAAGCGGCCCGTCTTGAAACACGGACCAAGGAGTCTAACATCTATGCGAGTGTTAGGGTGTCAAACCCTGCGCGTAATGAAAGTGAACGGAGGTAAGAACCCTTAAGGGCGCATTATCGACCGATCCTGATGTCTTCGGATGGATATGAGTAAGAACATAGCTGTTGGGACCCGAAAGATGGTGAACTATGCCTGAATAGGGTGAAGCCAGAGGAAACTCTGGTGGAGGCTCGCAGCGGTTCTGACGTGCAAATCGATCGTCAAATTTGGGT----------------------------------------------------------------------------------------------------------------------------------------------------------------------------------------------------------------------------------------------------------------------------------------------------------------------------------------------------------------------------------------------------------------------------------------------------------------------------------------------------------------------------------------------------------------------------------------------------------------------------------------------------------------------------------------------------------------------------------------------------------------------------------------------------------------------------------------------------------------------------------------------------------------------------------------------------------------------------------------------------------------------------------------------------------------------------------------------------------------------------------------------------------------------------------------------------------------------------------------------------------------------------------------------------------------------------------------------------------------------------------------------------------------------------------------------------------------------------------------------------------------------------------------------------------------------------------------------------------------------------------------------------------------------------------------------------------------------------------------------------------------------------------------------------------------------------------------------------------------------------------------------------------------------------------------------------------------------------------------------------------------------------------------------------------------------------------------------------------------------------------------------------------------------------------------------------------------------------------------------------------------------------------
	Polychaeton_citri                                ACACGGGGAG-GTAGTGACAATAAATACTGATACAGGGCTCTTTTGGGTCTTGTAATTGGAATGAGTACAATTTAAATACCTTAACGAGGAACAATTGGAGGGCAAGTCTGGTGCCAGCAGCCGCGGTAATTCCAGCTCCAATAGCGTATATTAAAGTTGTTGCAGTTAAAAAGCTCGTAGTTGAACCTTGGGCCTGGCTGGCCGGTCCGCCTCACCGCGTGTACTGGTCCGGCCGGGCCTTTCCTTCTGGGGAACC-GCATGCCCTTCACTGGGCGTGTGTGGGAACCAGGACTTTTACTTTGAAAAAATTAGAGTGTTCAAAGCAGGCCTTTGCTCGAATACATTAGCATGGAATAATAGAA-----------------------------TAGGACGTGTGGTTC-TATTTTGTTGGTTTCTAGGACCGCCGTAATGATTAATAGGGATAGTCGGGGGCATCTGTATTCAATTGTCAGAGGTGAAATTCTTGGATTTATTGAAGACAAACTACTGCGAAAGCATTTGCCAAGGATGTTTTCATTAATCAGTGAACGAAAGTTAGGGGATCGAAGACGATCAGATACCGTCGTAGTCTTAACCATAAACTATGCCGACTAGGGATCGGGGGGTGTTATCAT-TTTGACCTCCTCGGCACCTTACGAGAAATCA-AAGTCTTTGGGTTCTGGGGGGAGTATGGTCGCAAGGCTGAAACTTAAAGAAATTGACGGAAGGGCACCACCAGGCGTGGAGCCTGCGGCTTAATTTGACTCAACACGGGGAAACTCACCAG----------------------------------------------------------------------------------------------------------------------CCCTAGTAACGGCGAGTGAAGCGGCAACAGCTCAGATTTGAAATCTGGCGGCGTCCGAGTTGTAATCTGTAGAGGATGCTTTTGGTAGCCCGGTCTAAGTCCCCTGGAACGGGGCGTCACAGAGGGTGAGAATCCCGTATGTGACCGGA-AGGGGCCCTCCACATAGCTCCTTCGACGAGTCGAGTTGTTTGGGAATGCAGCTCTAAATGGGAGGTAAATTCCTTCTAAAGCTAAATACCGGCCAGAGACCGATAGCGCACAAGTAGAGTGATCGAAAGATGAAAAGCACTTTGGAAAGAGAGTTAAAAAGCACGTGAAATTGTTGAAAGGGAAGCGCTTGCAACCAGACTTGTTGGCGG-TGTTCCGCCGGTCTTCCCGGTCTACTCACCGT-CTGCAGGCCAGCATCATCTGGGGCCGCCGGATAAAAGCGGGGGGAATGTGGCTCCTC-GTGTTATAGCCCCTCGTGCAATACGGCGAGCCTCGGGTGAGGTCCGCGCTTCGGCTAGGATGCTGGCGTAATGGTCGTAAGCGGCCCGTCTTGTAACACGGACCAAGGAGTCTAACATCTATGCGAGTGTTTGGGTGTCAAACCCTACGCGTAATGAAAGTGAACGGAGGTGGGAGCC--TTAGGGTGCACCATCGACCGATCCTGATGTCTTCGGATGGATTTGAGTAAGAGCATAGCTGTTGGGACCCGAAAGATGGTGAACTATGCCTGGATAGGGTGAAGCCAGAGGAAACTCTGGTGGAGGCTCGCAGCGGTTCTGACGTGCAAATCGATCGTCAAATTTGGGTATGGGTAAGGAA---AAGAGCCATATCAACGTCGTCGTTATCGGCCACGTCGACTCCGGCAAGTCGACCACCACC---GGCCACTTGATCTACAAGTGCGGTGGTATTGACAAGCGTACCATCGAGAAGTTCGAGAAGGAAGCCGCCGAGTTGGGCAAGGGTTCCTTCAAGTACGCATGGGTCCTCGACAAGTTGAAGTCTGAGCGTGAGCGTGGTATCACGATCGACATTGCCCTCTGGAAGTTCGAGACTCCCAAGTACAATGTCACCGTCATTGATGCCCCCGGTCACCGTGATTTCATCAAGAACATGATCACTGGTACCTCCCAGGCTGACTGCGCTATTTTGATTATCGCTGCCGGTACTGGTGAGTTCGAGGCTGGTATCTCCAAGGATGGCCAGACTCGTGAGCACGCCCTGCTCGCCTACACCCTTGGTGTCAAGCAGCTCATCGTTGCCATCAACAAGATGGACACCACCAAGTGGTCTGAGGAGCGTTTCAAGGAGATCATCAAGGAGACCTCCACCTTCATCAAGAAGGTCGGCTACAACCCAAAGCACGTCCCATTCGTGCCAATCTCCGGCTTCAACGGTGACAACATGATTGAGCCATCCCCTAACTGCCCATGGTACAAGGGTTGGGAGAAGGAGACCAAGGCC------AAGGCTACTGGCAAGACCCTCCTCGAGGCCATTGACGCCATTGATCCTCCATCTCGCCCAGTCGACAAGCCTCTGCGTCTGCCTCTCCAGGATGTGTACAAGATTGGTGGCATTGGCACGGTTCCCGTCGGTCGTGTTGAGACCGGTGCCATCAAGGCCGGTATGGTCGTTACCTTCGCCCCAGCTGGTGTCACCACTGAAGTCAAGTCTGTTGAGATGCACCACGAGCAGCTTGCCGAGGGTCTGCCCGGTGACAACGTCGGCTTCAATGTCAAGAACGTCTCCGTCAAGGAGATCCGTCGTGGCAACGTTGCTGGTGACTCCAAGACCGACCCACCAAAGGGTTGCGACAGCTTCAACGCCCAGGTCATCGTCCTGAACCACCCCGGCCAGGTCGGCGCTGGTTACGCTCCAGTCCTGGACTGCCACACTGCCCACATCGCTTGCAAGTTCTCCGAGCTCCTCGAGAAGATTGACCGTCGTACCGGCAAGTCTATTGAGAACTCTCCTAAGTTTATCAAGTCTGGTGACGCCGCCATCGTCAAGATGATTCCTTCCAAGCCAATGTGCGTTGAGGCCTTCACTGAGTACCCACCTCTCGGTCGTTTCGCCGTCCGTGACATGAGACAGACCGTCGCCGTCGGTGTCATCAAGTCCGTCGCCAAGTCTGACAAGTCTGGTGCCGGTAAGGTCACCAAGGCCGCCCAGAAGGCCTCC---AAGAAATAA------ACTCGAAGAGTATGATCCCGTCACCAACCCGAACGCCACAAAGATCTTCGTCAATGGTGTGTGGGTCGGTGTA---CATAAGAATCCAACTCAACTGATTGAGACCCTTCGTGAGATTCGTCGG---AGAGGTACCGTCAGTTTCGAGATTACCATCATCCGTGACGTACGAGACCGAGAGATCAAGGTCTTCACAGATGCTGGCAGAGTCTGCCGGCCGCTGTTTGTCGTTGACAACAACCCTCGTTCTGAAAGGAAAGGGAAGTTGGCGCTCAGACGTGAGCATGTCGAGCATTTG------CAGGAAGATAGAGAA------------GTAGACACATCC------TTA---------CTATCCGAAGAGGAGCGTGATGAGCAGACTTTCGGGTGGAAGGGTCTTGTCAAGGAAGGAGTTGTCGAATATCTCGACGCCGAGGAAGAAGAGCAAGCCATGATCACGATGACACCAGACGATCTGGATGAGCATAGGCAGGTGCTTCAGTAC------GGCTCATCGTTCCAGGACCCCAAGGACGACCCACATCGCCGTATCAAGCCTAAGCCCAATCTTGCTGTAAGGATGTGGACGCACTGCGAGATCCATCCTGCAATGATTCTCGGTATCTGTGCATCCATTATTCCATTCCCAGACCACAACCAATCGCCCAGAAACACCTACCAATCTGCCATGGGTAAACAAGCTATGGGTGTCACCCTCACAAACTATGGTGTTCGTA--------------------------------------------
[truncated: 312,751 more chars]
